# Supplementary material for: Association between mean corpuscular volume and 3 month outcome in patients with acute ischemic stroke: a second analysis based on a prospective cohort study
Source: Front Neurol. 2025 Nov 5;16:1675822. doi: 10.3389/fneur.2025.1675822 (PMC12626944; doi:10.3389/fneur.2025.1675822)
Supplement: SUPPLEMENTARY TABLE S1 — Threshold effect analysis of mean corpuscular volume (MCV) and 3 month unfavorable outcomes in non-anemic patients with acute ischemic stroke. Data are presented as odds ratios (OR) (95% confidence interval) and p values; Model I is not adjusted. Model II adjusted for age, sex, BMI. Model III adjusted for age, sex, BMI, HGB, HCT, AST, BUN, ALB, FIB, diabetes, previous stroke/TIA, hypertension, CHD, stroke etiology, smoking, NIHSS score. CI stands for confidence interval, OR stands for odds ratio, and LRT stands for likelihood ratio test. *p < 0.05 indicates that fitting model by two-piecewise linear regression is significantly different from fitting model by standard linear regression. [file Table_1.xls]

## Sheet: NRI2
No.	HD_add	WBC	RBC	Lab_Hb	HCt	MCV	MCH	MCHC	RDW	PLT	ESR	MFR	Lab_TCol	Lab_TG	Lab_HDL	Lab_LDL	Lab_BUN	Lab_Cr	GFRIDMD	GOT	GPT	ALP	GGT	Albumin	Protein	Lab_FBS	HbA1c	Lab_hsCRP	PTINR	aPTT	Fibrinogen	Bilirubintotal	Sex	Age range	Height	Weight	idealBW	NRI	bmi	PreviousstrokeHx	HT	DM	Hyperlipidemia	Smoking	smoking_add	Af	Coronaryheartdisease	InitialNIHSStotal	Disnohss
	14	12.8	3.97	12.2	35.9	90.4	30.7	34	14.5	530	0	0	292	145	87	199	27	0.86	95.7	11	10	93	0	2.5	4.9	127	13.4	0	0.79	31.4	575	0.2	1	4	155	50.2	53.75	76.9209	20.8949	0	1	1	1	1	1	0	0	6	5
	41	3.2	3.21	10.2	31.3	97.3	31.8	32.6	17.9	108	0	0	131	113	29	86	22	6.44	8.5	50	46	93	0	3.1	6.6	81	5.1	5.6	1.08	29.8	382	0	1	7	175	54.7	68.75	80.267	17.8612	1	1	0	0	1	0	1	0	15	9
	16	11.24	4.52	13	38.2	84.5	28.8	34	13.2	293	0	0	121	109	34	85	11	0.7	118.9	25	24	146	0	3.3	6.7	96	6	10.42	1.22	32.6	539	0.6	1	5	178	55.5	71	82.7235	17.5167	0	0	0	0	1	1	1	0	11	1
	0	8.6	2.78	8.6	25.7	92.5	30.9	33.4	13.2	220	79	0	194	109	35	147	76	8.81	7.6	24	20	63	0	2	5	113	7.9	3.47	0.94	29.9	697	0.3	1	6	160	64.4	57.5	77.084	25.1562	0	1	1	1	0	0	0	0	4	1
	31	12.94	3.16	9.3	27.9	88.3	29.4	33.3	14.9	103	0	14.5	123	58	20	78	15	0.66	84.7	31	33	56	0	2.5	6.3	92	0	6.15	1.2	27.6	346	0.9	2	8	153	53.4	51.5	81.2134	22.8117	0	1	1	1	0	0	0	0	3	3
	8	6.21	2.88	8.9	27.5	95.5	30.9	32.4	14.1	113	0	0	172	75	45	124	23	0.78	98	39	37	35	0	2.6	10.3	86	0	0	1.16	35.4	255	0.3	1	7	167	61.5	62.75	80.3633	22.0517	1	1	0	1	1	1	0	0	16	7
	0	20.31	3.09	10.4	31.3	101.3	33.7	33.2	13.1	202	0	0	125	62	46	73	17	0.65	87.7	29	18	152	16	3	5.3	99	6	0.86	0.96	22.1	381	0.6	2	8	148	42.15	49	81.4405	19.2431	0	0	0	0	0	0	0	1	0	0
	0	9.35	1.58	4.8	15.3	97	30.5	31.5	14	253	0	17.7	139	213	21	72	103	4.07	14.4	17	8	53	0	3.3	6.1	131	5.2	5.26	0.98	26.5	488	0.2	1	7	170	49.2	65	81.6907	17.0242	1	1	0	0	1	1	1	1	7	4
	6	10.12	3.97	12.1	37.9	95.5	30.5	31.9	15.2	223	0	0	165	70	47	93	19	1.18	58.4	28	11	138	0	3.4	6.9	64	0	0.23	0.97	28.8	334	0.5	1	8	162	42.4	59	81.6135	16.1561	0	0	0	0	1	0	0	0	4	NA
	0	6.35	2.84	7.8	23.9	84.4	27.1	33.1	16.1	174	0	0	111	0	0	0	17	1.88	35	31	14	85	0	2.3	4.5	0	0	3.6	1.13	33.3	353	0.5	1	7	163	66.9	59.75	81.627	25.1797	1	1	1	0	0	0	1	0	7	6
	12	7.74	3.48	11.5	32.7	94	33	35.2	13.8	172	51	0	297	0	0	166	23	1.04	71.5	24	23	63	63	2.5	4.5	77	7.5	0.01	0.8	27.1	396	0.3	1	6	161	57.5	58.25	79.1381	22.1828	0	1	1	1	1	1	0	0	7	2
	11	6.29	2.25	7.3	21.1	93.8	32.4	34.6	18	140	0	0	125	120	29	100	19	0.61	96.4	63	54	100	0	2.3	6.4	137	6.3	1.83	0.95	32.7	287	0.6	2	7	161	54.4	55.5	75.8105	20.9868	0	1	1	0	0	0	0	0	4	2
	27	24	3.82	10.6	33.2	86.9	27.8	32	15.9	217	0	0	155	91	58	66	9	0.65	135.1	34	14	80	9	2.8	7	102	6.9	7.11	1.11	25.8	438	0.9	2	6	148	40	49	76.5728	18.2615	0	0	1	0	0	0	0	0	0	0
	33	7.89	4.03	12.2	38.7	96	30.3	31.5	13.8	212	44	0	193	137	45	118	24	0.88	83.9	26	26	108	15	3.6	6.4	93	6.4	0.08	0.89	26.8	375	0.7	1	7	165	42	61.25	83.2783	15.427	0	0	0	1	0	0	0	0	12	0
	9	8.27	2.8	8.9	27.2	97.1	31.8	32.7	15.2	221	0	12.3	91	36	27	58	58	4.24	13.8	20	24	108	0	2.1	4.7	87	5.2	0	1.01	33.9	431	0	1	7	176	57	69.5	66.099	18.4013	0	1	0	1	1	1	0	0	5	4
	21	5.1	2.58	8.4	23.6	91.6	32.5	35.5	15.4	121	96	0	155	277	18	0	58	3.11	16.7	27	5	54	10	2.4	4.9	0	6.7	0	2.01	36.3	771	0.9	2	8	158	46	54	71.9782	18.4265	1	1	1	1	0	0	0	1	3	5
	0	3.71	2.83	8.4	25.7	90.8	29.7	32.7	14.4	139	59	0	138	0	0	0	15	0.54	147.9	23	27	70	60	2.8	5.2	0	0	1.94	0	0	0	0.4	1	7	164	53.3	60.5	79.2694	19.8171	0	1	0	0	1	1	0	0	21	5
	9	3.4	2.9	9.1	27.8	95.8	31.4	32.8	14.8	113	0	0	163	97	43	110	15	1.21	60.6	11	8	97	0	3	5.1	114	4.9	0.12	1.23	30.7	186	0	1	6	173	56.1	67.25	80.3562	18.7444	0	0	0	0	1	1	0	0	9	5
	13	12.17	2.92	8.5	25.5	87.3	29.1	33.3	14.8	371	0	4.1	226	172	28	153	29	0.61	139.9	14	13	247	0	3	6.6	81	6.3	3.25	0.99	36.7	392	0.5	1	5	160	49.9	57.5	81.7583	19.4922	0	1	0	1	1	1	0	0	2	0
	11	5.62	2.49	7.2	22.9	92	28.9	31.4	15.1	242	0	0	128	64	44	78	15	0.77	97.5	12	9	62	0	3.1	6	133	6.3	0.37	1.06	30	389	0.3	1	7	178	57.5	71	80.8601	18.148	0	0	1	0	0	0	0	0	7	0
	19	13.06	2.68	10.1	29.4	109.7	37.7	34.4	20.2	294	11	0	145	63	81	71	9	0.91	85.4	29	13	44	0	3.5	6.1	102	0	0.28	1.24	31.3	136	0.7	1	5	175	49.1	68.75	82.9464	16.0327	0	0	0	0	1	1	0	0	14	2
	16	10.3	4.3	13.1	40.1	93.3	30.5	32.7	12.4	181	23	0	162	57	66	101	17	0.82	67.1	30	10	61	0	3.6	6.7	79	6	0.2	1.01	25.2	340	0.9	2	7	160	37.4	55	83.04	14.6094	0	1	0	0	0	0	1	0	20	2
	149	9.5	3.48	11.3	35	100.6	32.5	32.3	13.9	192	0	10.7	83	0	0	0	8	0.43	226.2	77	41	131	296	2.1	6.7	0	5.8	1.74	1.58	30.2	344	1.9	1	3	173	59.1	67.25	68.5454	19.7467	0	0	0	0	0	1	0	0	19	5
	17	8.2	2.76	8.8	25.3	91.8	31.8	34.6	13.7	193	138	5.8	74	57	18	30	16	0.88	63	38	6	84	38	2.1	5.4	123	10.9	5.5	1.93	42.6	373	0.5	2	7	152	52.2	51	74.5802	22.5935	0	1	1	0	0	0	0	0	22	18
	7	19.3	2.97	10	28.1	94.4	33.5	35.5	13.8	68	0	7.1	96	118	11	52	26	1.75	39.2	41	19	130	0	2.3	5.8	264	7.3	15.07	1.31	25.9	313	3.5	1	5	167.6	46.8	63.2	65.8161	16.6609	0	0	1	0	1	1	0	0	9	9
	21	8.42	4.46	12.1	38.9	87.2	27.1	31.1	18.5	267	0	0	173	101	31	111	6	0.37	178	15	36	318	171	2.7	5.6	74	5.9	3.29	1.08	28.2	597	0.2	2	6	157.5	42.6	53.75	74.0627	17.1731	0	0	0	0	0	0	0	0	7	0
	0	9.92	4.15	13.3	39.4	94.9	32	33.8	12.4	239	0	0	164	0	0	0	36	0.94	77.7	17	17	69	0	3	6.4	0	0	4.9	1.04	29.9	539	0.6	1	7	168	55.5	63.5	82.0165	19.6641	1	1	0	0	0	0	1	0	20	16
	15	16.12	3.21	8.6	26.3	81.9	26.8	32.7	12.8	468	42	9	124	77	24	62	18	0.84	89	31	23	95	31	3.2	7.6	117	0	25	1.37	29.6	693	0.5	1	7	170	52.9	65	82.5454	18.3045	1	1	1	0	0	0	0	0	22	8
	8	7.8	3.89	13.2	39.5	101.4	33.9	33.4	14	268	0	0	167	134	84	85	15	0.73	103.9	31	23	139	0	3.4	5.6	113	5.9	0.1	0.99	22.5	266	0	1	7	170	42.1	65	78.6548	14.5675	0	0	0	0	0	0	0	0	5	3
	35	12.24	3.53	10.7	31.7	89.8	30.3	33.8	14.7	264	0	0	67	0	0	0	27	2.13	32.2	16	8	91	21	2	3.7	0	0	5.46	1.3	25	295	0	1	5	158	56	56	72.08	22.4323	0	0	0	0	1	1	0	0	19	17
	0	3.42	2.51	7.3	20.8	82.9	29.1	35.1	14.3	23	0	0	69	0	0	0	31	1.3	58.5	10	6	31	0	2.3	3.7	0	0	3.05	1.64	39.7	128	1.2	1	5	162.8	44.8	59.6	66.282	16.9032	0	0	0	0	0	0	0	0	14	42
	10	8.7	3.3	10	26.7	80.9	30.3	35.5	15.9	480	0	5.3	109	53	27	61	24	0.7	114.3	47	57	160	0	2.4	5.4	68	6.3	11.73	1.12	30.2	558	0.5	1	6	157	49.3	55.25	73.6652	20.0008	0	1	0	0	1	0	0	0	5	6
	11	6.6	2.98	9.3	28.5	95.4	31.3	32.8	15.3	321	0	0	122	57	19	86	22	0.66	188.9	29	18	63	0	2.6	5.8	77	5.9	16.7	1.34	29	657	0.7	1	7	170	45.7	65	68.8123	15.8131	0	1	0	0	0	1	0	0	2	2
	0	7.77	3.26	9.4	27.7	85	28.8	33.9	13.9	142	18	0	115	125	18	78	4	0.49	124.5	32	5	878	14	2.6	5.4	107	5.7	9.25	1.37	31.5	249	0.6	2	7	147	42.9	48.5	76.3792	19.8528	0	0	0	0	0	0	0	0	16	14
	51	8.53	3.09	10.7	29.4	95.1	34.6	36.4	14.7	332	72	0	99	104	22	65	10	0.5	160.4	23	21	62	0	2.7	5.4	116	0	3.45	1.13	25.3	518	1.2	1	7	160	50.6	57.5	77.709	19.7656	0	1	0	1	1	0	0	1	10	24
	14	12.27	2.69	8.3	26.3	97.8	30.9	31.6	17.4	112	43	0	166	133	21	132	20	0.58	98.3	56	29	371	339	2.8	6.3	71	0	12.95	1.28	25.4	266	2.2	2	8	146	38.4	48	75.892	18.0146	0	1	0	0	0	0	0	0	23	42
	5	17.4	3.34	10	31.4	94	29.9	31.8	15.6	263	0	0	100	110	13	72	7	0.76	74.9	50	20	85	50	2.8	7.3	124	0	21.01	1.17	28.1	564	0.9	2	7	145	38.5	47.5	76.3309	18.3115	0	0	0	0	0	0	0	0	4	0
	7	11.2	3.64	10.7	33.4	91.8	29.4	32	15.7	243	0	0	133	NA	0	0	40	3.75	11.4	17	12	119	0	2.9	5.7	0	0	5.3	1.07	31.2	514	0.2	2	8	145	42.8	47.5	81.6249	20.3567	0	1	0	0	0	0	0	0	24	24
	29	6.11	3.7	11.5	34.8	94.1	31.1	33	15.1	301	0	0	156	102	25	108	16	0.58	129.6	26	16	61	0	2.9	6.9	92	6	3.05	1.1	27.8	498	0.5	1	9	162	48.5	59	78.3298	18.4804	0	0	0	0	0	0	0	0	18	26
	9	15.11	3.52	11.1	33.2	94.3	31.5	33.4	13.5	339	0	0	117	71	25	69	22	0.98	74.3	26	16	79	0	3.1	6.3	65	5.8	2.69	1.1	30.3	313	0.5	1	7	165	50.8	61.25	81.6745	18.6593	1	0	0	0	0	0	1	0	8	42
	13	5.27	3.5	9	29	82.9	25.7	31.1	15.7	249	0	18	82	45	36	50	14	0.84	98.2	56	36	231	0	3.2	6.6	0	5.7	2.48	1.02	28.9	402	0.8	1	8	169	53	64.25	83.0064	18.5568	0	1	0	0	0	0	1	0	15	4
	25	6.14	3.16	8.5	27.6	87.3	26.9	30.8	20.8	308	28	19.5	135	0	0	0	18	0.74	101.3	112	99	600	0	3.2	6.9	0	0	5.17	1.67	28.6	316	0.9	1	8	170	52.8	65	82.4812	18.2699	1	1	0	0	0	0	1	0	16	16
	12	16.8	4.63	14.2	39.8	86	30.7	35.7	12.4	191	0	0	192	95	43	103	37	1.91	34.1	20	38	69	0	3.2	5.8	101	8	2.75	0.96	30	459	0.9	1	8	172	52	66.5	81.2155	17.5771	0	1	1	0	1	1	0	0	6	0
	6	7.06	3.73	10.7	32.3	86.6	28.7	33.1	12.8	236	0	0	215	148	51	118	30	1.39	54	19	14	92	14	3.2	6.2	210	8.6	1.25	0.9	35.8	527	0.6	1	5	176	55.8	69.5	82.088	18.0139	1	0	1	0	1	1	0	0	20	42
	6	14.74	4.19	14.1	41.3	98.6	33.7	34.1	14.3	184	0	0	208	93	36	148	11	0.81	63.7	43	11	250	200	3.3	6.7	218	5.6	11.74	1.11	28.4	253	0	1	7	173	46.4	67.25	78.8984	15.5034	0	1	1	1	0	0	1	0	19	22
	98	10.19	4.48	13.5	39.3	87.7	30.1	34.4	12.6	263	0	0	187	88	38	154	10	0.48	121.5	32	23	90	0	3.3	6.1	0	6.5	9.28	1.18	28.1	496	0.6	2	9	150	40	50	83.487	17.7778	0	1	1	0	0	1	0	0	17	17
	71	8.7	2.4	8.5	24.3	101.3	35.4	35	12.2	221	140	14.8	68	47	27	34	8	0.45	149.3	15	10	39	0	2.7	4.8	113	5.5	13.13	1.14	27.4	725	1.1	2	8	151	61	50.5	91.3833	26.7532	0	1	0	0	0	0	0	1	13	11
	0	3.27	3.12	10	29.8	95.5	32.1	33.6	15.4	71	0	0	115	119	32	63	7	0.7	83.4	16	9	35	0	2.8	5.9	99	4.9	2.17	1.05	34.9	508	0.3	2	6	160	62.8	55	90.1458	24.5312	0	1	0	0	0	0	0	0	2	4
	0	10.81	3.2	9.4	29.1	90.9	29.4	32.3	14.7	397	61	0	137	181	18	81	17	1.56	45.6	22	22	117	184	2.9	6.7	54	7.8	7.92	1	25.1	451	0.6	1	6	173	75	67.25	90.5566	25.0593	0	0	1	0	0	0	0	0	1	0
	72	8.2	3.61	10.4	31	86	28.7	33.4	14.1	104	0	0	170	118	50	113	17	0.67	87.5	232	74	226	202	2.9	6.7	101	0	5.54	1.27	28.9	126	0	2	6	165	59.8	57.5	87.419	21.9651	1	0	0	0	0	0	0	0	23	23
	8	11.23	3.98	12.8	39	98	32	32.7	17.3	171	0	0	102	128	25	52	10	0.96	58.3	11	5	40	0	3	5.8	114	7.7	0.57	1.18	0	0	1.3	2	6	157	49.4	53.5	84.0743	20.0414	1	1	1	1	0	0	0	1	7	7
	0	5.23	3.05	8.4	26.8	87.9	27.5	31.3	15.9	305	0	0	136	84	34	88	10	0.81	96.8	19	19	58	0	3.1	4.8	83	5.8	0.73	1.13	0	0	0.3	1	6	168.2	75	63.65	96.2249	26.51	0	1	0	0	1	1	0	0	1	1
	2	8.75	3.72	11.4	36.2	97.3	30.6	31.5	12.9	482	54	0	178	77	41	122	24	0.76	74.7	14	6	57	18	3.1	6.8	107	4.8	7.16	1.13	28.5	544	0.5	2	7	162	59	56	91.0229	22.4813	0	0	0	0	0	0	0	0	25	0
	5	12.34	3.94	12.9	37.5	95.2	32.7	34.4	11.8	381	0	0	149	124	29	85	26	1.1	47.7	32	36	76	0	3.2	6.3	127	6.9	15.65	1.2	32.7	693	0.7	2	8	152	58.3	51	96.2768	25.2337	0	1	1	0	0	0	1	0	0	0
	5	7.7	3.81	10.8	34	89.2	28.2	31.6	15.6	266	0	0	204	150	36	93	46	11.38	3.4	24	16	96	0	3.2	6.2	178	6.8	0.14	0.81	28	414	0	2	6	160	63.7	55	96.9042	24.8828	0	1	1	0	0	0	0	1	1	0
	10	19.28	4.39	14	41.4	94.3	31.9	33.8	14.1	111	104	0	130	205	6	18	22	1.39	50.1	46	31	41	0	3.2	6.4	96	0	30.81	1.11	30.8	770	0.6	1	7	163.7	60.5	60.275	90.4637	22.5766	0	1	0	1	1	1	0	1	1	0
	4	8.48	3.08	9.5	29.7	96.4	30.8	32	13.2	229	0	11.7	156	82	33	118	19	1.05	68.7	22	16	39	0	3.2	5.9	83	0	3.12	1.02	29.8	381	0.3	1	7	165	57.8	61.25	87.9592	21.2305	1	0	0	0	1	1	0	0	1	0
	15	6	2.84	8.5	26.3	92.8	30	32.3	17.5	200	0	18.6	123	128	42	97	26	1	73.5	22	15	55	0	3.2	4.6	108	5.9	1.09	1.01	23.3	150	0	1	7	165	60.1	61.25	89.5251	22.0753	0	1	0	1	1	0	0	1	1	0
	13	7.3	4.92	14.7	44.6	90.7	29.9	33	13.4	201	0	0	116	93	33	65	15	0.82	65.3	21	10	103	15	3.3	7	245	7.5	0.12	1.04	22.3	372	0.6	2	8	158	51.4	54	89.8192	20.5896	1	1	1	0	0	0	1	0	25	31
	0	15.68	4.52	13.9	38.3	84.7	30.8	36.3	12.3	437	0	0	135	89	24	109	34	0.74	103.7	49	146	112	0	3.3	6.7	176	6.2	2.38	0	0	0	0.7	1	7	162	55	59	88.9999	20.9572	0	1	1	0	1	0	0	0	0	0
	5	7.6	3.83	11.7	34.6	90.3	30.7	34	13.5	164	0	0	182	100	40	125	34	1.45	47.7	14	12	63	0	3.4	6.6	120	10.6	0.38	0.92	29.9	316	0	1	7	164.9	64.5	61.175	95.6125	23.7202	0	1	1	0	1	1	0	0	0	0
	11	10.96	3.5	9.6	29.3	83.7	27.4	32.8	12.7	241	0	0	205	189	26	124	39	1.86	35.2	10	10	73	0	3.4	6.1	237	10.2	0.5	0.94	25.4	346	0.3	1	7	170	69.6	65	96.2971	24.083	0	1	1	1	1	0	0	0	3	0
	8	8.8	3.87	12.1	36.3	93.6	31.1	33.2	12.9	91	0	0	169	132	42	112	22	0.99	75.2	28	41	54	0	3.4	6.2	104	6.2	7.26	1.11	26.2	681	0	1	6	158	60.8	56	96.9203	24.3551	0	0	0	0	1	1	0	0	0	0
	10	8.6	3.27	10.9	32.2	98.5	33.2	33.7	15.9	186	89	0	173	220	20	111	85	8.94	6	36	18	91	0	3.4	7.1	169	6.8	21.28	0.98	27	666	0.3	1	6	158	58.2	56	94.9842	23.3136	0	1	1	0	1	0	0	0	2	2
	7	13.85	4.18	11.8	34.6	82.8	28.2	34.1	13.8	207	0	0	127	72	43	66	29	1.22	41.8	16	16	63	0	3.4	5.9	91	6.1	16	1.09	33.2	449	0.6	2	8	152	56	51	97.4342	24.2382	0	1	0	1	0	0	0	1	1	0
	5	12.03	3.47	12.9	39.9	115	37.2	32.3	19.1	597	0	0	229	80	63	129	56	6.01	9.1	37	20	94	0	3.4	5.9	62	0	0.03	1.01	33.2	375	0.4	1	7	164.3	58.7	60.725	91.9554	21.7452	0	0	0	0	0	0	0	0	5	2
	5	8.4	4.2	14.9	43.6	103.7	35.5	34.2	13.8	239	0	0	140	82	73	96	9	0.82	90.2	25	10	54	0	3.4	7.3	76	5.6	0.32	0.88	29	286	0	1	8	173	67.6	67.25	93.563	22.5868	0	0	0	0	1	0	0	0	2	1
	0	12.5	3.53	10.1	31	88	28.7	32.7	12.7	269	0	0	144	112	27	120	38	2.69	23.8	9	4	87	0	3.4	6.9	137	5.8	1.54	0.92	31	695	0.5	1	6	169	52	64.25	85.3954	18.2066	0	1	1	0	1	1	0	0	21	17
	18	12.37	4.96	15.6	45.3	91.3	31.5	34.4	13.7	239	0	0	147	86	37	81	15	0.54	153.8	13	10	62	16	3.4	6.2	98	0	7.5	1.23	32.1	536	1	1	6	178	70	71	92.7587	22.0932	0	0	0	0	1	1	0	0	2	1
	15	8.24	2.77	7.9	25.5	92.1	28.5	31	17.5	298	24	11.6	148	127	45	66	31	1.41	36.9	17	26	90	0	3.4	7	79	0	0.43	0.95	26.1	301	0.5	2	6	155	50.8	52.5	91.9957	21.1446	0	1	0	0	0	0	0	0	0	NA
	8	7.05	4.11	12.7	38.5	93.7	30.9	33	13.5	160	0	0	205	52	87	88	17	0.71	78.8	26	27	106	0	3.5	6.4	69	6.4	0.01	0.89	25.6	298	0.9	2	8	152	44.6	51	89.6321	19.304	0	1	1	0	0	0	0	0	5	6
	7	6.43	4.47	15	41.2	92.2	33.6	36.4	12.9	196	0	0	162	116	42	106	19	0.9	0	22	16	70	0	3.5	6.7	110	0	0.3	1.06	27.7	263	0.6	1	7	170	58	65	90.3742	20.0692	0	1	0	0	0	0	0	0	4	4
	10	5.66	3.81	9.8	33.7	88.5	25.7	29.1	17.8	156	0	0	148	77	43	98	10	0.55	144.2	30	18	122	0	3.5	6.9	90	0	0.06	1.03	33.5	268	0.6	1	7	172	51	66.5	85.1455	17.239	0	0	0	0	1	0	1	0	9	3
	10	13.1	4.33	14.1	42.7	98.6	32.5	33	14.4	242	0	0	173	91	50	110	12	1.08	65.6	30	36	94	0	3.5	6.6	92	5.6	1.43	0.98	25.9	414	0	1	8	158	51.5	56	91.5141	20.6297	0	1	0	0	1	0	0	0	13	12
	11	6.2	3.6	11.7	35.8	99.6	32.4	32.5	15.2	165	18	0	142	86	44	99	27	1.4	49.3	21	10	82	0	3.5	6.3	71	6	0.33	0.98	28.9	277	0	1	7	158	56.6	56	95.3118	22.6726	0	1	0	1	1	0	0	1	3	3
	9	6.2	3.34	11.6	34.3	102.6	34.7	33.8	13.7	155	0	0	141	66	52	70	16	0.86	90.1	26	22	54	0	3.6	5.3	91	5.4	0.03	1.1	28.2	317	0.6	1	6	170	56.5	65	90.9309	19.5502	1	0	0	0	0	0	1	0	3	1
	6	9.1	4.73	13.7	40.9	86.5	29	33.5	12.8	220	0	0	174	58	52	116	14	0.87	98.7	20	17	55	0	3.6	6.5	82	5.2	0.05	1.04	35	345	0	1	3	175	61.1	68.75	91.7439	19.951	0	1	0	0	1	0	0	0	1	0
	9	11.03	4.06	11.8	35.8	88.2	29.1	33	15.3	113	19	0	126	75	41	62	61	7.62	7	44	74	70	69	3.6	6.3	139	5.8	0.19	1.09	34	352	0.6	1	7	157.5	53.8	55.625	95.0159	21.6881	1	1	1	1	0	0	1	1	0	1
	7	9.32	3.95	12.5	37.1	93.9	31.6	33.7	12.7	230	0	0	107	79	43	51	17	0.64	88.1	17	16	65	15	3.6	6.4	80	7.7	0.23	1.08	31.8	298	0.8	2	8	150	48.7	50	95.2998	21.6444	0	1	1	1	0	0	0	0	0	1
	5	7.74	4.94	16.3	47.9	97	33	34	13.5	252	0	0	228	76	63	144	18	1.19	58.7	28	21	70	0	3.6	7.3	65	6.4	0.16	0.89	34.3	312	0.9	1	8	171	65.6	65.75	96.2889	22.4343	0	1	0	0	0	0	1	0	3	1
	0	3.74	2.9	9.2	29.2	100.7	31.7	31.5	12.8	147	0	0	137	51	61	79	24	2.54	24.5	19	11	57	0	3.6	6.1	0	0	0.37	1.01	32.1	285	0.6	1	8	168	65	63.5	97.369	23.03	1	1	1	0	0	0	0	0	1	NA
	8	5.27	3.53	11	31.8	90.1	31.2	34.6	13.8	212	0	0	139	59	60	78	10	1.17	59.8	22	14	118	0	3.7	6.1	98	0	0.85	1.03	35.3	355	0.9	1	8	170	51	65	88.9215	17.6471	0	1	0	0	1	0	0	0	2	2
	8	7.2	3.22	11	31.8	98.8	34.2	34.6	12.8	243	49	0	136	118	40	63	34	8.81	5.9	23	21	78	19	3.7	7	132	5.5	0.03	0.9	32.4	419	0.2	1	5	173	58.7	67.25	92.6014	19.6131	0	1	1	1	0	0	0	0	3	1
	5	6.58	2.31	9.7	27.8	120.3	42	34.9	13.4	243	0	0	182	88	43	113	6	0.48	126.5	27	15	88	0	3.7	6.3	79	0	0.03	1.01	33.5	320	1.1	2	7	150	37.5	50	87.478	16.6667	0	0	0	0	0	0	0	0	1	1
	7	5.7	4.15	12.3	37.9	91.4	29.7	32.5	12.8	332	0	0	240	94	58	164	20	0.84	68	14	16	105	0	3.7	6.9	92	9.1	0.46	1.04	26.5	459	0	2	6	160	53.7	55	96.9174	20.9766	1	0	1	1	0	0	0	0	2	1
	8	6.1	4.12	14.2	42.5	103.3	34.5	33.4	13.8	167	0	0	154	94	32	92	7	0.89	83.3	23	16	61	0	3.7	6.4	93	5.5	0.51	0.94	82.6	319	0	1	7	167	61	62.75	96.7401	21.8724	0	0	0	0	1	1	1	0	0	0
	11	8.4	3.87	13	38.8	100.2	33.6	33.5	14	111	0	0	146	67	40	90	12	0.68	118.9	18	14	59	0	3.7	6	116	6.4	0.06	0.98	29.6	233	0	1	6	172	57	66.5	91.9459	19.2672	0	0	0	0	1	1	1	0	4	3
	5	7.39	4.48	13.7	41.3	92.2	30.6	33.2	14.8	169	0	0	149	71	35	101	18	1.02	71.1	78	87	78	0	3.7	6.5	77	6.2	1.86	1.22	28.2	177	2	1	7	175	65.1	68.75	95.6891	21.2571	0	0	0	0	1	0	1	0	2	0
	7	7.19	3.74	10.6	32.3	86.4	28.3	32.8	13.8	271	0	0	199	132	30	129	8	0.67	86.3	14	8	66	0	3.7	7.3	100	5.9	1.01	1.08	31.3	459	0.5	2	7	151	46.7	50.5	94.7652	20.4816	0	0	0	0	0	0	0	0	2	2
	10	7.68	3.56	11.8	35	98.3	33.1	33.7	12.9	247	29	0	149	124	56	69	18	1.02	50.9	52	21	90	0	3.7	6.4	154	6.2	0.76	1.03	25.5	292	0.6	2	9	148	47.4	49	96.5414	21.6399	1	1	1	0	0	0	0	0	4	3
	8	7.96	4.56	14.5	42.3	92.8	31.8	34.3	13.4	328	40	0	173	93	43	105	11	0.7	111.8	54	101	140	0	3.7	7.1	94	5.9	0.16	1.06	31.2	401	0.5	1	6	164	58.3	60.5	96.3866	21.6761	0	1	0	0	0	0	0	0	0	2
	10	4.44	3.65	12	34.8	95.3	32.9	34.5	12	225	0	0	186	62	47	135	21	0.7	109.1	20	16	30	11	3.8	6.2	99	7.1	0.13	1.01	31.5	309	0.4	1	7	155	48.8	53.75	95.5817	20.3122	1	0	1	0	0	0	0	0	3	1
	6	5.8	3.94	12.8	38.8	98.6	32.4	32.8	15.1	188	0	0	216	97	77	91	19	0.77	94.9	19	13	63	0	3.8	6.3	96	6	0	0.95	29.8	367	0.6	1	9	163	50.5	59.75	92.9664	19.0071	0	0	0	0	0	0	0	0	2	0
	8	9.26	4.33	13.6	40.5	93.5	31.4	33.6	12.8	473	0	0	167	57	52	91	14	0.87	85.4	23	19	68	0	3.8	6.6	130	6.7	0.3	1.03	28.5	344	1.2	1	7	169.3	59.6	64.475	96.269	20.7937	0	0	1	0	0	0	0	0	0	0
	9	8.4	3.73	12.7	37	99.4	34	34.2	13.2	213	0	0	148	109	40	91	13	1.05	68.9	24	5	60	0	3.8	6.7	91	7.2	0.06	0.86	30.8	357	0	1	7	161	53.3	58.25	95.8784	20.5625	0	0	1	0	1	1	0	0	2	2
	5	7.38	4.01	10.9	35.5	88.5	27.2	30.7	13.6	315	0	0	196	77	57	125	12	0.66	91.1	20	14	82	0	3.8	7.8	87	0	0.31	1	28.5	350	0.4	2	7	152	46.7	51	95.9061	20.213	0	1	0	0	0	0	0	0	3	2
	4	5.94	4.53	13.8	40.7	89.8	30.5	33.9	12.7	155	0	0	172	102	44	104	21	1.08	66.8	24	22	56	0	3.8	6.6	117	7.4	0.64	0.91	28.7	376	0.7	1	7	173	61.3	67.25	95.7326	20.4818	0	1	1	0	1	0	0	0	0	1
	0	11.48	4.27	13.3	38.6	90.4	31.1	34.5	13.1	243	0	9.1	152	55	54	91	18	1.19	61.4	19	14	81	28	3.8	7.2	97	5.6	0.21	1.08	30	300	0.8	1	6	175	60.9	68.75	94.6606	19.8857	1	1	0	1	0	0	1	0	17	2
	8	4.7	4.57	14.7	45	98.6	32.1	32.6	13.1	159	0	0	209	79	69	115	20	0.62	96.9	20	13	91	0	3.8	6.3	108	5.5	0	0.9	26.8	267	0	2	6	157	49.9	53.5	96.616	20.2442	1	0	0	0	0	0	0	0	7	0
	13	9.5	3.81	12.1	35.8	94	31.7	33.7	13.3	272	0	0	151	48	42	99	15	0.89	88.4	14	12	59	0	3.8	6.4	103	6.1	0.21	1.14	29.7	392	0	1	5	171	61	65.75	96.4095	20.8611	0	0	1	1	1	1	0	0	4	2
	4	7.72	2.77	9.5	29	104.7	34.3	32.8	14.7	140	0	0	134	102	36	58	47	7.56	7	23	12	47	0	3.8	6.9	88	5.9	0.96	1.01	33.9	260	0.4	1	7	166	56	62	95.3865	20.3223	0	1	1	0	0	0	0	1	3	0
	0	6.04	3.96	12.6	36.8	92.9	31.8	34.2	12.9	195	0	0	178	91	51	110	14	1.05	68.6	20	11	76	0	3.8	6.9	82	5.9	0.3	0.96	34.8	412	0.5	1	7	167	56.19	62.75	95.0626	20.1477	0	0	0	0	1	1	0	0	3	0
	2	5.34	3.94	12.5	36.3	92.1	31.7	34.4	12.8	204	0	0	142	66	45	95	11	0.79	95.6	35	26	44	0	3.9	6.6	82	0	0.04	1.01	28	254	0.7	1	7	173	52.9	67.25	92.0429	17.6752	0	0	0	0	0	0	0	0	1	1
	8	5.8	3.77	11.6	35.4	94	30.9	32.8	14.1	227	0	0	219	195	54	90	14	0.42	142.7	26	16	67	0	3.9	6.3	84	5.8	0.08	0.89	31.2	302	0	2	8	144.2	35.8	47.1	90.9365	17.2168	0	0	0	0	1	1	0	0	4	3
	0	4.6	3.8	11.4	36.3	95.5	29.9	31.3	14.5	417	0	0	138	102	45	83	15	1	76.7	26	15	73	68	3.9	6.4	56	6.8	0.01	1	32	309	0.6	1	8	156.2	46.7	54.65	94.8749	19.1406	0	0	0	0	0	0	0	0	0	0
	7	5.5	4	12.5	38.3	95.7	31.1	32.6	13.3	228	0	0	160	63	61	91	15	0.66	118.3	32	19	67	0	3.9	6.9	82	5.7	0	1.08	37.8	272	0	1	7	172	55	66.5	93.7297	18.5911	0	1	0	0	0	0	0	0	3	1
	10	7.58	3.67	10.5	34	92.6	28.6	30.9	15.2	200	5	0	130	77	27	92	16	0.9	82.3	21	16	65	12	3.9	6.4	95	0	0.07	0.94	31.1	259	0.5	1	7	172	52.6	66.5	92.2248	17.7799	0	0	0	0	1	1	1	0	3	0
	7	6.29	5.75	16.8	50.1	87.1	29.2	33.5	13.2	267	0	0	204	77	45	139	30	0.99	73.8	15	11	143	0	3.9	7.5	0	5.7	0.46	1.01	34.6	510	0.5	1	7	169	57.8	64.25	96.7548	20.2374	0	0	0	0	1	1	0	0	5	4
	0	7.3	4.07	12.9	37.6	92.4	31.7	34.3	16.1	225	0	0	188	113	37	134	15	0.73	104.5	28	18	105	0	3.9	6.7	94	5.9	0.03	0.97	27.8	272	0	1	7	165	54.1	61.25	96.0732	19.8714	0	1	1	0	0	0	0	0	4	0
	6	8.97	4.87	15	44	90.3	30.8	34.1	13.2	323	0	0	195	175	28	123	12	1.24	57.5	15	11	105	0	3.9	7	84	5.7	0.16	0.93	33.5	348	0.5	1	7	172	60.9	66.5	97.4294	20.5855	0	1	1	1	1	1	0	0	5	1
	7	5.9	3.73	11.5	35.2	94.4	30.8	32.7	12.9	288	0	0	167	67	34	122	30	1.26	56.9	18	17	130	0	4	6.6	125	8.8	0.06	0.91	31.5	353	0	1	6	168.8	49.15	64.1	92.7343	17.2496	0	1	1	0	1	1	0	0	1	1
	15	7	4.33	14.8	43.7	101.1	34.1	33.8	14.2	142	0	0	169	96	60	99	18	0.95	78.6	54	61	157	0	4	6.8	0	0	0.12	1.08	35.6	254	1.1	1	6	165	52.3	61.25	96.3667	19.2103	0	0	0	0	0	0	1	0	5	0
	12	13	2.99	11	31.4	104.9	36.7	35	15.3	177	16	0	232	62	71	119	11	0.85	106.1	40	15	71	15	4	7.5	89	5	0.45	0.85	28.9	339	1.2	1	7	170	48	65	91.5538	16.609	0	1	0	0	1	0	0	0	1	1
	10	12	4.49	13.7	41.2	91.8	30.6	33.3	15.7	199	40	0	150	72	51	64	24	1.91	40.6	23	15	77	0	4	7	96	5.5	16.79	1.07	34.5	465	0.3	1	7	174.4	50.5	68.3	91.5924	16.6035	0	0	0	0	0	1	1	0	12	1
	8	6.36	4.51	15	41.6	92.2	33.3	36.1	12.2	224	0	0	124	71	34	62	15	0.88	83.3	21	13	51	0	4	6.7	105	5.6	0.05	1.06	31.9	290	0.7	1	8	169	52	64.25	94.5094	18.2066	0	1	0	0	1	1	0	1	0	0
	0	10.04	4.79	14.3	44.4	92.7	29.9	32.2	13.2	253	0	0	115	79	43	49	12	0.93	81	29	21	125	0	4	7	122	0	0.06	0.94	32.8	260	0.9	1	6	168	47.3	63.5	91.8216	16.7588	0	1	1	1	1	1	0	0	3	42
	0	5.7	3.91	11.9	35.7	91.3	30.4	33.3	12.7	172	0	0	176	41	63	98	18	0.76	99.3	14	15	65	0	4.1	6.8	77	0	0.01	1.04	31.6	274	0.7	1	7	160	48.2	57.5	97.2345	18.8281	0	1	0	0	0	0	0	0	1	1
	8	15.32	4.82	15.6	47.2	97.9	32.4	33.1	14.6	321	0	0	180	68	48	108	8	0.8	101.9	18	14	59	0	4.1	6.8	75	0	0.14	0.94	28.6	360	1	1	5	170	54.6	65	97.307	18.8927	0	0	0	0	1	1	0	0	0	0
	14	6.74	4.24	13.6	40.1	94.6	32.1	33.9	12.9	122	0	0	211	40	78	105	10	0.81	91.9	23	20	59	0	4.1	7.9	87	0	0.08	0.95	31.1	316	0.5	1	7	168	52.8	63.5	96.9524	18.7075	1	0	0	0	0	0	0	0	3	0
	13	8.58	4.5	11.8	38.8	86.2	26.2	30.4	14.3	213	0	0	185	68	55	94	15	1.09	64.8	14	8	82	15	4.2	6.1	88	5.9	0.14	0.96	29.5	249	0.3	1	8	172	53.2	66.5	97.158	17.9827	0	1	0	1	1	1	0	0	1	1
	9	13.8	3.59	11.9	36.1	100.7	33.2	32.9	14.3	86	55	6.9	111	91	36	61	39	2.18	33	11	15	74	0	2.9	5.6	116	7.8	13.64	0.94	23.2	465	0	1	7	160	58	57.5	86.1136	22.6562	1	0	1	0	1	0	0	0	2	0
	0	20.88	3.38	10.5	32.2	95.3	31.1	32.6	12	177	0	0	205	171	42	178	14	0.75	76.8	23	8	61	17	3	6	76	0	22.61	1.06	31.2	573	0.7	2	6	151.1	51.5	50.55	88.0537	22.5568	0	0	0	1	0	0	0	0	2	2
	0	2.65	3.07	8.7	26.6	86.6	28.3	32.7	16.1	54	91	9.7	146	67	21	104	18	1.06	50.8	28	11	96	0	3.1	6.5	107	6.3	0	1.14	28.4	445	0.6	2	7	148	50	49	89.64	22.8269	1	0	0	0	0	0	0	0	2	1
	11	12.35	3.4	11.1	33.9	99.7	32.6	32.7	13.5	125	0	0	150	67	46	81	23	0.72	105.9	35	25	171	124	3.1	6.1	93	5.3	7.65	1.24	25.4	345	1.2	1	7	170	69.1	65	91.4193	23.91	0	0	0	0	1	1	0	0	4	2
	6	4.8	3.6	12.2	36.1	100.3	34	33.9	13.5	82	19	0	190	92	49	109	14	0.88	58	12	16	48	20	3.2	5.3	142	6.6	6.38	0.93	27.6	407	0.8	2	7	160	51.6	55	87.7302	20.1562	0	1	1	0	0	0	0	0	3	1
	13	8	4.24	14.4	41.7	98.3	34	34.6	12.9	199	0	0	142	84	22	120	12	0.9	84.4	24	5	53	0	3.2	6	163	10.5	0.12	0.97	31.6	329	0	1	6	164.5	55.6	60.875	86.6946	20.5467	0	0	1	0	1	1	0	1	8	8
	0	10.29	3.53	11.5	34.7	98.3	32.6	33.1	12.6	239	0	0	173	128	45	158	9	0.84	128.8	75	91	141	0	3.3	6.1	145	6.3	5.53	0	0	0	0.9	1	4	174	69.5	68	92.7469	22.9555	1	1	0	1	0	1	0	1	8	5
	16	8.5	3.34	9.2	30.1	90	27.5	30.5	15.9	43	5	17.7	206	65	52	146	9	0.42	161	15	10	47	0	3.4	5.9	87	7	0.12	0.96	25.5	284	0.7	2	4	159	56	54.5	94.4937	22.151	0	0	0	1	0	0	0	0	9	2
	12	4.9	3.32	10.6	33.4	100.5	32	31.9	12.6	209	0	0	148	49	49	101	17	0.76	94.6	32	37	68	0	3.4	6	106	6.1	0.32	1.06	28.7	352	0	2	7	150	54.4	50	97.0156	24.1778	0	1	1	0	0	0	1	0	7	4
	14	4.6	3.47	11.5	34	97.9	33	33.7	16.2	376	0	0	114	63	37	75	19	0.89	84.5	19	13	95	0	3.4	6.2	104	6	0.51	0.98	22.1	419	0	1	7	171	67.6	65.75	94.5193	23.1182	0	0	0	0	0	0	0	0	1	0
	5	5.29	3.69	11.9	34.4	93.2	32.2	34.6	13.2	204	2	0	138	93	37	76	54	13.91	4	15	18	131	0	3.4	6.6	82	5.5	0.08	1.05	36.8	245	0.2	1	3	172	69	66.5	94.9137	23.3234	0	1	0	0	0	0	0	0	2	0
	7	6.6	4.8	14.9	44.7	93	31	33.3	13.3	174	0	0	179	106	36	130	8	0.8	104.1	17	23	59	0	3.4	5.6	95	5.8	0.08	0.95	32.2	263	0	1	4	169	67.8	64.25	95.65	23.7387	0	0	0	0	1	1	0	0	0	0
	13	3.3	3.06	9.1	26.6	86.8	29.7	34.3	14	264	0	0	162	133	34	97	18	1.62	45.5	18	10	65	18	3.4	5.5	88	5.8	0.15	1.02	29.1	287	0	1	4	163	61.1	59.75	94.2882	22.9967	0	0	0	0	0	0	0	0	1	0
	8	11.44	3.9	11.2	34.9	89.5	28.7	32.1	15.5	224	54	8.7	126	39	41	55	18	0.9	85.7	37	26	93	0	3.5	7.6	82	0	0.69	1.13	31.5	283	0.7	1	6	170	51.6	65	86.2684	17.8547	0	0	0	0	0	0	1	0	5	1
	9	7.1	3.72	12	36.9	99.2	32.3	32.6	14.3	154	0	0	110	71	30	70	18	1.17	60.4	25	13	76	0	3.5	6	88	5.9	0.23	0.97	18	349	0	1	7	153.7	54	52.775	95.8329	22.8584	0	0	0	0	0	0	0	0	3	3
	0	4.27	3.6	10.2	32.8	91.1	28.3	31.1	15.4	171	4	0	146	143	32	87	15	1.75	34.5	18	6	119	0	3.5	5.3	75	5.4	0.06	1.08	47.3	330	0.8	2	7	149	45	49.5	91.0741	20.2694	1	1	0	1	0	0	1	1	10	8
	0	5.73	3.12	9.5	28	89.7	30.4	33.9	12.4	155	0	0	191	191	44	88	39	2.36	20.4	45	27	149	0	3.5	5.7	94	7.5	0	0.93	27.6	381	0	2	6	148	48	49	94.014	21.9138	0	1	1	0	0	0	0	0	2	2
	15	7.9	4.29	13.9	40.2	93.6	32.3	34.5	13.9	290	0	0	238	87	49	176	19	0.94	76.3	18	11	80	0	3.5	6.4	76	5.6	0.21	0.84	26.4	431	0	1	8	160.5	49.4	57.875	88.7586	19.1768	0	1	0	1	1	0	0	0	4	3
	0	15.2	3.8	11.4	35.6	93.8	30.1	32.1	13.5	324	2	0	139	55	45	75	12	0.64	117.1	12	9	47	0	3.5	6.3	80	5.4	0.04	1.01	30.7	216	0	2	2	162.6	43	56.3	85.014	16.264	0	0	0	0	0	0	0	0	3	1
	12	8.71	3.52	10.7	32.2	91.5	30.4	33.2	12.8	404	53	0	165	79	31	114	23	1.45	46.9	49	11	183	325	3.5	7	76	6	11.59	1.11	32.5	496	0.9	1	7	170	58.4	65	90.6308	20.2076	0	1	0	0	1	0	0	0	4	2
	10	9.7	3.32	10.5	32.8	99	31.8	32.1	15.8	132	0	0	159	85	33	108	55	11.09	4.7	11	11	95	0	3.5	6.8	86	10.2	0.04	0.94	30.8	312	0	1	6	170	52	65	86.525	17.9931	0	0	1	0	0	0	1	0	3	1
	11	9.51	4.2	12.3	36.4	86.7	29.3	33.8	14	286	0	0	196	67	55	125	6	0.54	161.6	23	13	124	65	3.5	7.9	144	6.2	5.58	0.99	34	601	0.5	1	4	175	59.3	68.75	89.1331	19.3633	0	0	0	0	0	0	0	0	4	5
	16	6.82	3.29	10.7	31.3	95.1	32.5	34.2	14.6	234	0	0	128	74	43	49	79	8.1	4.8	17	11	86	0	3.6	7	70	6.2	0.45	1.07	42.4	365	0.3	2	7	159.7	50.8	54.85	93.305	19.9184	0	1	1	0	0	0	1	0	2	2
	18	5.4	3.21	10.6	32.5	101.2	33	32.6	15.4	186	0	3.4	183	84	62	106	18	0.87	75.2	26	23	84	0	3.6	6.5	55	5.7	3.05	1.09	29.3	402	0.7	1	7	165	59.7	61.25	95.3287	21.9284	0	1	0	1	0	0	1	0	15	3
	7	8.71	4.54	14	41.7	91.9	30.8	33.6	13.2	231	27	0	153	79	48	89	20	0.81	95.1	28	17	91	0	3.6	7.2	141	8	0	0.95	29.8	451	0	1	6	174	59	68	90.8649	19.4874	0	0	1	0	1	0	0	0	2	1
	13	10.2	4.2	14.2	40.5	96.4	33.8	35.1	13.4	168	0	0	103	72	33	64	17	0.97	64.7	21	13	84	0	3.6	6.7	81	5.6	3.04	1	31.9	385	1.2	1	8	165	57.9	61.25	94.1033	21.2672	0	0	0	0	1	0	1	0	16	5
	11	5.77	4.54	13.6	39.6	87.2	30	34.3	12.1	216	0	0	153	85	33	123	8	0.66	121.2	22	16	55	0	3.6	6	93	0	0.13	0.98	31.3	353	0.8	1	6	178	61.4	71	90.7457	19.3789	0	0	0	0	1	0	0	0	0	3
	5	11.06	4.03	12.7	38.7	96	31.5	32.8	13.2	268	0	0	152	41	81	45	18	0.94	77	28	84	88	0	3.7	6.6	74	0	2.63	0.98	31.7	545	0.6	1	8	166	46.6	62	87.5453	16.911	0	0	0	0	1	0	0	0	3	2
	16	5.47	4.05	13.3	39.7	98	32.8	33.5	13.9	157	2	0	155	59	70	75	13	0.99	74.3	23	13	75	0	3.7	6.4	96	6.2	0.27	1.03	30.8	218	1.2	1	7	177	65.1	70.25	94.846	20.7795	0	0	0	0	1	0	1	0	4	4
	5	9.9	4.42	15.3	44.2	99.9	34.6	34.7	13.5	233	0	0	214	131	81	121	21	0.85	87.9	31	22	59	0	3.7	6.7	55	5.5	0.02	0.89	24.3	252	0	1	7	166	60	62	96.5578	21.7738	0	0	0	0	1	0	0	0	3	0
	7	7.3	4.42	13.9	40.4	91.5	31.4	34.3	14.1	294	0	0	216	316	44	162	12	0.61	93.9	22	5	79	0	3.7	7.6	77	5.8	0.06	0.88	27	268	0	2	8	150	45.7	50	94.3168	20.3111	0	1	0	1	1	1	0	0	3	4
	8	6.5	3.98	12.4	37.7	94.7	31.1	32.8	13.9	167	0	0	188	102	42	130	25	0.9	59.8	15	5	56	0	3.7	6.7	0	5.8	0.76	0.97	26.3	332	0	2	8	147	38	48.5	88.8752	17.5853	0	1	0	0	0	0	0	0	0	2
	7	8.23	4.28	14.1	42	98.1	32.9	33.6	13.1	154	41	0	196	56	57	113	27	0.79	95.1	21	24	55	0	3.7	6.9	77	5.9	0.54	1.04	26.9	431	0.8	1	7	170	61.3	65	95.5293	21.2111	0	0	0	0	0	0	0	0	2	3
	7	4.6	3.17	10.3	29.9	94.4	32.4	34.4	13.7	198	0	0	174	104	51	136	21	1.04	49.9	17	9	95	0	3.8	6.5	84	5.9	0.02	0.9	27.8	325	0.3	2	9	140	34.1	45	89.3213	17.398	0	1	0	0	0	0	0	0	4	4
	9	14.3	3.03	10	30.4	100.3	33	32.9	12.3	281	120	0	211	107	33	128	33	1.08	48.2	18	17	68	0	3.8	7.4	78	5.8	9.43	0.99	23.4	585	1.1	2	8	143	39	46.5	92.6962	19.0718	0	0	0	0	0	0	0	0	4	2
	8	7.5	3.42	11	33.8	98.9	32.3	32.6	14.1	200	9	0	224	99	59	132	24	0.76	75.7	50	14	38	0	3.8	6.4	89	5.1	0.33	3.74	37.2	312	0	2	6	158	50	54	96.3331	20.0288	1	1	0	0	0	0	0	1	7	7
	4	5.81	3.56	12.2	36.5	102.5	34.3	33.4	12.2	215	0	0	172	41	63	74	28	0.59	100	18	15	62	0	3.8	6.7	88	0	0	1	29.7	268	0.4	2	7	150	42.5	50	93.167	18.8889	0	0	0	0	0	0	0	0	2	1
	8	4.9	4.59	15.3	45.2	98.5	33.3	33.8	13	194	0	0	255	110	58	160	14	0.8	97	16	13	58	0	3.8	6.2	96	6.5	0.15	0.93	28.2	316	0	1	6	174.9	65	68.675	97.1905	21.2488	0	1	1	1	1	1	0	0	1	1
	8	5.2	4.71	14	42.9	91.2	29.7	32.6	14.8	241	0	0	243	179	82	139	12	0.75	100.5	22	20	73	0	3.8	6.1	93	5.7	0.04	2.16	48.1	340	0	1	7	170.6	61	65.45	96.5868	20.9591	0	1	0	0	1	0	1	1	4	3
	13	6.8	3.75	11.8	36.1	96.1	31.5	32.8	13.7	195	0	0	164	62	57	114	18	0.83	66.1	22	26	50	0	3.8	6.4	215	6.9	0.04	0.97	23.2	272	0	2	8	149	43	49.5	93.9462	19.3685	1	0	1	0	0	0	1	0	15	1
	9	6.97	4.68	14.4	42.4	90.6	30.8	34	12.6	166	0	0	168	147	48	76	27	1.09	66.8	14	14	51	21	3.8	6.2	110	6.1	0.07	0.88	29.4	299	0.5	1	7	168	57.1	63.5	95.2192	20.231	0	1	1	1	1	0	0	0	15	3
	44	4.1	4.43	14.8	42.1	95.1	33.5	35.2	13.2	120	0	0	177	136	45	97	18	0.88	88.6	21	10	48	0	3.8	6.7	191	7.1	0.22	0.92	30.2	185	0	1	5	163	56	59.75	96.8048	21.0772	1	1	1	0	1	0	0	0	3	5
	13	10.2	4.06	13.7	42	103.4	33.6	32.5	12.8	201	0	0	120	73	51	52	17	1.36	53.2	28	13	65	0	3.8	7.5	128	5.5	0.56	0.89	25.7	370	0	1	8	161	52.5	58.25	95.3057	20.2538	0	1	0	0	1	0	1	1	11	3
	13	8.81	4.17	12.1	37.2	89.2	29	32.5	13.6	157	0	0	113	51	56	44	19	0.85	89.9	32	49	80	0	3.8	7.3	96	6.7	0.06	1.09	28.6	341	0.4	1	6	171	51.3	65.75	90.2575	17.5439	1	0	1	1	1	0	0	0	0	0
	5	9.24	3.5	10.1	32.3	92.3	28.9	31.3	14.2	299	0	0	156	129	33	116	15	0.96	55.8	17	14	57	0	3.9	7.3	81	0	0.53	2.56	40.6	324	0.4	2	8	148	43.9	49	96.6008	20.042	0	0	0	0	0	0	1	1	3	3
	19	5.8	4.72	14.6	44.6	94.5	31	32.8	14	190	0	0	233	299	57	113	14	0.71	105.4	30	18	77	0	3.9	7.7	80	6	0.09	0.92	29.6	254	0	1	8	160	51.6	57.5	96.6622	20.1562	0	1	0	1	1	0	0	0	10	1
	11	9.9	4.97	15	45.1	90.8	30.3	33.3	12.1	188	8	0	174	139	51	106	13	0.86	89	20	13	62	93	3.9	6.5	99	5.7	0.11	0.9	26.3	247	0.8	1	6	158	47.8	56	94.8349	19.1476	0	1	0	0	1	0	0	0	3	3
	10	5.57	4.72	13.3	40.5	85.8	28.2	32.8	13.6	169	0	0	176	95	45	102	13	0.62	89.3	28	14	82	0	3.9	7	90	6.2	0.17	0.94	23.2	247	0.4	2	9	150	44.7	50	96.5208	19.8667	0	1	1	0	0	0	1	0	2	2
	0	10.9	4.26	13.5	41.5	97.4	31.6	32.4	12.9	170	0	0	157	50	55	92	12	0.74	108.3	24	20	51	0	4	6.9	92	5.7	0.13	1.01	31.7	290	0	1	6	174.7	51	68.525	91.7954	16.7103	0	0	0	0	0	0	1	0	0	0
	5	7.28	4.86	12	37.6	77.4	24.7	31.9	17.2	272	0	0	135	107	42	64	17	1	72.8	24	20	92	0	4	7.6	74	6.2	0.23	1.01	30.3	452	0.4	1	7	152	44	51.5	96.3872	19.0443	1	0	0	0	1	1	0	0	3	2
	6	7.49	4.09	13.3	39.2	95.8	32.5	33.9	13	200	0	0	144	43	66	52	18	0.92	60.9	26	20	49	0	4.2	6.7	118	5.9	0.01	0.9	23.1	354	1.4	2	6	155.7	39.3	52.85	94.8067	16.2112	0	1	0	0	0	0	0	0	0	3
	0	5.8	3.56	11.2	34.9	98	31.5	32.1	13.2	186	0	0	94	0	0	0	21	1.11	48.5	50	39	69	0	4.2	7.1	0	0	0.85	0	0	0	0.5	2	7	145.9	35.9	47.95	95.0186	16.8649	0	1	1	1	0	0	0	0	11	14
	22	8.1	4.79	15.6	45.8	95.6	32.5	34	12.6	206	0	0	113	59	31	64	11	0.87	100.4	24	20	65	0	4.2	7.4	130	5.2	2.57	1.1	31.4	309	0	1	3	174	51.2	68	95.1956	16.9111	0	0	0	0	0	0	1	0	18	5
	9	12.91	4.56	13.6	42.1	92.3	29.8	32.3	13.2	279	7	0	155	58	62	93	18	0.75	104.5	14	8	67	19	4.3	6.6	115	0	0.22	1.01	26.9	336	0.5	1	6	168	48	63.5	96.8383	17.0068	0	0	0	0	1	1	0	0	2	0
	15	2	3.79	11.9	35.8	94.4	31.5	33.4	14	158	0	0	110	99	40	50	37	1.23	86.4	22	4	83	0	2.7	5.3	84	6.3	7.13	0.96	29.1	413	0	2	7	152	53.3	51	84.5936	23.0696	0	1	0	0	0	0	0	0	8	2
	14	14.7	2.94	9.2	28.3	96.3	31.3	32.5	13.1	200	0	14.8	121	123	16	59	59	5.6	7.7	26	16	79	63	3	6.7	0	0	24.21	1.34	25	545	0.7	2	6	154	56	52	90.4777	23.6128	1	0	0	0	0	0	1	0	14	7
	27	6.5	3.24	9.4	27.1	83.8	29.1	34.8	15.8	383	0	0	159	141	24	105	15	0.84	93.2	31	40	97	0	3	5.9	164	8.7	0	1.07	31	704	0	1	6	174	66.2	68	86.1662	21.8655	0	0	1	0	1	0	0	0	6	0
	49	4.52	2.83	8.5	26.3	92.9	30	32.3	17.2	138	0	0	93	43	35	45	33	1.55	31.3	28	9	82	0	3	6.7	83	5.6	0.37	1.39	37.9	261	2.5	2	9	155	53.5	52.5	88.0643	22.2685	0	0	0	0	0	0	1	0	8	5
	0	6.89	3.6	10.9	32.9	91.4	30.3	33.1	13.5	207	0	0	122	89	23	94	8	0.63	93.2	29	29	54	0	3.1	6	102	6.1	3.72	1.14	97.1	0	1.5	2	7	158	63	54	95.739	25.2363	0	1	0	1	1	0	1	1	11	10
	6	5.3	3.95	10.5	33.9	86	26.7	31.1	21.9	304	33	0	199	140	24	136	13	0.65	94.6	27	14	58	0	3.1	5.6	68	5.8	3.49	1.29	64.3	358	0	2	5	162	58.5	56	90.6506	22.2908	1	1	0	1	0	0	0	1	1	1
	9	5.5	4.22	12.5	38.1	90.3	29.6	32.8	14.3	180	0	0	182	91	51	97	26	2.43	27.3	38	43	89	0	3.1	5.3	193	7.1	0.03	1	22.8	343	0	1	4	174	68.5	68	89.0956	22.6252	0	1	1	0	1	1	1	0	1	1
	7	6.7	3.19	10.1	30.4	95.1	31.8	33.4	13.3	273	0	0	124	209	36	0	11	0.52	112.9	23	20	75	0	3.2	6.4	81	5.8	7.2	1.4	30.4	496	0	2	8	155	50.5	52.5	88.7194	21.0198	0	1	0	0	0	0	1	0	1	0
	5	6.56	3.89	11.9	36	92.5	30.6	33.1	15.5	270	0	0	186	84	45	119	13	0.65	126.2	80	102	321	0	3.2	6.2	88	5	0.67	1.04	30.1	269	0	1	5	170	72.9	65	95.3762	25.2249	0	1	0	1	1	1	0	0	1	0
	4	8	3.82	12.9	34.7	90.9	33.7	37.1	12.6	117	0	0	110	126	35	71	26	1.13	64.3	19	9	49	0	3.2	5.7	125	6.5	0.05	1.07	27.2	285	0	1	6	164	67	60.5	94.7882	24.9108	1	1	1	1	0	0	0	0	4	4
	8	7.11	4.26	13.5	39.4	92.5	31.7	34.3	13	243	0	0	112	137	22	71	15	1	73.2	13	8	58	0	3.2	5.8	93	5.8	1.18	1.02	34.6	396	0.3	1	7	166.6	58.35	62.45	87.5703	21.0228	0	1	1	0	1	1	0	0	0	NA
	0	11.95	5.57	16.7	50.1	89.9	30	33.3	12.7	159	0	0	111	80	32	78	20	1.09	68.8	20	22	61	66	3.3	5.4	126	5.9	3.32	1.2	29.8	403	1.2	1	6	169	64.5	64.25	91.9893	22.5832	0	0	1	0	1	0	1	0	23	11
	6	2.85	2.96	8.8	27.5	92.9	29.7	32	16.6	136	53	14.3	139	53	40	89	11	0.53	158.1	38	44	215	0	3.3	6.5	77	0	1.36	0.96	31.4	409	0.5	1	6	160	56.1	57.5	90.8117	21.9141	0	0	0	0	1	0	0	0	1	1
	31	7.95	4.44	14	42.5	95.7	31.5	32.9	12.6	205	0	0	148	92	61	89	9	0.78	102.6	21	15	83	0	3.3	6.3	151	7.7	1.76	1.06	28.8	425	0	1	5	168	66.9	63.5	94.0598	23.7032	0	0	1	0	0	0	1	0	16	4
	19	6.92	2.87	9.5	28	97.6	33.1	33.9	12.4	225	0	0	133	110	46	69	51	4.17	13.9	33	30	72	0	3.3	6.4	209	5.9	1.57	1.03	33	432	0.3	1	7	168	70.5	63.5	96.4239	24.9787	0	1	1	0	1	0	0	0	1	1
	7	16.04	3.52	11	34.9	99.1	31.3	31.5	14.4	406	38	0	129	104	36	61	52	3.3	18.1	37	37	114	56	3.3	6.7	129	0	1.28	0.9	28.8	215	0.3	1	8	165	63.1	61.25	93.0865	23.1772	0	0	1	1	0	0	0	0	4	3
	10	12.9	4.73	14.4	42.5	89.9	30.4	33.8	14	287	0	0	195	257	43	119	37	2.32	29.9	12	26	83	0	3.4	5.8	72	10.2	1.7	0.87	28.3	356	0.6	1	5	167	68.5	62.75	97.1671	24.5617	1	1	1	1	1	1	0	1	3	2
	14	8.7	5.05	16.3	49	97	32.4	33.4	13.2	211	0	0	128	72	49	53	28	1.26	54	19	29	65	0	3.4	6.8	142	8.3	7.64	0.95	30.9	456	1.5	1	8	167	63	62.75	93.5121	22.5896	0	1	1	1	0	0	0	1	8	4
	17	13.77	4.42	13.2	40.6	91.9	29.9	32.5	12.2	290	0	0	192	73	33	134	16	0.82	91.6	15	10	82	0	3.4	6.6	97	0	4.12	1.08	29.3	435	1.1	1	7	156	57.9	54.5	95.9475	23.7919	0	1	0	0	0	0	1	0	5	1
	14	10.1	4.22	13.5	40.1	95.1	31.9	33.6	13.2	148	0	0	147	278	29	98	23	1.55	53.3	29	46	54	0	3.4	6.1	196	9	0.91	0.92	33.7	392	0	1	6	168	69	63.5	96.9578	24.4473	0	1	1	1	1	0	0	0	4	2
	11	10.02	3.61	9	28.5	78.9	24.9	31.6	17.1	357	0	0	188	86	45	143	4	0.51	127.6	14	7	59	0	3.4	5.9	132	6.4	0.05	0.98	30.8	312	0.5	2	5	150	48.2	50	91.8448	21.4222	0	1	1	1	0	1	0	0	10	4
	9	4.02	3.6	11.8	34.7	96.4	32.8	34	13.2	179	0	0	183	101	56	101	11	0.72	77.9	25	14	74	0	3.4	6.3	80	5.7	0.18	0.97	30.3	338	0.8	2	8	151	53.2	50.5	95.5755	23.3323	0	0	0	0	0	0	0	0	3	2
	5	8.43	3.73	11.9	37.2	99.7	31.9	32	14	327	57	0	179	76	47	130	11	0.62	129.1	27	30	60	0	3.4	6.5	202	7.8	0.28	1.05	26.8	472	0.9	1	6	172.4	63.75	66.8	91.442	21.4489	0	0	1	0	0	0	0	0	1	NA
	11	3.76	3.04	10.4	31.3	103	34.2	33.2	14	154	0	0	154	73	54	82	12	0.88	61.8	12	6	43	0	3.5	6.2	79	0	5.47	1.03	31.2	386	0.5	2	8	168	44.5	59	84.6167	15.7667	1	1	0	1	0	0	1	0	4	1
	5	7.58	2.93	9.3	28.4	96.8	31.8	32.8	13.6	309	0	0	154	57	57	102	29	1.29	39.1	17	13	36	0	3.5	6.3	81	0	1.05	1.02	28.5	337	0.8	2	8	155.8	55	52.9	96.5204	22.6583	1	1	0	0	0	0	1	0	4	3
	16	10.5	3.93	11.9	36.1	91.7	30.3	33	13.3	263	0	0	154	0	0	0	11	0.81	68.9	36	18	101	22	3.5	6.4	0	0	3.9	7.47	41.3	531	0	2	7	155	45	52.5	88.9079	18.7305	1	1	0	0	0	0	0	0	1	1
	5	6.1	3.94	13.4	38.7	98.2	34	34.6	12.8	169	0	0	130	37	33	81	13	0.67	88.6	24	13	64	0	3.5	6.3	82	6.2	0.46	0.98	29.3	277	0	2	6	159	57	54.5	96.7778	22.5466	0	1	1	0	0	0	0	0	5	4
	8	5.22	4.01	13.4	40.8	101.7	33.4	32.8	12.9	227	0	0	179	50	60	104	11	0.65	121.4	21	23	38	0	3.5	6.2	94	0	0.03	1.08	32.9	232	0.5	1	7	167	57.7	62.75	91.5091	20.6892	0	0	0	0	1	0	0	0	5	1
	7	11.9	4.18	13.1	38.8	92.8	31.4	33.9	13.4	248	0	0	174	114	43	110	12	0.54	112.6	20	9	48	0	3.6	5.8	79	7.5	0	1.02	22.4	295	0	2	6	155	48.7	52.5	93.3657	20.2706	1	0	1	0	0	0	0	0	6	3
	8	9.7	4.46	14	40.5	90.8	31.4	34.6	14.6	212	0	0	202	131	50	131	18	1.07	73.7	27	12	79	0	3.6	6.6	89	5.4	0	0.88	31	380	0.8	1	7	159	44	56.75	87.0153	17.4044	0	0	0	0	1	1	0	0	3	2
	36	11.2	3.83	10.8	32.5	85	28.1	33.2	16.3	235	48	15.9	156	163	42	74	14	1.28	57.7	56	28	670	0	3.6	6.7	96	5.4	2.67	1.42	28.6	237	1	1	5	164	60.4	60.5	96.3151	22.4569	0	0	0	1	1	1	0	1	5	4
	0	7.35	3.82	11.6	32.7	85.6	30.4	35.5	13.4	142	0	0	160	0	0	0	10	0.87	90.4	21	15	137	0	3.6	7.4	0	0	2.14	1.87	33.1	382	0.5	1	5	158	54	56	94.8947	21.6311	1	1	0	0	0	0	0	0	2	1
	9	5.2	3.3	10.8	31.3	94.8	32.7	34.5	12.9	131	0	0	118	78	40	87	24	1	72.3	32	39	72	0	3.6	6.2	81	6.9	0	0.96	28.8	317	0	1	7	166	61.6	62	96.115	22.3545	0	1	1	1	0	0	0	0	4	0
	8	8.5	4.53	14.4	42.8	94.3	31.8	33.7	13.4	272	0	0	126	45	46	85	17	1.1	70.9	41	44	59	0	3.6	6.6	60	6	0.03	0.99	26.6	250	0	1	5	170	62.1	65	94.5235	21.4879	0	0	0	0	0	0	0	0	2	2
	30	12.76	3.35	9.2	29.7	88.7	27.5	31	13.2	273	43	0	109	78	25	61	16	1.79	37.1	25	22	68	20	3.6	6.6	100	0	2.31	1.03	36.6	479	0.4	1	7	165	60.1	61.25	95.6011	22.0753	1	1	0	1	1	1	0	1	4	3
	12	4.97	3.79	11	33.6	88.7	29	32.7	13.6	183	0	0	144	44	53	62	26	1.25	53.5	20	15	93	0	3.6	6	88	5.3	4.86	1.02	32.4	406	0.9	1	9	154	47	53	91.6632	19.8178	0	0	0	0	0	0	1	0	4	0
	0	16.82	3.98	13	34.9	87.7	32.7	37.2	13	108	0	0	136	132	36	88	23	1.15	60.8	42	10	38	28	3.7	7	68	0	1.15	1.09	25.6	208	1.3	1	8	169	56.7	64.25	93.0028	19.8522	0	1	0	0	0	0	1	0	11	7
	8	8.6	4.2	12.7	40.3	96	30.2	31.5	13.6	212	0	0	171	87	44	99	31	0.71	81.4	11	7	39	0	3.7	5.6	94	0	0.3	0.93	28.2	248	0.4	2	7	145	34.9	47.5	86.8415	16.5993	0	1	0	0	0	0	0	1	5	4
	0	14.5	3.77	11.8	34.5	91.5	31.3	34.2	13.8	164	0	0	96	0	0	0	16	0.9	82.3	47	20	47	0	3.7	5.8	0	0	4.9	1.41	28.1	387	0.8	1	7	175	55.6	68.75	89.9269	18.1551	1	1	0	0	0	1	1	0	11	11
	14	9.19	3.75	10.8	33.9	90.4	28.8	31.9	14.1	442	53	0	105	0	0	0	12	0.68	113.8	16	9	77	0	3.7	6.8	0	0	0.92	1.06	29.4	396	0.3	1	7	167	54.2	62.75	92.2212	19.4342	0	1	0	0	0	1	0	0	2	6
	13	5.38	4.39	13.5	41.7	95	30.8	32.4	13.2	188	0	0	206	0	0	0	17	0.89	62.9	26	24	94	0	3.7	7.5	0	0	0.05	1.3	35.4	288	0.4	2	6	143	45.2	46.5	96.7372	22.1038	0	0	0	0	0	0	1	0	13	1
	14	7.1	3.44	12	34.5	100.5	35	34.9	12.7	189	0	0	121	77	45	68	22	1.08	49.5	20	10	68	0	3.8	7.2	135	7.9	0.22	0.97	28	442	0	2	7	147.8	42.3	48.9	93.7938	19.3638	0	1	1	0	0	0	1	0	16	10
	5	2.9	3.18	10	30.9	97.2	31.4	32.4	17.3	67	0	14.2	150	105	22	96	10	0.58	106.8	27	13	90	0	3.8	7.2	0	0	0	1.13	25.3	337	0.6	2	5	153	47.4	51.5	96.1022	20.2486	0	1	1	0	0	0	0	0	2	2
	0	6	3.87	11.5	36.3	93.8	29.7	31.7	15.1	206	0	0	171	51	56	110	16	0.95	75.2	26	13	89	0	3.8	7	49	0	1.03	1.04	32.3	431	0.8	1	8	164	55.8	60.5	96.1825	20.7466	0	0	0	0	1	0	0	0	6	4
	7	6.3	4.38	13.9	41.9	95.8	31.7	33.1	13.6	116	0	0	129	95	44	80	21	1.18	62	18	14	50	19	3.8	6.2	81	5.7	0.14	1.01	32.2	306	0.5	1	8	170	59.6	65	95.9577	20.6228	0	0	0	1	0	0	0	0	1	0
	20	8.78	3.72	11.3	33.1	89	30.4	34.1	11.9	206	16	0	171	106	85	82	10	0.49	123.1	41	19	51	30	3.8	6.1	0	5.3	6.16	0.89	27.7	386	1.3	2	7	157	49.2	53.5	96.0704	19.9602	0	1	0	0	1	0	1	0	5	3
	17	8.77	3.69	11.7	36.4	98.6	31.7	32.1	13.5	148	15	0	146	62	59	63	15	0.95	56.8	27	13	39	0	3.8	6.3	73	6.2	0.13	1.03	30.2	252	1	2	7	147	41.4	48.5	93.3175	19.1587	0	0	0	0	0	0	1	1	10	4
	0	5.5	3.85	11.4	34	88.3	29.6	33.5	12.2	224	0	0	278	148	48	178	10	4.05	11.4	15	8	77	7	3.9	7.3	101	6.6	0.09	0.87	31.6	357	0.3	2	5	160	49.8	55	96.9985	19.4531	0	1	1	1	0	0	0	0	1	1
	7	13.01	4.9	15.7	46.3	94.5	32	33.9	13.6	259	6	0	203	84	35	128	15	0.9	81.5	22	13	59	0	3.9	6.9	64	5.6	0.06	0.97	29.2	281	0.6	1	7	168	57.7	63.5	97.1322	20.4436	1	0	0	0	1	0	0	0	10	2
	7	7.2	4.42	12.8	40.6	91.8	29	31.5	14.3	143	0	0	184	105	71	94	19	1.56	43.3	18	12	61	0	3.9	7	89	5.5	0	0.93	26.4	287	0	1	7	170	54.9	65	94.4615	18.9965	0	1	0	0	1	0	0	0	1	1
	9	11.1	4.79	15.2	44.2	92.3	31.7	34.4	13.5	234	0	0	225	95	55	164	24	0.76	74	28	12	99	0	3.9	6.7	69	5.8	1.45	1.16	30.1	335	0	2	7	155	44.7	52.5	94.7456	18.6056	0	0	0	1	0	0	1	0	6	3
	0	5.82	4.08	12.6	37.8	92.6	30.9	33.3	12.2	196	29	0	114	113	46	49	8	0.52	117.6	31	26	56	17	3.9	6.8	107	6.1	0.03	0.99	39.5	285	0.7	2	6	156	41.7	53	92.0502	17.1351	0	1	0	0	0	0	0	0	1	1
	14	5.97	4.73	14.3	42.6	90.1	30.2	33.6	13.7	163	6	0	163	82	83	89	13	1.2	58.1	31	17	65	56	3.9	6.9	101	6.2	0.01	1.62	31.5	272	1.5	1	8	168	49.6	63.5	91.813	17.5737	1	1	0	0	1	0	1	0	2	8
	12	7.3	3.85	12.8	37.8	98.3	33.3	33.9	12.5	186	0	0	179	60	52	116	15	0.79	73.3	20	12	70	0	3.9	6.2	89	5.8	0.04	0.99	28.3	209	0	2	6	155	42	52.5	92.601	17.4818	0	0	0	0	0	0	0	0	3	4
	7	5.74	3.92	13.5	38.8	99	34.4	34.8	11.2	142	0	0	155	81	56	76	21	1.1	64.3	27	14	45	0	3.9	6.6	77	5.8	0.1	1.06	35.5	288	1.2	1	8	160	50.15	57.5	95.6107	19.5898	1	0	1	0	1	0	0	0	5	1
	8	10.91	3.89	14.2	41.1	105.7	36.5	34.5	12.4	175	0	0	179	120	67	94	6	0.54	165	24	21	109	0	3.9	5.9	65	5	0.51	1.05	35	200	0.4	1	4	168	46.6	63.5	89.8429	16.5108	0	0	0	0	1	1	0	0	0	NA
	36	8.3	3.93	12.2	37.1	94.5	31	32.8	13.8	263	0	0	174	66	68	113	15	0.87	61.4	29	11	78	0	4	7.5	82	5.5	0.23	0.94	26.6	337	1.3	2	8	154	38	52	91.2331	16.0229	0	0	0	0	0	0	0	0	7	2
	7	7	3.72	11.6	36.5	97.9	31.3	31.9	16	186	0	0	211	79	81	103	50	3.15	15.7	20	14	60	0	4	6.9	109	5.9	0.03	1.03	26.9	300	0	2	6	166	48.6	58	95.7017	17.6368	0	1	0	0	0	0	0	0	2	2
	9	8.14	4.02	13.2	38.1	94.8	32.8	34.6	12.7	257	0	0	219	72	40	134	13	0.77	72.4	20	13	80	0	4	7.4	112	0	0.01	0.98	28.6	376	0.9	2	7	160	46.6	55	96.0913	18.2031	0	1	0	0	0	0	0	0	3	1
	14	5.75	4.11	12.7	38	92.5	30.9	33.4	14.3	216	0	0	227	100	42	169	14	0.95	67.8	42	17	96	30	4	7.2	85	6	0.26	0.95	30	445	0.4	2	7	160	38.3	55	89.7984	14.9609	1	0	0	1	0	0	0	0	1	1
	20	12.19	4.19	12.2	37.8	90.2	29.1	32.3	14.3	276	0	0	216	180	41	126	11	0.72	80.6	42	23	98	0	4	8.5	86	6.4	0.2	0.96	35.5	376	0.4	2	6	152	40.2	51	93.6294	17.3996	0	1	1	0	0	0	0	0	7	0
	6	10.99	4.26	13.4	40.4	94.8	31.5	33.2	12.7	244	0	0	195	90	36	124	13	1.03	68.8	18	13	76	0	4	6.6	70	0	0.03	1.13	30	216	0.5	1	8	162	47.4	59	94.2614	18.0613	0	0	0	0	1	0	0	0	4	3
	7	7.89	3.69	11	34.4	93.2	29.8	32	12.9	342	0	0	253	159	33	167	20	1.4	35.6	16	4	49	0	4	6.8	84	6.1	0.29	0.95	33.1	536	0.4	2	8	150	38.1	50	92.5354	16.9333	1	1	0	0	0	0	0	1	3	9
	24	7.49	3.31	11.6	34.6	104.5	35	33.5	14.6	204	0	0	196	70	73	104	10	0.57	102.3	44	28	80	172	4.1	7.7	113	5.6	0.61	1.33	35.1	260	1.6	2	7	150	37.6	50	93.6374	16.7111	0	0	0	0	0	0	1	0	13	1
	10	10.7	4.72	14.3	43.7	92.5	30.2	32.6	13.1	351	0	0	172	129	40	97	15	0.66	126.7	22	22	86	0	4.5	7.6	97	5.7	0.11	1.03	31.3	403	0.4	1	5	167	43.2	62.75	97.0632	15.49	0	1	0	0	1	1	0	0	1	0
	0	5.5	3.64	10.8	34.1	93.8	29.7	31.7	20.8	101	0	0	93	40	40	30	21	3.12	14.5	58	42	123	0	2.7	4.9	67	6	0	0.8	29.4	300	0	2	7	154	63.9	52	92.2559	26.9438	1	1	0	0	0	0	0	0	8	6
	4	6.1	2.94	9.1	27	91.8	31	33.8	19.4	228	112	0	133	102	23	106	13	1.19	66.4	41	28	152	243	2.9	6.9	106	6.4	0.95	1.21	30.1	695	0.7	1	6	170	81.9	65	96.593	28.3391	0	1	1	0	1	0	1	0	0	0
	10	7.75	2.61	6.5	22.6	86.6	24.9	28.8	21.7	77	0	0	92	249	22	45	78	2.48	25.3	13	8	48	13	3	5.4	109	8.7	2.78	1.12	29.6	425	1.3	1	7	167	61.75	62.75	86.6055	22.1413	0	0	1	0	0	0	0	1	6	NA
	12	12.7	4.13	12.8	37.9	91.8	30.9	33.7	15.5	257	31	0	149	165	24	84	10	0.61	108.6	25	10	106	60	3.2	6.3	67	6.3	10.7	0.93	28.2	431	0.2	2	8	157	47.8	53.5	85.8652	19.3923	1	1	1	0	0	0	0	0	1	1
	29	6.98	4.07	13.5	39.6	97.3	33.2	34.1	12.1	189	0	0	151	105	33	133	11	0.88	89.8	19	18	41	53	3.2	6.1	110	5.5	1.32	1.11	29.4	230	0.8	1	5	173	70	67.25	92.0132	23.3887	0	0	0	0	0	0	1	0	16	10
	16	9.82	4.2	12.1	36.1	86	28.8	33.5	12.6	180	0	0	109	108	25	67	11	0.81	91.7	21	18	55	0	3.2	6.3	66	7.4	20.18	1.02	32	600	0.8	1	8	165	59	61.25	88.7762	21.6713	0	0	1	0	1	0	0	0	6	4
	0	5.33	3.58	7	23.6	65.9	19.6	29.7	20.9	176	18	17.9	187	34	66	107	17	0.87	90.4	37	28	97	51	3.3	7.3	124	8.4	0.22	1.14	30.1	219	1	1	5	181	65	73.25	87.1304	19.8407	0	0	1	0	0	0	0	0	0	0
	36	10.53	4.45	14.1	39.3	88.3	31.7	35.9	11.7	192	50	0	124	114	52	59	11	0.62	141.2	35	28	56	0	3.4	6.2	0	0	0.4	0.96	27.4	471	0.7	1	4	170	70.9	65	97.1311	24.5329	0	0	0	0	1	1	0	0	21	20
	28	5.4	4.27	14.9	43.7	102.4	34.8	34	13.3	177	0	0	151	63	73	73	15	0.73	105.9	24	9	44	0	3.4	5.3	76	5.6	0.85	1.01	30.6	237	0	1	7	158	59.7	56	96.1012	23.9144	0	0	0	0	1	0	0	0	13	4
	15	6.13	4.78	15.5	43.5	91	32.4	35.6	13	156	0	0	140	146	24	99	38	1.45	48.2	18	26	60	0	3.4	6.3	110	6.7	0.35	1.32	51.2	208	0.6	1	6	162.5	51.6	59.375	87.8855	19.5408	1	1	1	0	1	1	1	0	10	NA
	9	6.3	4.66	14.4	44.1	94.7	30.9	32.6	13.7	151	0	0	175	55	69	114	13	0.7	113.2	19	17	62	0	3.5	6.3	126	5.8	0	1	27.7	256	0	1	6	174	62.8	68	91.6762	20.7425	0	0	1	0	1	0	0	0	14	7
	41	8.54	4.02	12.6	37.7	93.8	31.3	33.4	12.1	159	0	0	159	91	34	112	7	0.66	87.4	22	11	67	0	3.6	6.3	103	5.7	0.18	0.96	31.7	268	0.7	2	7	149	40.6	49.5	88.8864	18.2875	1	1	0	0	0	0	1	0	16	7
	0	3.56	3.7	11.9	36.2	97.8	32.2	32.9	13.6	188	26	0	181	68	60	69	34	0.58	99.7	20	17	84	43	3.6	7.3	84	0	0.13	1.02	27.8	218	0.4	2	8	149	45	49.5	92.5931	20.2694	0	1	0	0	0	0	0	0	2	3
	18	20.43	3.02	9.8	29.6	98	32.5	33.1	12.6	181	0	0	214	87	52	121	24	1.71	37.9	17	14	51	0	3.7	6.7	225	7.6	0.39	0.99	26	301	0.8	1	8	170	55.4	65	91.7442	19.1696	0	1	1	1	1	1	0	0	0	0
	23	7.26	3.86	12.4	36.8	95.3	32.1	33.7	12.2	188	0	0	184	82	65	111	15	0.63	96.4	25	15	74	0	3.7	7	106	0	0.07	0.99	27.1	254	0.8	2	6	156	47	53	93.1822	19.313	0	1	0	0	0	0	0	0	10	6
	0	7.54	4.61	12.6	37.7	81.8	27.3	33.4	14.6	204	0	0	138	0	0	72	9	0.92	79.8	12	9	38	0	3.7	6.5	0	0	4.15	0.97	32.3	425	0.6	1	7	165	54.7	61.25	93.4437	20.0918	1	0	1	0	0	0	0	0	5	0
	13	10.6	4.16	12.4	37.3	89.7	30	33.4	13.5	247	0	0	179	86	57	123	22	0.58	146.6	14	16	58	0	3.8	6.5	130	9.1	3.33	1.06	22.4	466	0	1	5	176	60.8	69.5	94.202	19.6281	0	1	1	0	1	1	0	0	7	3
	7	3.63	3.71	11.2	36.8	99.2	30.2	30.4	15	76	11	0	138	73	40	87	13	0.57	98.6	20	15	43	0	3.8	6.4	82	0	0.06	1.06	33.8	258	0.5	2	9	152	39.7	51	90.1826	17.1832	0	0	0	0	0	0	0	0	3	0
	11	5.45	3.53	11.4	34.9	98.9	32.3	32.7	12.4	124	0	0	124	0	0	69	47	2.89	20.9	12	7	47	11	3.8	7.1	125	7	0.02	1.05	28.1	288	0.5	1	8	156	47.6	54.5	94.1426	19.5595	0	1	1	1	0	0	0	1	7	0
	7	6.5	3.93	13.2	39.9	101.5	33.6	33.1	12.8	226	0	0	200	194	36	129	12	1.1	96.3	24	18	78	117	3.9	6.6	113	6	0	0.98	22.5	300	0.7	1	7	175	57.2	68.75	93.9354	18.6776	0	0	0	0	1	1	0	0	10	5
	26	5.67	3.78	11.3	35.2	93.1	29.9	32.1	11.9	303	0	0	210	61	61	146	13	0.73	77.4	20	18	77	0	3.9	7	88	8.5	0.06	1.16	45.8	212	0.6	2	7	148	42.6	49	95.4945	19.4485	0	0	1	1	0	0	0	0	8	4
	20	8.06	3.58	11.7	33.5	93.6	32.7	34.9	12.3	239	0	0	204	92	47	143	21	0.77	72.7	16	14	75	0	3.9	6.8	81	6.8	0.47	0.98	26.2	294	0.5	2	7	155	45.4	52.5	95.3016	18.897	0	1	1	1	0	0	0	1	7	2
	34	7.5	4.22	13.2	38.9	92.3	31.2	33.8	13.5	264	0	0	198	58	76	69	14	0.86	63.5	21	13	144	0	4	6.4	110	6.3	0.41	0.88	28.7	436	1.1	2	8	131	32.4	40.5	94.12	18.88	0	1	1	1	0	0	1	1	19	5
	12	7.29	4.28	11.7	36.2	84.6	27.3	32.3	12.8	230	0	0	194	82	55	128	13	0.85	90.7	15	12	67	0	4.1	7.1	202	10.8	0.13	1.14	25.3	341	0.8	1	6	165	48.8	61.25	95.5028	17.9247	1	0	1	0	0	0	1	0	8	5
	40	5.8	4.55	14	43.1	94.8	30.8	32.4	13.5	209	0	0	211	50	74	136	9	0.45	156	28	19	77	0	4.1	6.9	118	6.3	0.05	1.07	29	300	0.7	2	7	148	34	49	91.2137	15.5223	0	0	0	0	0	0	0	0	4	8
	0	6.91	3.97	11.9	37.1	93.5	30	32.1	13.6	279	0	0	283	0	0	188	18	0.68	83.4	21	11	41	0	4.1	7	98	5.9	0.01	0.94	32.3	327	0.3	2	7	148	40.7	49	96.9155	18.5811	0	1	0	0	1	0	0	0	0	1
	12	7	3.83	11.5	35.1	91.6	30	32.8	13	426	37	0	160	65	69	86	18	0.63	91.1	17	2	114	10	4.1	7.1	85	0	0.26	1.02	36.2	438	0.3	2	7	148	39.6	49	95.9794	18.0789	1	1	0	0	0	0	0	0	6	1
	19	12.1	3.85	12.7	37.5	97.4	33.1	34	13.7	150	0	0	259	364	58	150	20	0.87	67.1	28	22	102	0	2.6	4.6	102	5.8	0	0.88	31.2	316	0	2	5	156.8	61.8	53.4	87.7536	25.136	1	1	1	1	0	0	0	1	12	6
	16	7.58	3.35	10.3	30.1	89.9	30.7	34.2	12.4	224	0	0	181	115	30	135	12	0.54	109.5	18	11	49	0	2.7	5.7	167	0	16.78	1.02	25.8	608	0.6	2	7	153	52.5	51.5	83.5227	22.4273	0	1	1	1	0	0	1	0	6	6
	57	5	2.33	6.4	19.7	84.7	27.4	32.3	15.4	188	0	11.2	113	131	27	60	16	0.78	100.5	21	15	78	0	2.9	5.3	226	6.4	0.18	0.94	27.4	349	0	1	6	168	69	63.5	89.3628	24.4473	0	1	1	1	1	1	0	0	14	7
	0	12.72	3.73	11.7	34.6	92.8	31.4	33.8	13	110	0	0	171	86	29	84	16	0.9	83.7	122	81	80	73	2.9	4.7	0	7.8	15.41	0.98	24.9	263	1.2	1	6	169	64	64.25	85.5887	22.4082	0	1	1	0	0	0	0	0	15	10
	14	4.09	3.66	7.9	26.4	72.1	21.6	29.9	21.3	101	0	0	148	49	45	105	14	0.84	88.4	33	25	93	0	3	6.4	92	0	2.53	1.2	25.8	286	0.9	1	7	145	44.1	46.25	85.3315	20.975	0	0	0	0	1	1	1	0	18	13
	15	13.5	3.03	9.4	29.3	96.9	31.2	32.2	14.9	336	51	9.1	104	119	39	44	41	2.56	16.8	41	2	63	17	3	6.1	90	6	19.6	0.94	19.4	593	0.5	2	7	156	53	53	87.27	21.7784	1	1	1	0	0	0	0	0	10	10
	22	7.12	3.97	11.4	34.6	87.2	28.7	32.9	13.4	362	0	0	258	140	29	137	34	4.18	15	13	10	55	0	3.1	6	89	6.8	0.38	0.96	35.8	471	0.7	1	5	177	75	70.25	91.6086	23.9395	0	1	1	1	1	1	0	0	3	3
	13	8.7	4.18	13	39.4	94.1	31.1	33.1	16.5	234	0	0	156	67	40	98	23	0.73	104.7	42	14	57	0	3.2	6.2	86	5.8	0.34	0.88	25.8	204	0	1	7	165	63.5	61.25	91.8398	23.3242	0	0	0	0	1	1	0	0	17	13
	49	5.1	3.55	12.2	38.5	108.5	34.3	31.6	15.8	183	0	0	192	101	54	99	37	5.23	8	26	11	59	0	3.3	6.2	87	5.9	0.18	0.91	28	425	0.8	2	7	152	52	51	92.6446	22.5069	0	1	0	0	0	0	1	1	10	6
	8	5.1	3.42	10.9	31.7	92.5	31.9	34.5	14.2	92	35	0	158	119	30	117	11	1.04	84.1	37	45	112	0	3.3	5.9	125	6.7	3.85	1.03	27.6	480	0.9	2	7	160	52	55	89.5525	20.3125	0	1	0	0	0	0	1	0	16	13
	15	9.26	2.92	9.4	29	99.3	32.2	32.4	12.9	211	38	8.9	153	91	36	74	26	1.47	33.8	11	6	47	0	3.4	7.9	109	0	4.92	1.09	31.7	585	0.5	2	8	152	50.5	51	92.9372	21.8577	0	1	0	0	0	0	0	0	17	13
	20	5.7	3.67	10.4	31.5	85.7	28.4	33.1	14.8	55	0	0	182	144	47	115	15	1.04	66.1	34	20	113	0	3.4	6.9	81	6.2	3.38	1.06	26.1	246	0.7	2	7	160	52	55	91.0715	20.3125	0	0	0	0	0	0	0	0	6	4
	0	6.7	2.79	9.2	27.9	99.9	32.9	33	15.9	141	0	0	134	91	45	71	36	1.11	53.8	34	11	105	0	3.4	6.3	126	5.5	1.33	1.11	27.5	235	0.8	2	8	161.8	50.2	55.9	89.0939	19.1755	1	1	0	0	0	0	1	0	17	13
	34	15.3	4.34	14.5	42.8	98.4	33.4	33.9	13.4	160	0	0	169	66	45	90	16	0.99	72.4	23	18	63	0	3.4	6.8	0	5.9	3.87	1	26.7	387	0	1	8	168	69	63.5	96.9578	24.4473	0	1	0	0	0	0	0	0	10	12
	0	9.01	4.59	14.6	42.5	92.6	31.8	34.4	12.7	226	0	0	138	0	0	0	14	0.76	105.3	57	26	105	0	3.5	6	0	0	2.12	1.04	28.8	396	1.1	1	5	165.2	60.8	61.4	94.4575	22.2784	0	1	0	0	1	0	0	0	8	8
	0	9.7	3.78	11.2	34.3	90.6	29.6	32.7	13.6	256	31	8.2	126	50	52	74	12	0.37	166.8	10	7	59	0	3.5	6.2	135	5.8	4.12	0	0	0	0.6	2	8	155	43.2	52.5	87.4781	17.9813	1	1	1	0	0	0	0	0	9	8
	9	8.25	3.66	10.6	31.6	86.3	29	33.5	17.7	239	0	0	172	67	48	75	14	0.69	114.8	15	19	73	0	3.5	6.4	106	0	2.17	0	0	0	0.3	1	6	168	56	63.5	89.9398	19.8413	1	1	0	1	0	1	0	1	7	1
	17	6.2	4.72	14.7	45.4	96.1	31.2	32.5	13.3	160	0	0	161	80	27	98	14	0.87	86	16	8	71	0	3.5	6.5	88	5.2	0	0.93	27.4	335	0	1	7	160	58	57.5	95.2276	22.6562	0	0	0	0	1	1	0	0	2	3
	0	6.4	4.37	13.8	40.7	93.2	31.6	33.9	13.3	220	0	0	216	68	53	173	17	0.86	86.7	22	11	56	0	3.6	6.1	82	5.3	0.06	1.05	30.2	283	0	1	7	167	58	62.75	93.2274	20.7967	0	1	0	1	1	0	0	0	3	0
	23	7.8	4.53	15.6	47.9	105.8	34.4	32.5	14	183	0	0	163	105	48	103	18	1	74.8	62	24	71	102	3.6	6.6	87	5.7	2.43	1.14	32.7	356	0	1	6	170	57	65	91.2517	19.7232	1	0	0	0	1	1	1	0	9	11
	12	8.9	3.53	11.3	33.7	95.5	32	33.5	12.6	158	28	0	139	59	67	68	33	0.74	74.6	64	37	89	0	3.6	6.3	86	5.7	1.13	0.95	24.5	262	0.3	2	8	150	46.2	50	93.2148	20.5333	1	1	0	1	0	0	0	0	7	7
	11	5.82	4.53	13.4	38.2	84.3	29.6	35.1	13.3	122	0	0	170	95	40	122	15	0.96	77	30	24	82	0	3.6	6.8	101	6.4	0.62	0.95	27.5	392	0	1	7	164	60.4	60.5	96.3151	22.4569	1	0	1	0	1	1	0	0	6	5
	20	12.39	3.87	11.6	34.7	89.7	30	33.4	13.1	422	0	0	157	47	54	91	16	0.5	119	20	9	58	0	3.6	7.6	74	0	0.65	0.97	28.3	355	0.6	2	7	158	40	54	85.5729	16.0231	0	1	0	0	0	0	0	0	15	11
	7	7.99	3.79	12.2	35.7	94.2	32.2	34.2	13	259	0	0	206	144	52	119	11	0.54	108.5	20	21	63	0	3.6	6.4	117	9.4	0	0.89	31	316	0.4	2	8	155	47.9	52.5	92.7303	19.9376	0	0	1	0	0	0	0	0	4	5
	14	7.97	3.46	10.9	32.5	93.9	31.5	33.5	14.6	112	0	0	173	75	56	107	41	4.88	11.7	31	29	90	0	3.7	6.5	162	5.6	0.58	1.08	36.2	269	0.8	1	7	167	59.5	62.75	95.7432	21.3346	1	1	1	1	1	0	1	0	21	4
	7	5.23	2.98	10.1	30.6	102.7	33.9	33	12.4	236	0	0	225	65	52	148	8	0.67	81.9	18	4	62	13	3.7	6.7	93	0	0.06	1	30.3	305	0.9	2	9	138	43.1	44	97.05	22.6318	0	1	0	1	0	0	0	0	3	2
	36	20.92	4.51	13.7	40.6	90	30.4	33.7	13.1	121	0	0	191	65	73	74	21	0.8	93.2	21	17	45	21	3.7	6.2	90	6.3	3.12	1.02	22.1	362	0.7	1	7	174	64.6	68	95.818	21.337	0	0	0	0	1	0	0	0	10	4
	95	7.08	3.69	11.6	34.7	94	31.4	33.4	13.6	308	23	0	158	83	41	85	29	0.76	74	20	12	73	0	3.8	6.6	98	5.4	0.34	0.94	22.7	401	0.8	2	7	148	43.9	49	95.0818	20.042	0	0	0	0	0	0	0	0	10	10
	8	4.88	4.64	13.9	42.5	91.6	30	32.7	13.2	196	0	0	193	74	46	115	19	0.72	76.5	19	9	88	0	3.8	6.8	99	0	0.25	1.02	30.3	353	0.7	2	8	150	43.9	50	94.3346	19.5111	0	0	0	0	1	0	0	0	5	0
	37	6.67	4.57	14.1	39.5	86.4	30.9	35.7	11.4	259	0	0	184	52	51	127	10	0.76	109.5	17	17	67	0	3.8	6.5	220	10.2	0.69	1.11	29.9	355	0.6	1	4	160	54	57.5	96.8837	21.0937	0	0	1	0	1	1	0	0	11	25
	20	14.93	4.66	15.9	48.1	103.2	34.1	33.1	13.1	226	0	0	242	83	72	138	25	0.97	80.6	34	14	85	26	3.8	6.6	0	0	1.01	1.05	31.4	425	1.1	1	5	169	57	64.25	94.7166	19.9573	0	0	1	0	1	1	0	0	12	6
	10	8.74	4.8	12.6	39.9	83.1	26.3	31.6	14	177	31	0	210	120	62	116	15	1.06	68.8	18	8	103	36	3.9	7.3	98	6.5	5.27	1.09	26.4	238	0.5	1	7	168	56.4	63.5	96.2785	19.983	1	0	1	1	0	1	0	0	11	9
	20	8.2	4.55	14.2	43.4	95.4	31.3	32.8	14.7	247	0	0	179	62	44	105	9	0.97	80.3	43	29	71	20	3.9	7.1	179	9	0.08	0.97	28.8	335	1.4	1	7	160.1	49.8	57.575	95.3098	19.4288	1	0	1	0	1	1	0	0	14	14
	65	12.31	4.5	15.1	42.2	93.8	33.6	35.8	12.1	192	0	0	244	92	50	0	20	1.14	63.6	17	17	71	0	3.9	7.1	0	0	0.07	0.96	28.8	280	0.5	1	6	170	56.6	65	95.5521	19.5848	0	0	1	1	1	0	0	0	8	11
	25	10.32	4.47	13.2	39.4	88.1	29.5	33.5	12.5	274	0	0	178	42	66	103	9	0.56	104.1	19	6	79	0	4	7.6	85	0	0.26	0.97	27.7	337	0.5	2	8	150	38.3	50	92.7022	17.0222	0	0	0	0	0	0	1	0	14	9
	16	8.84	4.13	12.1	36.5	88.4	29.3	33.2	13.8	348	0	4.2	264	108	56	179	9	0.69	80.5	31	19	71	10	4	5.4	75	6.1	0.16	0.97	26.3	352	0	2	8	150	37	50	91.618	16.4444	0	0	0	1	0	0	0	0	11	12
	52	3.73	2.85	9.7	27.7	97.2	34	35	13.2	188	0	0	186	106	70	90	39	1.51	33.6	21	12	46	0	4	7.3	137	6.3	0	0.88	25.1	323	0.5	2	7	142	34.7	46	92.2163	17.2089	0	1	0	0	0	0	0	0	14	13
	16	5.6	3.09	10.1	30.4	98.3	32.8	33.3	14.1	134	0	0	164	89	59	104	30	2.17	22.6	29	9	60	0	4	6.9	86	4.9	0.01	0.92	28.4	267	0	2	6	160	43	55	93.3618	16.7969	0	1	0	0	0	0	1	0	22	6
	9	7.1	3.84	11.9	36.2	94.4	31	32.8	14	224	0	0	117	73	70	41	11	0.71	80.5	41	52	66	0	4	6.4	104	5.4	0.1	0.95	28.5	327	0	2	7	155	41.7	52.5	93.8817	17.3569	1	1	1	1	0	0	0	0	2	2
	57	6.34	4.98	15.8	46.4	93.2	31.7	34.1	12.9	199	0	0	143	53	46	93	15	0.84	91.7	24	17	94	13	4	7.4	82	0	0.25	1.01	33.1	419	0.8	1	6	165	53.1	61.25	96.9113	19.5041	1	1	0	1	1	0	0	1	20	20
	135	12.1	4.75	15.4	47.1	99.2	32.4	32.7	14.2	201	0	0	188	65	40	121	38	1.34	51.7	43	43	174	406	4.3	8.2	213	6.3	0.17	1.28	37.8	367	0	1	7	175	45.1	68.75	92.6722	14.7265	1	1	1	1	0	1	1	0	18	16
	18	4.7	2.66	10	27.5	103.4	37.4	36.2	13	135	74	0	165	0	0	92	42	1.66	34.1	17	9	49	0	4.3	7.6	102	5.9	0.23	0.92	25.7	298	0.6	2	7	145	36.1	47.5	97.009	17.17	1	1	0	0	0	0	0	0	11	11
	33	6.7	3.42	11	31.5	92.3	32.2	34.9	14.5	174	0	0	150	85	22	90	50	2.66	23.4	26	31	99	0	2.5	5.1	126	6.7	6.99	1.04	29.7	407	0	1	7	160.4	64.6	57.8	84.5809	25.1087	1	1	1	0	0	0	0	1	10	1
	0	13.11	3.77	11.6	33.9	89.9	30.8	34.2	13.6	356	0	0	115	69	33	58	9	1.15	46.7	66	23	469	263	2.7	5.4	95	0	1.44	1.06	26.2	479	0.5	2	6	141.5	56.2	45.75	92.2379	28.0688	0	1	0	0	0	0	0	0	10	3
	49	10.41	3.73	11.7	36.6	98.1	31.4	32	13.2	142	0	0	176	72	36	122	10	0.53	109.6	41	14	79	18	2.9	6.2	131	5.6	8.31	1.12	31.2	344	1	2	8	152	50.5	51	85.3422	21.8577	0	1	0	0	0	0	0	0	15	16
	14	4.5	3.7	11.5	35.7	96.5	31	32.1	14.4	177	0	0	220	99	48	141	17	0.71	79.8	16	2	69	0	3	6.8	80	5.7	0	1.08	28.4	383	0	2	7	150	45.7	50	83.6838	20.3111	0	1	0	1	0	0	1	1	5	5
	24	12.08	2.35	7.9	24.4	103.8	33.6	32.4	13.3	274	0	18	126	108	28	72	37	1.92	25.2	27	22	72	0	3	5.1	167	6.6	7.85	1.07	24.9	348	1	2	7	155	54.2	52.5	88.6203	22.5598	0	1	1	0	0	0	0	0	14	13
	35	5.1	4.33	14.1	41.6	96	32.6	33.9	15.2	216	0	0	162	120	31	107	6	0.54	127.5	16	8	101	41	3	6.6	102	5.4	3.36	1.06	29.1	372	1.1	2	8	156	51.9	53	86.4045	21.3264	0	1	0	0	0	0	1	0	22	15
	28	10.96	3.79	10.9	34.3	90.5	28.8	31.8	14.6	456	0	0	161	277	31	105	23	0.57	109.8	20	15	133	0	3.1	5.8	106	6.3	0.77	1.12	34.5	321	0.5	2	5	156	49.2	53	85.7992	20.217	0	1	1	0	0	0	0	0	28	0
	35	7.9	4.83	16.3	47.8	99.1	33.9	34.2	12.9	119	40	0	142	93	25	92	17	0.99	105	31	22	53	0	3.2	5.9	149	6.1	26.68	1.57	48.1	387	1	1	7	173	63	67.25	87.6727	21.0498	0	0	0	0	0	1	1	0	18	18
	16	7.56	3.35	10	31.3	93.4	29.9	31.9	13	227	0	12.5	129	54	46	74	14	0.74	75	10	6	49	0	3.2	6.5	132	6.6	1.58	1.11	30	466	0.6	2	8	155	58.4	52.5	94.9943	24.308	1	1	1	1	0	0	0	0	15	11
	7	7.7	4.14	13.6	38.4	92.6	32.9	35.5	12.3	209	24	0	151	207	27	105	11	0.76	88.1	27	25	64	0	3.3	6	125	6.1	0.63	0.99	29.8	402	1.2	1	6	173	67.6	67.25	92.044	22.5868	0	1	0	0	1	1	0	0	10	10
	23	4.41	4.26	13.2	38.6	90.6	31	34.2	12.9	193	0	0	184	85	40	134	24	1.28	53	14	6	77	8	3.3	6	87	5.5	13.67	1	30.7	316	0.6	1	8	174	70.3	68	93.2374	23.2197	0	1	1	0	0	0	0	0	11	8
	0	6.9	4.89	14	41.3	84.4	28.6	33.9	15.7	160	0	0	264	149	61	170	14	0.9	92.5	30	71	197	0	3.4	6.8	92	5.9	6.61	0.98	31.1	815	0	1	4	174.9	66.9	68.675	92.2682	21.8699	0	0	0	1	0	0	0	0	3	0
	9	8.6	2.49	8.6	29	116.4	34.7	29.9	28.4	131	2	0	108	98	32	54	21	0.92	59	26	18	55	71	3.4	5.9	94	5.7	0.27	1.29	27.2	125	0.6	2	7	155	51.9	52.5	92.8694	21.6025	0	0	0	0	0	0	0	0	12	1
	0	2.75	4.6	15.3	45	97.8	33.3	34	11.9	127	0	0	160	0	0	0	17	0.77	100.1	41	18	76	0	3.4	6	0	0	16.39	1.13	33	597	2.5	1	6	175	62.9	68.75	89.7977	20.5388	0	1	0	0	0	0	1	0	13	0
	24	13.83	5.43	17.1	52.2	96.1	31.5	32.8	16.9	230	30	0	237	67	53	136	22	1.3	53.2	45	26	91	88	3.4	6.9	0	0	1.9	0.97	27.3	425	1.4	1	7	161.2	63.2	58.4	96.7734	24.3213	0	0	0	0	0	0	1	1	10	0
	13	7.1	3.24	11	32.3	99.7	34	34.1	13.4	313	0	0	259	72	40	0	11	0.68	81.4	27	15	62	0	3.4	7.5	71	5.5	6.22	1.02	32.5	621	0.5	2	8	141	45.9	45.5	93.7126	23.0874	0	0	0	0	0	0	0	0	5	NA
	24	5.42	4.1	13	39.5	96.3	31.7	32.9	13.2	120	0	0	160	51	68	73	15	0.56	103.1	29	26	108	0	3.5	6.6	108	0	3.44	2.86	34.4	305	1.2	2	8	160	55	55	94.865	21.4844	1	0	0	0	0	0	0	0	17	14
	82	9.4	4.18	15.5	46.2	110.5	37	33.5	13.5	113	0	0	149	157	47	88	18	1.39	58.3	25	27	66	0	3.5	6.4	138	6	5.02	1.02	28.8	366	1.6	1	8	175	71.3	68.75	96.4117	23.2816	0	1	0	0	1	0	1	0	22	22
	16	8.44	4.86	15.9	46.7	96.1	32.7	34	15.3	136	20	0	167	87	37	117	30	0.62	92.6	55	25	63	0	3.5	6.2	119	0	7.68	1.18	18.1	365	1.5	2	8	155	45.7	52.5	89.4639	19.0219	0	0	0	0	1	1	1	0	23	23
	78	9.44	4.55	15	44.7	98.2	33	33.6	12.4	269	84	0	152	111	34	95	32	1.15	60.7	38	28	51	39	3.5	7.1	61	0	14.9	1.21	34.3	545	0.8	1	8	165	49.1	61.25	86.5931	18.0349	0	0	0	0	1	0	0	0	16	15
	109	7.64	3.55	11.8	36.6	103.1	33.2	32.2	12.7	226	22	0	156	113	61	66	13	0.66	85	23	11	109	24	3.5	6.6	176	5	0.67	1.08	31.1	260	0.6	2	8	156	50.4	53	92.8193	20.7101	1	1	1	1	0	0	1	1	20	18
	17	5.73	2.44	7.8	25.1	102.9	32	31.1	14.7	162	74	0	156	105	36	77	42	9.78	5.2	25	14	66	15	3.5	6.3	70	5.8	3.81	1.06	22.2	492	0.5	1	7	156	50.5	54.5	91.8044	20.7512	0	0	0	0	0	0	0	1	6	2
	189	6.79	3.77	12.5	38.7	102.7	33.2	32.3	15.6	178	0	0	309	90	94	146	36	2.21	29.2	26	11	84	84	3.6	6.5	158	5.5	2.66	1.04	31.3	402	1.1	1	7	178	65.6	71	93.2125	20.7045	0	1	0	1	0	0	1	0	16	22
	23	11.24	4.38	13.2	38.7	88.4	30.1	34.1	13	203	0	0	113	52	43	70	13	0.98	77	32	36	72	0	3.6	6.3	148	6.5	0.5	1.1	23.7	328	0.9	1	6	175	63.8	68.75	93.3816	20.8327	1	1	1	0	0	0	0	0	21	10
	28	10.49	2.58	9.6	28.4	110.1	37.2	33.8	14.6	328	0	11.7	144	138	36	56	22	2.06	23.3	20	10	141	0	3.7	5.9	85	4.9	0	0.96	34.6	362	0.2	2	7	160	50.5	55	94.4912	19.7266	1	1	1	0	0	1	1	0	15	12
	54	14.8	4.92	14.8	44.7	90.8	30	33	13.2	315	51	0	152	85	34	68	18	0.83	161.2	25	22	99	0	3.7	6.9	173	7.6	13.33	1.05	25.8	463	1	1	7	177	63.8	70.25	94.0743	20.3645	0	1	1	0	1	0	0	0	13	13
	28	7.18	3.7	11.5	36.1	97.6	31.1	31.9	13.4	220	24	0	219	120	29	182	12	0.78	69.4	18	8	147	0	3.7	7.1	85	0	0.11	1.05	38.5	402	0.6	2	8	155	51.4	52.5	97.0293	21.3944	0	1	0	1	0	0	0	0	7	13
	20	8.3	5.19	15.7	46.9	90.4	30.3	33.5	13.1	213	0	0	222	85	48	167	16	0.86	88	18	23	54	0	3.7	6.8	80	6.7	0.11	1.04	31.9	352	1.5	1	6	163	52.4	59.75	92.7734	19.7222	1	0	0	0	0	0	0	0	16	0
	0	8.68	3.16	10.4	31.2	98.7	32.9	33.3	14.4	239	0	13	141	0	0	0	10	0.65	88.2	65	28	59	0	3.7	6.8	0	0	6.93	1.24	24.9	494	0.9	2	7	147.5	43.6	48.75	93.4978	20.0402	1	1	1	0	0	0	1	0	18	NA
	0	11.1	3.61	11.1	32.8	90.9	30.7	33.8	13.9	156	0	0	154	0	0	0	24	1.12	61.5	18	18	61	0	3.8	7.3	0	0	0.31	1.14	26.1	272	1.9	1	9	174	58	68	93.2896	19.1571	0	0	1	0	0	0	1	0	6	6
	16	5.8	4.43	14.4	42.6	96.3	32.4	33.7	13.2	107	0	0	158	77	61	102	19	1	72.6	29	2	104	0	3.8	6.3	115	5.6	0.45	1.08	26.8	289	0	1	7	167	53	62.75	92.9427	19.0039	1	0	0	0	1	1	1	0	13	12
	0	11.2	3.78	11.7	35.9	94.8	30.9	32.6	13	264	0	0	175	108	40	125	16	0.94	56.3	17	6	84	0	3.8	6.8	27	6.2	0.89	1.02	28	444	0	2	8	156	46	53	93.9145	18.902	0	1	0	0	0	0	1	0	4	4
	40	8.8	2.81	9	27.2	96.7	32	33.1	14	189	124	0	167	99	50	133	93	4.15	12.5	118	167	164	77	3.8	6.9	149	6.1	2.05	0.95	28.2	408	0.6	2	8	159	47.3	54.5	93.913	18.7097	0	1	1	0	0	0	0	0	8	8
	74	8.2	4.44	14.7	43.3	97.5	33	33.8	13.4	107	0	0	165	60	56	53	16	0.57	137.9	29	27	60	18	3.8	6.9	122	5.6	0.19	1.07	29.3	260	0	1	7	163	53.2	59.75	94.8507	20.0233	0	0	0	0	0	0	1	0	14	14
	11	9.1	3.6	9.2	28.7	79.7	25.6	32.1	16.2	422	0	0	161	112	38	120	14	0.73	104.2	14	9	75	0	3.8	7	73	0	0.35	1.11	33.6	422	0.4	1	7	157	38.2	55.25	86.5535	15.4976	0	0	0	1	1	0	0	0	2	4
	7	6.9	4.79	14.3	43.7	91.1	29.8	32.7	14.1	161	13	0	171	67	62	130	19	0.91	80.2	20	20	78	0	3.9	6.1	114	5.6	0.15	0.98	29.2	246	0	1	8	170	57	65	95.8087	19.7232	0	1	0	0	1	0	1	0	25	23
	19	7.86	4.9	14.9	42.2	86.1	30.4	35.3	12.4	166	32	0	214	70	63	113	19	1.28	52.8	27	13	79	0	3.9	7.7	97	6.9	1.77	1	38.1	466	0.7	1	9	169	52.8	64.25	93.5096	18.4867	0	0	0	0	0	0	0	0	3	1
	6	5.84	3.21	10.5	30.3	94.4	32.7	34.7	12.2	175	0	0	135	145	32	95	18	1.8	36	14	6	50	0	4	7.1	118	6	0.08	1.02	35.7	367	0.6	1	8	172	55.6	66.5	95.625	18.7939	1	1	1	0	1	0	0	0	0	1
	36	11.24	3.06	9.4	28.5	93.1	30.7	33	13.2	649	90	12.7	148	128	30	100	48	2.33	20.4	15	8	37	15	2.9	6.3	0	8	7.17	1.08	30.9	444	0.5	2	7	158	59.2	54	89.7666	23.7141	1	1	1	1	0	0	1	1	30	30
	13	8.15	4.48	12.9	38.5	85.9	28.8	33.5	14.4	204	55	0	244	62	49	172	10	0.54	149.2	26	18	145	192	2.9	5.7	194	11	0.1	1.08	37.6	475	1	1	7	164.1	61.1	60.575	86.1124	22.6895	0	1	1	0	0	1	1	1	22	NA
	0	14.75	3.68	10.9	32.8	89.1	29.7	33.3	13	154	0	0	176	0	0	0	12	0.54	112.6	53	48	346	480	3	6.6	0	0	28.06	1.17	27.1	260	1.3	2	6	152	50	51	86.4524	21.6413	0	0	0	1	0	0	0	0	0	42
	26	4.5	3.27	9.6	29.8	91	29.5	32.4	18.4	42	0	0	151	79	35	93	17	0.73	115.4	14	16	73	62	3	6.2	94	6.2	15.78	1.17	27.7	544	0.7	1	5	170	64.8	65	87.1417	22.4221	0	1	0	0	1	1	0	0	18	18
	14	11.74	2.78	7.9	24.9	89.6	28.4	31.7	12.3	173	8	0	92	0	0	0	27	1.41	47.1	39	24	159	94	3.1	6.4	0	0	4.88	1.26	34	178	0.4	1	9	155	47.7	53.75	84.0953	19.8543	0	0	1	0	1	0	0	0	14	14
	23	7.96	3.64	10.8	32.2	88.5	29.7	33.5	14.8	304	0	0	111	0	0	77	10	0.97	81.9	25	32	499	0	3.1	6.1	87	5.4	3.91	1.24	27.3	383	0.8	1	5	181	78.2	73.25	91.607	23.8698	0	0	0	0	1	0	0	0	6	10
	0	6.36	2.69	8.3	26.4	98.1	30.9	31.4	12.7	117	0	0	102	66	42	53	22	1.62	30.4	12	9	60	0	3.1	5.6	117	0	8.95	1.13	32.3	488	0.4	2	8	160	51.6	55	86.2112	20.1562	0	1	0	1	0	0	0	0	4	1
	8	6.54	4.07	11.8	33.9	83.3	29	34.8	15.9	99	17	0	193	70	34	167	10	0.82	68.5	22	6	49	0	3.2	6.1	67	5.5	0.91	1.23	49.9	346	0.9	2	7	157.4	53.2	53.7	89.9197	21.4735	0	1	0	1	0	0	0	0	0	0
	0	9.84	3.2	8.6	28.1	87.8	26.9	30.6	28.3	272	54	0	106	52	40	58	20	1.22	42.1	34	15	194	0	3.2	6.3	68	5.7	0.7	1.2	36	292	3.5	2	8	155	47.8	52.5	86.5749	19.8959	1	1	1	0	0	0	1	0	6	4
	16	15.54	3.43	9.8	30.9	90.1	28.6	31.7	15.4	106	0	0	145	86	27	109	14	0.87	85.5	34	46	69	0	3.3	7.2	102	6	5.07	3.77	33.6	377	1	1	7	154	55.1	53	93.4793	23.2333	1	0	0	0	1	0	0	0	2	25
	12	10.8	3.47	12	35.2	101.6	34.5	33.9	18.3	138	0	0	159	82	47	93	23	0.89	75.8	30	29	199	0	3.3	6.7	90	5.9	0	0.95	25.8	444	0	2	4	164	60	57	94.0217	22.3081	1	0	0	0	0	0	0	0	6	1
	26	3.68	3.8	12.9	36.8	96.8	33.9	35.1	13.5	151	0	0	219	76	46	134	10	0.87	86	20	15	103	0	3.3	6.4	117	6	4.37	1.03	24.5	504	0.9	1	7	168	58.8	63.5	88.7405	20.8333	0	0	0	0	1	0	0	0	12	8
	8	12.94	3.67	12	37	100.8	32.7	32.4	18.6	283	0	0	102	0	0	47	31	1.09	66	48	23	96	0	3.3	6.6	87	6.6	8.96	1.24	28	641	0.6	1	7	163	61	59.75	92.6994	22.9591	0	1	1	0	0	1	0	1	1	0
	8	8.65	3.31	10.4	33	99.7	31.4	31.5	14	176	2	0	147	137	36	82	33	3.16	19.3	16	8	127	0	3.4	7	0	0	2.25	1.03	34.4	294	0.5	1	7	168.5	67	63.875	95.3861	23.598	0	1	0	0	0	0	1	0	8	42
	8	7.21	3.39	10.1	30.9	91.2	29.8	32.7	13.3	344	107	0	128	46	32	82	9	0.67	87	21	13	75	0	3.4	7.5	77	5.4	11.83	1.26	33.6	505	0.5	2	7	153	41.1	51.5	84.925	17.5573	0	0	0	0	0	0	0	0	0	0
	3	6.4	3.92	12.2	37	94.3	31.1	33	15.4	226	0	0	143	110	52	81	20	1.96	33.8	23	10	81	96	3.4	6.9	242	7.7	1.14	1.28	29.9	348	0	1	7	162	53.1	59	89.176	20.2332	1	1	1	0	0	0	1	0	17	42
	12	14.68	3.14	9.8	31.1	99	31.2	31.5	16.3	396	98	0	108	100	28	41	16	1.21	43.7	38	17	680	426	3.4	6.9	103	5	20.59	1.26	49.9	546	1	2	7	155	45.9	52.5	88.1037	19.1051	1	1	0	0	0	0	0	0	14	8
	0	6.74	5.17	15.9	46.6	90.1	30.8	34.1	15.6	435	14	0	152	219	28	89	11	0.64	95.2	11	3	63	0	3.4	6	71	5.2	0	0	0	0	0.4	2	5	153	54.3	51.5	95.6132	23.1962	0	0	0	0	0	0	0	0	2	0
	16	2.67	2.9	9.2	27.3	94.1	31.7	33.7	13.8	150	65	14.1	96	59	23	50	13	0.65	124.3	28	9	57	23	3.4	6.6	276	0	22.64	1.24	35	597	0.6	1	6	162	60	59	94.0528	22.8624	1	0	1	0	1	0	0	0	4	0
	35	21.42	3.34	9.7	29.7	88.9	29	32.7	16.7	469	0	0	129	68	34	66	17	0.5	121.6	22	11	98	72	3.5	6.8	179	7.8	19.65	1.16	27.3	496	1.6	2	7	152	43.5	51	88.7326	18.8279	0	1	1	0	0	0	0	0	15	42
	5	10.62	4.15	11.2	35.8	86.3	27	31.3	14.1	292	39	0	105	70	23	75	12	0.98	83.9	18	7	91	0	3.5	7.2	94	5.9	2.59	1.27	32	371	0	1	4	174.6	57.2	68.45	88.0115	18.7632	0	0	0	0	1	1	0	0	5	2
	11	4.63	3.08	11.1	32.4	105.2	36	34.3	13.5	124	0	0	151	149	44	97	9	0.55	103.7	23	12	67	0	3.5	6.4	91	0	3.34	1.02	43.2	432	0.7	2	9	156	48.2	53	91.0884	19.806	1	0	0	1	0	0	1	0	19	19
	34	5.12	3.37	11.2	32.9	97.6	33.2	34	13	117	0	0	166	88	42	114	12	0.67	115.2	45	48	136	163	3.5	6.5	86	5.9	4.41	1.3	28.3	136	1.8	1	7	160	49.7	57.5	89.2083	19.4141	0	0	0	0	0	0	0	0	18	0
	31	8.91	3.55	11	34.2	96.3	31	32.2	12.6	222	63	0	281	0	0	181	18	0.67	85.3	57	28	137	0	3.6	7.2	39	5.8	1.76	1.08	33.4	471	0.5	2	7	153	47.9	51.5	93.469	20.4622	0	0	0	1	0	0	0	0	12	4
	0	8.52	4.34	14.7	42.7	98.4	33.9	34.4	13.4	206	0	0	164	98	29	110	13	1.22	58.1	23	16	61	0	3.6	6.1	46	0	0	0.97	25.6	297	1.3	1	7	170	60	65	93.1763	20.7612	0	1	0	0	0	0	0	0	0	0
	4	6.68	3.63	10.6	31.5	86.8	29.2	33.7	14.8	86	26	0	128	120	24	99	13	0.63	129.7	70	83	285	76	3.6	6.9	133	5.7	2.56	1.1	25.7	297	0.9	1	6	172.3	65.1	66.725	95.3685	21.9286	1	0	0	0	1	0	0	0	21	42
	5	6.84	3.72	11	33.2	89.2	29.6	33.1	12.5	219	0	0	261	150	40	150	20	1.51	49.1	18	19	99	0	3.6	6.4	91	10.1	0	0.82	32.5	419	0.3	1	5	176	58.7	69.5	89.904	18.9502	0	0	1	1	1	1	0	0	5	5
	11	7.75	2.84	8.6	27.4	96.5	30.3	31.4	17.2	363	0	0	188	120	30	138	11	0.95	57.8	28	12	330	0	3.6	6.7	85	6.5	4.63	1.19	50.1	531	0.3	2	7	160	52.1	55	94.1853	20.3516	1	1	0	0	0	0	0	0	12	1
	6	8.2	2.92	9.3	27.7	94.8	31.8	33.6	14.1	168	0	0	144	58	46	87	43	1.29	39.9	20	12	62	17	3.7	6.6	56	6.1	0.11	1.59	32.2	327	0	2	7	170	57	60	95.818	19.7232	0	1	0	0	0	0	1	0	19	42
	7	6.7	4.41	13.5	39.8	90.2	30.6	33.9	14.4	175	0	0	172	85	63	96	13	0.82	66.6	18	5	109	0	3.7	6.8	104	5.4	0.33	1.01	30.9	316	0	2	8	155	46.2	52.5	92.899	19.23	0	1	0	0	0	1	1	0	20	20
	10	13.84	3.96	11.8	37	93.4	29.8	31.9	13.4	148	0	0	153	0	0	83	6	0.6	97.6	25	23	373	0	3.7	7.1	88	6.2	5.86	1.2	31.5	330	0.6	2	7	162	55.2	56	97.3073	21.0334	0	1	0	1	0	0	0	1	11	0
	15	6.27	4.28	13.4	40	93.5	31.3	33.5	13.7	102	10	0	109	71	28	65	16	1.04	71	31	18	54	0	3.8	6.7	148	6.8	0	1.13	30.7	320	1.1	1	6	163	54	59.75	95.409	20.3244	0	0	1	0	0	0	0	1	9	4
	3	8.82	4.85	15.8	46.6	96.1	32.6	33.9	14.1	119	5	0	170	0	0	0	15	1.1	67.1	35	18	75	44	3.8	7	0	0	0.05	1	27.9	316	1.2	1	6	177	59.7	70.25	93.1596	19.0558	1	1	1	0	1	0	1	0	10	42
	22	12.54	4.21	13	37.5	89.1	30.9	34.7	14.1	156	0	0	196	74	58	132	35	0.74	75.7	33	29	46	18	3.8	6.7	93	5.7	0.21	1.05	25.6	293	1.5	2	7	150	43.5	50	94.001	19.3333	0	1	0	0	0	0	1	0	19	13
	4	11.76	4.34	12	36.2	83.4	27.6	33.1	12.1	172	0	0	164	92	50	94	7	0.78	74.8	26	19	108	0	3.8	7.3	156	5.7	1.32	1.32	28.8	222	0.6	2	6	160	48.2	55	94.2664	18.8281	0	1	1	0	0	0	0	0	20	1
	10	13.36	4.8	15.4	45.8	95.4	32.1	33.6	12.6	163	0	0	111	46	56	52	17	1.08	64.7	38	40	105	0	3.8	6.3	171	5.9	0.03	1.1	27.2	266	1.2	1	8	160	48.3	57.5	92.75	18.8672	0	1	0	0	0	0	0	0	16	NA
	12	8.98	4.13	13.5	40.3	97.6	32.7	33.5	13.2	109	0	0	196	106	71	125	7	0.63	92.2	50	25	698	0	3.9	6.4	103	0	2.47	1.15	31.4	156	1.2	2	7	149	41.3	49.5	94.0331	18.6028	0	1	0	0	0	1	0	0	20	18
	22	4.76	4.16	11.8	35.4	85.1	28.4	33.3	15.5	178	0	0	169	98	41	113	22	2.86	21.5	26	15	40	31	3.9	6.9	79	5.9	1.53	1.05	29.4	296	0.8	1	7	155	48.1	53.75	96.5577	20.0208	0	1	0	0	0	0	1	1	2	0
	15	7.6	3.69	11.7	36	97.5	31.8	32.6	14.4	123	0	0	127	69	41	74	13	0.89	68.5	20	11	57	22	3.9	7.1	236	5.7	1.05	1.2	27.7	286	1.7	1	6	180	63.9	72.5	95.9945	19.7222	1	0	0	0	0	1	1	0	18	23
	4	4.9	3.27	10.3	31.2	95.4	31.5	33	13.4	137	0	0	137	62	59	69	17	1.01	51.3	25	9	76	0	4	6.7	75	0	0.11	0.98	34.2	301	0.7	2	9	150	43.5	50	97.039	19.3333	0	0	0	0	0	0	1	0	10	6
	5	8.5	4.33	12.7	39	90	29.4	32.7	14.4	130	0	0	130	145	31	76	34	4.47	15.3	53	22	107	37	3.1	5.8	80	7.8	0.28	0.95	31.3	472	0	1	6	160	69.6	57.5	97.5641	27.1875	0	1	1	1	1	1	0	0	2	2
	28	13.21	5.29	14.5	44.6	84.3	27.4	32.5	13.1	380	70	0	158	163	32	100	17	1.17	67.8	29	24	125	0	3.3	6.9	127	6.2	16.69	1.24	31.4	770	0.9	1	4	168	74.5	63.5	99.0506	26.396	0	1	0	0	0	0	0	0	3	1
	0	6.58	2.05	6.5	21.1	102.9	31.7	30.8	14.9	155	107	14	175	217	31	75	56	5	9	20	19	117	0	3.5	6.9	0	6.3	0	0.96	34.3	457	0.3	2	5	159.3	61	54.65	99.7103	24.038	0	1	1	1	0	0	0	0	1	0
	4	9.74	5.17	16.5	49.2	95.2	31.9	33.5	14.3	198	0	0	129	0	0	42	17	1.01	71.4	36	31	63	0	3.5	6.8	79	5.4	0.31	1	32.7	402	1.2	1	7	151	54.6	50.75	98.0284	23.9463	0	1	0	0	0	0	1	1	0	0
	8	4.74	3.78	12.5	35.9	95	33.1	34.8	12.8	158	0	0	132	90	45	71	16	0.95	80.1	37	25	35	0	3.6	6.2	99	5.8	0.08	1	30.4	233	1.5	1	6	170	69.1	65	99.0143	23.91	1	1	0	0	0	0	1	1	0	0
	10	8.24	5.08	15.8	45.6	89.8	31.1	34.6	12.4	215	0	0	197	238	45	94	26	1.78	38	36	36	73	0	3.6	7	169	8.8	0.26	0.82	27.6	348	0	1	7	163.8	62.9	60.35	98.146	23.4435	0	1	1	1	1	1	0	0	3	2
	0	7.92	2.74	8.6	26.8	97.8	31.4	32.1	14.6	115	0	0	91	98	40	48	33	1.11	66.2	22	15	40	0	3.6	5.8	103	5.5	0.38	1.03	22.4	225	0.6	1	6	170.7	68.75	65.525	98.4364	23.5942	0	1	0	1	0	0	0	1	0	2
	8	8.8	3.85	11.8	35.6	92.4	30.6	33.1	13.9	189	14	0	190	114	50	119	21	0.99	68.9	13	1	52	11	3.7	6.3	102	10.2	0.04	0.97	27.2	300	0.9	2	5	161	55.4	55.5	97.8279	21.3726	0	0	1	1	0	0	0	0	1	0
	7	12.54	3.32	10.4	33.1	99.7	31.3	31.4	14.3	231	0	0	201	99	75	94	35	2.08	23.2	20	23	50	0	3.7	5.5	82	6.8	0.07	0.82	25.4	327	0	2	7	153	52.4	51.5	98.6317	22.3846	0	1	1	0	0	0	0	0	1	0
	9	7.96	4.51	13.8	42.3	93.8	30.6	32.6	14.7	165	0	0	163	134	46	92	16	0.81	97.1	53	30	108	0	3.8	7.7	126	0	0.73	1.03	35.2	453	0.6	1	6	165	61.9	61.25	99.8645	22.7365	0	0	0	0	1	1	1	0	13	1
	6	5.64	3.43	10.8	30.9	90.1	31.5	35	11.9	202	0	5.2	127	45	49	54	17	0.64	92.6	18	16	64	0	3.8	6.9	83	6.8	0.01	1	32.7	293	1.1	2	6	158	53.4	54	98.9587	21.3908	0	0	1	0	0	0	0	0	1	0
	8	7.9	3.98	12.8	38.2	95.9	32.2	33.5	12.8	173	0	0	177	47	53	102	18	0.69	85.1	35	33	63	0	3.9	6.2	92	5.8	7.75	1.09	27.7	473	0	2	6	153	50	51.5	99.7264	21.3593	0	1	0	0	0	0	1	0	1	0
	6	8.5	4.39	14.1	42.7	97.1	32.1	33.1	12.5	217	0	0	153	75	47	93	12	0.65	91.8	24	30	68	0	3.9	7.3	100	8.7	0	0.93	26.9	255	0	2	6	150	46.7	50	98.1888	20.7556	0	1	1	1	0	0	0	0	2	1
	6	4.8	3.84	12.5	35.6	92.7	32.6	35.1	12.3	232	0	0	150	45	65	101	13	1.03	70.8	17	11	62	0	3.9	6.7	108	6	1.07	0.95	35.6	420	0	1	7	162	54.9	59	98.0432	20.9191	1	1	0	0	0	0	0	0	0	0
	6	9.35	3.41	11	32.6	95.6	32.3	33.7	12.6	159	0	0	131	43	62	62	30	2.22	28.7	29	16	88	0	3.9	6.9	123	0	0.61	0.94	29.9	391	0.6	1	7	168	59.6	63.5	98.3799	21.1168	1	1	0	0	0	0	0	0	3	1
	11	6.4	4.55	13.6	39.1	86	30	34.8	13.8	147	0	0	201	140	40	126	12	0.58	142	38	28	66	0	3.9	7.7	80	5.7	0.12	0.99	29.3	331	0	1	6	168	60	63.5	98.6426	21.2585	1	1	0	1	1	0	0	0	3	3
	5	8.35	2.93	11.1	31.8	108.5	37.9	34.9	12.1	183	0	0	123	82	55	72	17	0.88	61.7	25	11	61	0	4	7.8	89	5.8	0	1.07	28.6	278	0.8	2	8	153.4	45.8	51.7	97.7012	19.4632	1	0	0	0	0	0	1	0	0	0
	7	5.9	4.56	14.5	42	92.2	31.9	34.6	13	203	0	0	170	54	52	89	13	0.91	80.6	30	17	54	0	4	6.5	95	6.1	0	0.91	31.4	263	0	1	7	172	59	66.5	97.757	19.9432	0	0	0	0	1	1	0	0	2	1
	7	6.8	4.62	14.7	43.8	94.7	31.7	33.5	13.5	221	0	0	201	152	45	124	14	0.95	79.6	27	29	74	0	4	7.1	94	5.6	0.09	0.89	27.5	239	0	1	6	170	61	65	99.8938	21.1073	0	0	0	0	0	0	0	0	1	1
	7	11.37	4.46	12.6	37.8	84.8	28.3	33.3	15.8	214	0	0	201	101	47	131	14	1.17	49.9	18	8	50	0	4	7.1	109	5.1	0.07	1.38	32.4	248	0.7	2	4	158	47.6	54	97.5178	19.0675	0	0	0	0	0	0	1	0	4	0
	33	7.93	4.99	15.3	46.3	92.8	30.7	33	12.7	222	0	0	160	113	34	119	9	0.95	74.3	45	44	79	0	4	6.7	111	5.8	2.24	1.01	29.8	397	0	1	9	170	58	65	97.9692	20.0692	1	1	0	1	1	0	0	0	16	16
	7	7.72	2.96	12.1	34.7	117.2	40.9	34.9	12.8	167	0	0	147	133	41	82	23	1.06	68.3	13	9	64	12	4	7.3	84	0	0.13	0.96	27.6	396	0.7	1	7	163	54.8	59.75	99.0054	20.6255	0	1	1	1	1	0	0	0	2	0
	5	7.4	4.32	12.9	39.4	91.2	29.9	32.7	13.4	197	0	0	155	50	67	61	22	0.55	150	20	17	82	20	4	6.8	81	5.9	0.62	0.98	30.4	459	0.5	1	6	170	60.7	65	99.7014	21.0035	1	1	1	0	1	0	0	1	0	0
	7	8.8	4.16	13.9	41	98.6	33.5	34	13	231	0	0	152	74	40	97	11	0.6	99.4	13	11	182	0	4	6.6	146	7.7	0	0.93	30.4	305	0	2	6	148	46	49	99.9069	21.0007	0	1	1	0	0	0	0	0	0	0
	6	9.63	4.19	12.8	37.2	88.8	30.5	34.4	13	262	0	0	137	167	28	77	20	1.1	65.8	20	23	78	0	4	7.1	114	6.6	0	0.89	29.8	362	0.4	1	7	160	51.3	57.5	97.9637	20.0391	0	1	1	0	1	1	0	0	8	1
	5	4.81	3.89	12.3	37.9	97.4	31.6	32.5	13.1	167	36	0	172	0	0	75	13	0.58	98.7	23	14	63	0	4	7.1	0	5.8	0.02	1	32	348	0.7	2	8	162	50.8	56	98.5879	19.3568	0	1	0	0	0	0	0	0	1	0
	5	5.85	5.18	16.2	51.1	98.6	31.3	31.7	14.3	138	0	0	174	74	76	81	18	0.87	87.5	20	11	38	0	4	6.8	49	5.2	0.12	0.96	32.4	285	0.9	1	6	165	54.6	61.25	97.9326	20.0551	0	1	0	0	0	0	0	0	0	3
	9	21.24	4.59	14.5	43.5	94.8	31.6	33.3	13.8	478	2	8.2	209	127	54	90	12	0.76	106.6	48	87	82	0	4.1	6.7	75	5.3	0.08	1.03	26.6	266	0.5	1	5	167	55.2	62.75	98.9617	19.7927	0	0	0	1	1	0	0	0	7	4
	5	5.9	4.3	14.2	41.8	97.3	33	34	12.9	235	0	0	188	85	59	117	13	0.73	76	36	25	92	0	4.1	7.4	44	6.2	0.18	0.9	26	286	0	2	8	145.2	42.9	47.6	99.8616	20.3481	1	1	0	0	0	0	0	0	0	0
	6	12.64	5.28	16.6	48.9	92.6	31.4	33.9	12.6	378	0	0	262	116	58	219	10	0.77	100.6	22	11	71	21	4.1	7.1	88	0	0.06	1	31.8	376	1.1	1	6	170	57.5	65	99.1675	19.8962	0	0	0	1	1	1	0	0	6	1
	0	10.89	4.96	14.9	43.7	88.1	30	34.1	13.7	361	0	0	200	56	55	122	13	0.65	128.7	18	17	55	27	4.1	6.8	62	5.5	0.35	1.04	37.2	400	0.7	1	5	164	51.65	60.5	97.8791	19.2036	0	0	0	0	1	1	0	0	1	1
	4	9	4.94	14.8	46.2	93.5	30	32	12.5	286	0	0	177	98	44	103	7	0.79	97.9	17	19	79	0	4.1	6.8	64	6.6	0.32	0.89	31.4	389	0.4	1	6	160	49.7	57.5	98.3223	19.4141	0	0	1	1	1	1	0	0	3	0
	5	7.32	3.55	10.9	33.1	93.2	30.7	32.9	12.5	204	4	0	176	0	0	0	17	0.95	59	16	10	67	0	4.2	6.9	0	0	0	0.94	28.8	226	0.9	2	6	149.7	43	49.85	99.7679	19.1878	0	1	0	0	0	0	0	0	15	1
	5	5.17	5.49	17.2	47.6	86.7	31.3	36.1	13	117	0	0	182	79	47	132	18	1.15	66	19	19	51	0	4.3	6	29	5.4	0.01	1.03	32	225	0	1	5	165	50.1	61.25	99.4259	18.4022	0	1	1	0	0	0	0	0	0	0
	7	7.21	3.1	12.8	36.1	116.5	41.3	35.5	13.4	235	0	0	194	75	64	129	18	0.76	99.5	22	15	131	0	4.3	7.8	41	0	0.2	0.88	32.3	350	4.4	1	7	158.2	44.6	56.15	98.4394	17.8206	0	1	0	1	0	0	0	0	1	1
	8	7.6	4.48	14.8	42.8	95.4	33	34.6	13.2	200	0	0	183	59	76	82	15	1.01	86.7	34	23	55	0	4.3	6.5	78	5.9	0	0.95	24.8	232	0	1	3	172	55	66.5	99.8057	18.5911	0	0	0	0	1	1	0	0	13	1
	6	9.51	3.49	11.3	34.1	97.7	32.4	33.1	13.2	259	0	0	206	65	66	106	15	0.73	78.6	23	21	70	0	4.5	7.4	116	0	0	0.96	32.2	396	0.6	2	7	160	41.3	55	99.6679	16.1328	0	0	1	0	0	0	0	1	2	1
	13	10.2	4.34	13.2	39.4	90.9	30.5	33.5	12.7	199	0	0	170	161	40	96	9	0.49	131.1	34	18	39	0	3.4	6	0	6.2	3.34	1.03	28	353	0	2	5	166	66.4	58	99.3853	24.0964	0	1	0	0	0	0	0	0	2	0
	10	9	4.34	13.6	38.8	89.4	31.2	34.9	12.7	152	0	0	169	78	38	117	22	1.57	43.4	16	9	103	0	3.5	6.4	131	8.7	0.05	0.98	30.5	380	0	1	7	178	76.8	71	98.2715	24.2394	0	1	1	0	0	0	0	0	1	0
	10	14.3	3.66	11.7	33.5	91.3	31.9	34.9	13.1	257	0	0	177	87	51	117	11	0.49	135.4	36	65	46	0	3.6	6.5	146	7.8	0.19	0.95	29.5	276	0	2	4	157	55	53.5	97.5532	22.3133	0	0	1	0	0	0	0	0	0	0
	8	14.74	4.74	15.1	44.9	94.7	31.9	33.6	11.2	314	0	0	214	78	41	161	15	1.17	59.8	26	18	90	0	3.6	6.8	97	0	7.34	1.05	31.9	552	0.7	1	8	163	63.4	59.75	98.9314	23.8624	0	1	0	1	1	0	0	0	8	1
	10	5.8	4.46	15.2	43.8	98.2	34	34.7	13.7	157	0	0	210	163	34	138	17	0.86	88.4	18	12	87	0	3.7	6.4	138	6.8	0.05	0.9	34	305	0	1	6	170	68	65	99.8276	23.5294	0	1	0	0	0	0	0	0	2	0
	0	11.4	2.07	6.7	19.7	95.1	32.1	33.7	12.9	275	0	2.7	187	168	43	125	61	4.53	12	14	3	70	0	3.7	6.7	74	6.4	0.02	0.88	21.1	276	0.4	2	8	150	51	50	98.737	22.6667	0	1	1	0	0	0	0	0	5	1
	8	9.82	4.29	13	38.5	89.7	30.3	33.8	13.5	215	0	0	239	63	68	180	16	0.86	64.6	18	12	35	0	3.8	6.8	113	8.3	0.16	1.21	57.2	192	0.5	2	7	157	52.4	53.5	98.5646	21.2585	1	1	1	1	0	0	1	0	2	2
	6	8.1	3.89	11.6	35.5	91.4	29.8	32.6	13.2	193	0	0	162	105	44	117	20	0.93	59.1	23	15	57	0	3.8	6.1	86	6.7	0.1	0.97	30.8	319	0	2	7	150	49.2	50	98.7548	21.8667	1	1	1	1	0	0	0	0	2	0
	8	4.4	2.84	10	29.7	104.3	35	33.6	18.8	131	0	0	172	68	88	80	28	0.71	80.9	35	47	91	0	3.8	6.3	95	5.5	0.01	0.91	22.8	284	0	2	7	155.6	51.2	52.8	98.1584	21.1471	0	0	0	0	0	0	0	0	1	0
	7	10	4.17	13.9	40.8	97.8	33.3	34.1	14.5	177	0	0	189	84	36	103	29	1.03	97	67	32	49	0	3.8	6.8	98	6.4	0.13	0.95	25.8	348	0.4	1	7	156	54	54.5	99.0394	22.1893	0	1	0	0	1	0	0	0	0	0
	13	12.82	4.34	13.7	41	94.5	31.6	33.4	12.6	199	0	0	171	89	50	97	11	0.95	78.6	19	19	65	0	3.8	5.8	74	6	0.14	1.03	26.4	250	0	1	7	165	60	61.25	98.571	22.0386	0	0	0	1	1	1	0	0	10	3
	9	9.56	4.5	13.7	41.5	92.2	30.4	33	13.3	301	0	0	212	158	23	150	8	0.71	111.6	24	21	80	0	3.8	7.1	109	6.1	0	1.25	60.3	338	0.8	1	6	160	56.2	57.5	98.4792	21.9531	0	0	0	0	1	0	0	0	4	NA
	8	8.67	4.48	13.9	41	91.5	31	33.9	13.2	194	25	0	183	0	0	0	16	1.16	61.7	18	10	60	0	3.9	7.2	95	0	0.18	0.99	37.5	389	1.1	1	7	158	52.5	56	98.3347	21.0303	0	1	1	0	0	0	0	0	3	0
	6	6.58	4.47	14.1	41.7	93.2	31.6	33.9	11.9	231	2	0	179	96	36	124	14	0.9	85.7	24	43	51	0	3.9	6.8	83	5.6	0.04	0.95	27.7	187	1.2	1	6	178	67.6	71	98.9441	21.3357	0	0	0	0	0	0	0	0	2	2
	8	12.3	3.44	11.4	34.6	100.6	33.1	32.9	11.4	244	0	0	133	108	32	75	14	0.93	78.8	34	30	65	0	4	6.8	107	6.3	0.74	0.93	26.1	445	0	1	7	154.4	49.6	53.3	99.5653	20.8059	0	1	0	0	1	1	0	0	4	4
	11	5.2	4.27	13	38.9	91.1	30.4	33.4	13.4	289	0	0	146	93	48	89	7	0.59	101.4	24	17	59	0	4	7.2	101	5.3	0.05	0.97	25.2	323	0	2	6	155	47	52.5	98.0914	19.563	0	0	0	1	0	0	0	0	4	3
	6	6.45	4.77	14.3	41.9	87.8	30	34.1	12.5	360	6	0	179	76	40	129	13	0.8	94.8	21	17	56	15	4	7.2	64	0	0.16	0.99	33.9	350	1.8	1	7	166	57.75	62	99.6015	20.9573	0	0	0	0	1	0	0	0	4	2
	7	10.4	4.16	14.6	41.6	100	35.1	35.1	12.6	290	0	0	188	115	44	115	14	0.62	136.2	26	16	72	0	4.1	6.7	144	6.6	0.24	0.85	29.2	323	0	1	5	169	57	64.25	99.2736	19.9573	0	0	1	0	1	1	0	0	2	1
	6	5.8	4.16	13.7	40.6	97.7	33.1	33.9	12.9	181	0	0	125	90	40	69	23	1.12	63.6	20	18	46	0	4.1	6.3	130	7.8	0	0.93	30	298	0	1	7	170	57.1	65	98.9108	19.7578	0	1	1	1	1	0	0	0	5	5
	10	6.61	3.38	10.4	31.5	93.2	30.8	33	17.7	311	0	0	161	81	50	79	28	3.37	17.9	16	16	314	0	4.1	7.3	83	6.4	0	0.92	29.7	367	0.5	1	7	163.3	51.2	59.975	97.8778	19.1998	1	1	0	0	0	0	0	0	5	3
	18	7.05	4.18	13.8	39.8	95.2	33	34.7	13.3	194	0	0	161	48	74	74	14	0.9	85	42	26	54	0	4.2	7.1	93	5.9	0.19	1.29	28.2	321	1.6	1	6	170	56.4	65	99.9808	19.5156	1	0	0	0	1	1	1	0	19	3
	8	5.12	4.52	15.1	42.2	93.4	33.4	35.8	12.7	162	0	0	149	73	31	98	12	1.02	74.2	23	16	73	0	4.3	7.4	96	5.7	0.06	0.93	35.2	323	0	1	6	170	54	65	99.9601	18.6851	0	1	0	0	1	1	0	0	1	0
	0	6.9	3.66	11.4	34.5	94.4	31.2	33.1	16	381	0	0	169	93	36	111	22	0.78	70.9	19	9	52	27	3.3	6.4	97	5.4	0.85	1.02	26.5	419	0	2	8	156	60.5	53	97.7279	24.8603	1	1	0	0	0	0	1	0	15	9
	15	13.84	4.01	12.9	36.4	90.8	32.2	35.4	11.5	158	0	0	217	0	0	0	49	3.07	15.4	19	18	64	27	3.6	6.1	0	0	16.1	1.04	30.1	611	2.2	2	6	156	57	53	99.5312	23.4221	0	1	1	0	0	0	0	0	11	1
	15	8.18	5.33	14.8	44.2	82.9	27.8	33.5	13.1	176	9	0	139	57	48	79	26	1.27	58.6	50	49	56	51	3.6	5.8	98	6.1	0.15	2.74	40.4	295	1.3	1	5	173	72.9	67.25	99.8874	24.3576	0	0	0	0	0	0	1	0	8	0
	39	9.6	3.8	11.6	34.9	91.8	30.5	33.2	13.7	155	0	0	163	45	64	91	12	0.58	115.7	16	12	30	15	3.7	6.1	93	0	0.02	2.44	37.8	206	0.7	2	3	158	54.4	54	98.2119	21.7914	0	0	0	0	0	0	0	0	17	7
	10	10.1	4.49	14.8	44.5	99	33	33.3	13.6	163	0	0	114	50	57	63	20	1.15	63.4	26	24	40	0	3.7	6.6	128	6.2	0	1.03	29.3	266	0	1	6	171	68	65.75	99.33	23.255	0	1	1	0	1	0	1	0	1	1
	5	5.08	4.24	13.3	37.8	89.2	31.4	35.2	12.6	95	0	0	149	68	50	85	28	1.09	64.1	15	12	47	0	3.8	6.3	108	9.5	0.03	0.95	29.2	328	0.7	1	8	170	62.5	65	97.8182	21.6263	0	1	1	0	0	0	0	0	6	4
	7	8.7	3.79	12.7	37.6	99.2	33.6	33.9	12.6	277	0	0	252	104	81	189	13	0.37	171.2	18	18	73	0	3.8	6.7	97	6.1	0.01	0.84	23.9	268	0	2	7	154	52.3	52	99.6626	22.0526	0	1	0	1	0	0	0	0	3	3
	8	2.96	2.24	7.2	21.4	95.5	32.1	33.6	20.2	46	72	0	190	75	49	94	13	0.72	80.6	33	23	151	0	3.8	8.3	78	5.7	4.23	1.07	36.7	537	1.2	2	6	152	51.2	51	99.5855	22.1607	0	0	0	0	0	0	0	0	0	0
	9	9.27	4.85	15.4	45.9	94.6	31.8	33.6	12	221	0	0	204	100	39	131	9	1.06	72.9	15	16	65	0	3.8	6.4	87	0	0.06	1.12	35.4	279	0.9	1	5	165	61.5	61.25	99.5922	22.5895	1	0	0	0	1	1	0	0	9	NA
	15	12.59	3.75	11.4	36.2	96.5	30.4	31.5	12	495	0	0	179	154	36	109	16	1.27	56.5	11	11	91	12	3.9	6.9	65	6.3	1.46	1.29	30.4	626	0.2	1	6	157	51.3	55.25	97.9597	20.8122	0	1	1	1	0	1	0	0	4	3
	15	11.63	3.45	10.3	31.5	91.3	29.9	32.7	13.5	196	27	0	182	46	54	98	17	0.55	107.6	18	9	41	14	3.9	6.4	88	6	0.2	1.08	33.3	298	0.8	2	7	158	50.6	54	98.3154	20.2692	0	1	0	0	0	0	0	0	5	0
	13	8.52	4.89	14.9	42.8	87.5	30.5	34.8	12.7	244	0	0	166	71	42	111	12	0.82	90.9	23	16	111	0	4	7.2	87	5.7	0.09	0.92	25	292	0	1	7	163	55.5	59.75	99.4939	20.889	0	1	0	0	1	0	0	0	5	6
	12	4.8	4.88	14.9	44.7	91.6	30.6	33.3	12.2	207	0	0	145	80	49	85	14	0.92	79.8	20	9	87	0	4	6.2	116	6.1	0	0.92	29.9	260	0	1	7	167	57.5	62.75	98.9712	20.6174	0	0	0	0	0	0	0	0	0	6
	15	10.02	5.24	15.9	46.9	89.5	30.3	33.9	12.3	331	0	0	170	96	31	122	23	0.68	120.4	25	35	77	0	4	7.4	104	0	3.38	1.04	32.5	528	1.2	1	5	167	59	62.75	99.968	21.1553	0	1	0	1	0	0	0	0	9	2
	7	6.77	4.14	12.4	37.1	89.6	30	33.4	12.8	249	33	0	170	55	48	91	12	0.73	76.4	27	14	100	0	4.1	7.5	67	5.4	0.25	0.93	30.6	407	0.5	2	8	158.4	47.1	54.2	98.5165	18.772	1	1	0	0	0	0	0	0	1	0
	8	6.01	3.89	12.3	38.3	98.5	31.6	32.1	12.6	150	0	0	138	62	59	64	22	1.18	58.6	19	15	40	0	4.2	7.5	92	0	0.1	1.02	29.9	316	0.8	1	8	175	56.8	68.75	98.2498	18.5469	0	1	0	0	1	1	0	0	10	10
	8	9.2	4.55	15.3	44.5	97.8	33.6	34.4	13.8	196	0	0	213	109	35	167	9	0.59	138.3	27	24	71	0	4.2	7.1	76	5.8	0.07	0.92	31.5	312	0	1	6	167	54.3	62.75	99.8826	19.47	0	0	0	1	1	1	0	0	5	2
	7	4.9	4.52	14.1	42.6	94.1	31.3	33.2	13.1	172	0	0	224	137	48	150	13	0.81	93.9	21	18	66	0	4.2	6.6	78	5.7	0.13	0.99	34.2	325	0	1	7	165	52	61.25	99.2004	19.1001	0	0	0	1	1	1	0	0	4	1
	11	13	5.03	15.1	43	85.5	30	35.1	12.9	441	0	0	164	64	45	85	19	1.12	63.6	51	53	172	310	4.3	8.1	109	7.4	0.33	1.15	28.3	366	2.4	1	7	172	53.1	66.5	98.6143	17.9489	0	0	0	0	0	0	1	0	5	0
	0	5.2	4.26	14.1	40	93.9	33.2	35.4	13.8	232	6	0	203	130	86	95	13	0.54	75.3	27	13	61	0	4.4	6.9	113	5.3	2.13	0.93	26.3	211	0.9	2	8	150	38	50	98.528	16.8889	0	1	0	0	0	0	1	0	5	5
	28	10	5.61	14.3	45.8	81.7	25.5	31.2	18.9	198	0	0	155	78	43	106	28	0.97	77.2	41	10	88	0	3.6	7.1	116	6.7	0.33	1.04	30.4	372	0	1	6	163.8	65.3	60.35	99.8043	24.338	1	1	1	0	1	0	1	0	22	17
	7	6.2	4.01	14.1	42.7	106.4	35.1	33	17.2	266	0	0	125	54	45	66	20	1.51	46.2	58	41	83	0	3.7	6.2	96	5.9	0.52	4.74	48	398	0	1	6	164	62.1	60.5	99.0058	23.0889	0	0	0	0	0	0	1	0	2	2
	35	8.8	3.75	11.2	33.8	90.2	29.9	33.2	12.9	236	0	0	157	159	25	96	24	0.86	64.3	18	12	81	0	3.7	6.7	208	6.7	0.24	0.89	27.2	305	0	2	7	155	53	52.5	98.3001	22.0604	0	0	1	1	0	0	0	1	16	2
	11	6.7	3.85	12.4	36.4	94.4	32.2	34.1	13.6	178	0	0	193	215	29	75	20	0.9	79.8	24	14	98	0	3.9	7.1	0	6.1	0.1	1.01	38.2	332	0.6	2	7	147	46.2	48.5	98.9635	21.38	0	1	1	0	0	0	0	0	2	1
	10	7.53	4.19	12.6	37.7	90	30.1	33.4	13.2	176	0	0	129	85	42	69	25	1.47	45.3	16	9	73	0	3.9	6.5	95	0	0	0.96	28.5	357	0.2	1	8	167	59.4	62.75	98.7148	21.2987	0	1	0	1	1	0	0	1	4	0
	7	8.5	4.96	16	46.4	93.5	32.2	34.5	12.7	151	0	0	235	54	70	123	24	0.83	68.2	48	29	101	0	3.9	7.2	116	5.8	0	0.96	27.6	339	0	2	7	163	54.4	56.5	99.3911	20.475	0	1	0	0	0	0	1	0	11	8
	90	6.63	4.35	12.1	37.2	85.5	27.8	32.5	14.8	228	18	0	141	58	56	80	17	1.25	55	18	11	65	11	4	7.3	47	0	0.22	2.28	40.2	290	0.6	1	8	172	58.7	66.5	97.5689	19.8418	1	1	0	0	0	0	0	1	8	8
	8	6.9	4.52	14.5	44	97.3	32.1	32.9	12.4	239	0	0	184	133	54	85	16	1.2	58.4	22	14	64	0	4	6.5	93	5.5	0.24	0.92	27.6	329	0	1	8	170	61	65	99.8938	21.1073	0	0	0	0	1	0	0	0	2	2
	16	8.74	4.9	16	46.2	94.3	32.7	34.6	12.2	249	2	0	162	103	41	94	12	1.05	70.2	23	13	58	0	4.1	6.7	101	5.7	0.13	0.98	33.4	325	0.7	1	6	165	54	61.25	99.0431	19.8347	0	1	0	0	1	1	0	0	2	2
	11	8	4.56	14.4	44.1	96.6	31.6	32.8	13.5	215	0	0	130	110	41	80	16	0.78	98.7	26	11	64	0	4.1	8.2	125	5.5	0.02	0.93	27.4	309	0	1	6	165	53.5	61.25	98.7027	19.6511	1	0	1	1	1	0	1	0	19	17
	12	5.98	4.44	14.5	43	96.8	32.7	33.7	12.4	168	0	0	189	87	34	127	12	0.88	85.1	21	19	75	0	4.3	7.2	74	0	0.19	0.95	28.5	365	0.4	1	7	170	51.2	65	98.1638	17.7163	0	1	0	0	0	0	0	0	3	2
	11	9.5	4.28	13.1	39.6	92.5	30.5	33	16.2	240	0	0	192	73	42	142	40	2.3	37.7	22	8	80	0	4.3	7.8	81	5.8	0.16	1.02	31.3	361	1	1	7	169	52.6	64.25	99.4558	18.4167	0	1	0	1	0	0	1	0	8	5
	7	14.57	4.18	12.9	40	95.7	30.9	32.3	15.3	227	34	0	195	77	43	130	29	1.33	50.9	44	27	108	41	4.3	7.5	86	5.8	0.56	1.04	29.2	464	1.6	1	8	165	48.8	61.25	98.5408	17.9247	0	1	0	1	0	1	1	0	3	4
	0	10.05	2.57	8.2	25.8	100.4	31.9	31.8	16.4	211	40	16	224	83	29	172	20	1.24	42.8	16	12	65	21	3.3	6.6	0	0	6.7	1.1	35.9	394	0.9	2	6	150	56.9	50	97.5816	25.2889	1	1	1	0	0	1	1	1	22	11
	191	7.47	3.95	11.3	36.8	93.2	28.6	30.7	13.4	131	0	0	154	53	47	98	20	0.57	100.8	64	49	108	0	3.6	6.1	94	5.9	1.02	1.04	25	289	0.8	2	8	142	49	46	99.1036	24.3007	0	1	0	0	0	0	1	0	16	13
	6	8.3	4.06	13.4	38.5	94.8	33	34.8	13.5	240	74	0	183	139	34	126	24	0.93	75.5	22	40	108	0	3.6	6.9	109	6.5	1.4	1.02	31.7	552	0	1	9	161.8	61	58.85	97.9074	23.3009	1	1	0	0	0	0	0	0	4	4
	19	14.55	4.83	14.4	43	89	29.8	33.5	12.4	178	8	0	122	55	42	70	25	0.88	84.8	32	19	90	80	3.7	6.4	0	0	0.38	1.13	32.1	246	1	1	7	168	64.5	63.5	98.5597	22.8529	0	0	0	0	0	1	1	0	25	20
	10	11.1	4.69	14.8	43.6	92.8	31.6	34	13.4	312	12	0	239	123	49	217	9	0.7	71.4	23	11	86	0	3.7	6.3	135	6.2	0.4	0.88	28.8	385	1	2	8	145	47.1	47.5	97.5518	22.4019	0	1	0	1	0	0	0	0	9	2
	19	7.5	4.53	15.2	43.4	95.8	33.6	35.1	13.2	146	0	0	156	81	51	102	13	0.87	121	23	18	78	0	3.8	6.9	83	5.8	1.39	0.99	47.6	361	1.6	1	8	160	56	57.5	98.3342	21.875	0	1	0	1	0	0	0	0	15	10
	35	6.4	4.2	13.7	41.3	98.5	32.7	33.2	13.5	174	0	0	200	43	57	124	12	0.7	80.3	23	9	89	0	3.8	6.5	83	5.4	0.02	0.97	27.8	312	0	2	8	162	55	56	98.6774	20.9572	0	0	0	0	0	0	0	0	5	4
	5	5.04	2.51	7.7	24	95.6	30.7	32.1	25.4	333	0	0	159	51	81	57	34	1.99	32.4	71	24	73	0	3.9	6.6	0	6.3	0.61	1.26	40.5	260	1.4	1	8	173	64.4	67.25	99.1738	21.5176	0	1	1	1	0	0	1	0	1	0
	10	2.43	3.21	9.2	27.2	84.7	28.7	33.8	13.6	368	0	0	106	142	29	51	17	1.03	52.8	14	11	127	39	3.9	7.2	0	7.3	2.45	1.14	27.9	649	1	2	7	160	53.4	55	99.7279	20.8594	0	1	1	1	0	0	0	1	13	11
	12	5.19	3.1	8.4	27.8	89.7	27.1	30.2	17.4	233	0	0	169	139	33	108	20	1.54	42.8	18	12	68	0	3.9	7	87	0	0.12	1	30.1	340	0.4	1	8	160	55.4	57.5	99.418	21.6406	1	1	0	0	0	0	1	0	7	3
	37	12.02	4.04	12.9	38.9	96.3	31.9	33.2	12.5	227	22	0	142	98	54	60	22	1.27	56.4	23	19	78	19	3.9	7	93	5.5	0.6	1.03	28.1	328	1.3	1	6	167	59.6	62.75	98.8477	21.3704	0	1	1	0	0	0	0	1	4	5
	0	6.5	4.92	14.7	45.2	91.9	29.9	32.6	13.6	229	12	0	177	78	51	104	12	0.84	88.8	13	15	80	0	4	7.6	152	6.9	0.23	0.98	34.8	382	0	1	7	171	58	65.75	97.5448	19.8352	0	1	1	0	0	0	0	0	1	1
	15	7.24	2.98	9.8	27.1	90.9	32.9	36.2	11.9	262	12	0	186	0	0	0	10	0.81	97.5	18	18	62	30	4	6	0	0	0.01	0.9	32.9	325	0.1	1	6	172	62.4	66.5	99.889	21.0925	0	0	1	0	1	1	0	0	6	8
	30	5.39	3.87	8.1	27.6	71.3	20.9	29.3	22.5	214	0	0	118	67	48	60	9	0.64	90.6	19	14	54	0	4	6.5	102	6.4	0.02	1.04	29.9	210	0.4	2	7	162	52.2	56	99.6304	19.8903	0	1	0	1	0	0	1	0	17	8
	11	8.86	4.82	14.8	45	93.4	30.7	32.9	12.6	235	0	0	188	75	50	130	17	1.11	63.3	21	10	88	0	4	7.3	72	0	0	1.1	36.7	407	1	1	8	162	53.2	59	98.3607	20.2713	1	1	0	0	1	0	0	0	5	8
	13	6.82	4.83	14.6	43.1	89.2	30.2	33.9	13.1	198	0	0	220	88	43	149	11	0.8	98.3	20	18	47	28	4.1	7.3	116	5.7	0.16	0.95	26.8	300	0.9	1	6	168	57.4	63.5	99.9732	20.3373	1	1	0	1	1	1	0	0	18	18
	11	11.33	4.07	12.5	36.7	90.2	30.7	34.1	12.7	237	0	0	183	78	72	102	15	0.54	106.8	39	15	71	0	4.4	8	108	6	4.51	0.99	31	408	1	2	8	153	39.9	51.5	99.1434	17.0447	0	1	0	0	0	0	1	0	10	10
	8	7.9	3.73	13.4	41.8	112.1	36.1	32.2	15.5	484	0	0	187	153	32	145	7	0.96	74.6	38	18	142	0	3.4	7.5	80	5.7	1.12	1.04	33.3	372	0	1	8	160	66.2	57.5	99.6554	25.8594	0	1	0	1	1	1	0	0	2	1
	0	8.45	4.09	12.3	37.8	92.4	30.1	32.5	13.5	227	45	0	113	0	0	0	17	0.66	119.3	218	177	82	0	3.5	6.1	0	0	3.51	1.07	28.5	506	4.1	1	7	158.3	61	56.225	98.4064	24.3427	0	1	0	0	0	0	0	0	22	11
	7	7	3.51	10.2	31.1	88.4	29	32.8	15.5	240	0	0	205	110	32	103	20	1.45	33.8	10	7	66	0	3.6	6	95	6	2.67	1.13	24.5	382	1	2	9	150	53.2	50	99.0528	23.6444	1	1	1	0	0	0	0	0	9	9
	16	6.1	3.99	14.7	42.3	106.1	36.8	34.7	12.8	252	0	0	142	46	64	76	11	0.82	92.1	40	43	118	0	3.6	6.6	139	5.7	0.37	0.97	26.9	407	0	1	7	159	61	56.75	99.5069	24.1288	1	1	1	0	1	0	1	1	13	12
	10	4.47	2	7.7	24.3	121.5	38.5	31.7	18.2	20	0	0	161	0	0	0	14	0.98	77.9	15	12	65	0	3.9	6.7	0	0	0.87	1.18	50.9	386	0.6	1	6	172	63.5	66.5	99.0598	21.4643	0	0	0	1	0	0	0	0	2	9
	45	5.9	4.22	13.2	39.3	93.3	31.4	33.6	14.5	199	0	0	165	86	42	80	22	0.79	69	43	5	85	0	4	6.3	80	5.9	0.06	0.88	30.2	277	1.5	2	8	150	45.1	50	98.3734	20.0444	0	1	0	1	0	0	1	0	1	19
	22	28.11	2.89	8.9	27.6	95.5	30.8	32.2	15	225	90	0	138	88	65	39	16	1.99	33.3	32	12	73	0	4	6.3	271	7.9	21.23	1.1	32.4	574	0.4	1	7	173	62.1	67.25	99.2666	20.7491	0	1	1	0	1	1	0	0	14	12
	34	13.7	4.55	13.7	40.9	89.9	30	33.4	13.3	293	8	0	152	129	35	88	15	0.9	60.9	19	15	42	0	4.1	7.2	191	7.2	1.44	1.23	26	403	0.6	2	7	162	48.5	56	98.3942	18.4804	0	0	1	1	0	0	1	1	21	22
	37	5.8	3.59	9.3	28.7	79.9	26	32.5	19.8	109	17	0	95	51	42	51	19	0.75	73.1	19	12	96	0	3.1	5.5	77	6.5	1.58	1.45	22.4	298	0.9	2	8	140	55	45	98.0557	28.0612	0	1	0	0	0	0	1	0	18	4
	11	10.52	4.49	13.6	40.6	90.4	30.3	33.5	13.3	303	0	0	178	88	49	105	14	0.61	97.1	88	99	331	141	3.8	7.8	138	6.4	5	1.15	29.9	484	1	2	6	154	52.1	52	99.5022	21.9683	1	1	1	0	0	0	0	0	10	3
	8	9.58	4.8	13.7	41.2	85.8	28.5	33.3	14.2	131	0	0	163	80	41	104	13	1.19	43.1	56	29	47	21	3.8	7.2	131	0	6.56	1.11	27.8	344	2.6	2	8	155	50.7	52.5	97.9923	21.103	0	1	0	0	0	0	1	0	26	42
	8	2.75	4.1	12.8	40.5	98.8	31.2	31.6	13.7	134	22	0	162	49	53	102	17	0.87	85.2	21	13	62	24	3.8	7.2	85	5.7	0.32	1.11	32.1	340	0.7	1	7	168	60.9	63.5	97.7146	21.5774	0	1	0	0	0	1	1	1	11	1
	4	5.1	3.94	12.6	37.9	96.2	31.9	33.2	13.8	259	17	0	183	88	63	126	11	1.18	41	17	6	164	15	3.9	7.4	89	6.1	0.22	1.04	35	370	0.9	2	9	147	47	48.5	99.6513	21.7502	0	1	0	0	0	0	1	0	11	11
	0	6.4	4.7	15.5	44.5	94.7	32.9	34.8	12.5	177	0	0	303	299	32	157	26	1.34	55.8	21	17	77	0	3.1	5.8	210	6.4	0.15	0.93	35.7	472	0	1	5	164.2	83.2	60.65	104.293	30.8587	0	1	1	1	1	1	0	0	6	4
	0	8.14	2.92	8.6	26.3	90.1	29.5	32.7	15.3	202	83	0	205	182	38	117	13	1	52.8	17	7	61	0	3.2	5.6	0	6.4	4.7	0	0	0	0.6	2	8	158	71.2	54	103.59	28.5211	0	1	0	0	0	0	0	0	2	0
	12	6.3	4.76	16.2	47	98.9	34.1	34.5	14	114	0	0	168	62	43	109	20	1.3	76.5	61	50	88	0	3.5	6.2	95	6.2	12.63	0.93	24.2	741	0.5	1	8	165	72	61.25	102.184	26.4463	0	1	0	0	1	1	0	1	1	1
	0	10.1	5.36	15.3	47.7	89.1	28.6	32	12.7	395	0	0	346	355	37	230	20	0.63	106.9	25	28	55	0	3.5	6.5	255	11.6	0.37	1.01	30.8	392	0	2	3	165.9	91.55	57.95	119.043	33.2633	0	1	1	1	0	0	0	0	0	0
	11	6.18	4.01	12	36.5	91	29.9	32.9	13.4	296	38	0	180	183	50	102	21	1.59	44.8	20	17	52	0	3.5	7.2	100	6.1	0	0	32.6	0	0.6	1	5	175	86.8	68.75	105.813	28.3429	0	1	1	1	1	0	0	0	1	4
	13	5.5	3	10.2	30.4	101.6	34	33.4	15.7	231	0	1.7	170	55	51	87	30	1.5	44.4	43	36	75	0	3.6	6.9	87	6.4	0.62	0.96	28.1	317	0	1	8	176	80	69.5	102.684	25.8264	1	1	0	0	0	0	1	0	1	0
	9	12.35	4.18	14.5	42.8	102.4	34.7	33.9	12.9	208	0	0	128	76	43	47	20	1	75.7	14	12	45	0	3.6	6.1	82	0	0	1.04	31.7	248	0.7	1	6	163	70.3	59.75	103.747	26.4594	1	1	0	0	0	1	0	1	1	0
	15	6.3	4.03	14.3	41.4	102.8	35.5	34.5	13.3	135	0	0	181	101	43	124	17	1.2	0	30	18	93	0	3.6	6.4	91	5.7	2.2	0.96	26.4	365	0.8	1	5	166	83.3	62	110.71	30.2294	1	1	0	0	1	1	1	1	4	3
	11	7	4.57	15.6	45.5	99.5	34.2	34.4	14.6	120	5	0	96	87	38	42	15	1.19	80.6	26	25	79	0	3.6	6.9	124	6.8	0.15	1.07	30.4	301	0.6	1	7	176	81.3	69.5	103.464	26.2461	0	1	1	0	1	1	1	0	4	0
	24	4.7	4.18	13.6	41.9	100.3	32.6	32.5	12.7	156	0	0	133	92	55	77	17	0.98	84.9	30	33	74	32	3.6	6.2	133	5.5	0.36	0.91	24.7	243	1.7	1	7	162.4	68	59.3	102.502	25.7832	1	1	0	1	1	0	0	0	4	16
	9	8	3.91	13	38.1	97.4	33.1	34	13.8	195	0	0	148	126	35	74	15	1.1	68.5	17	14	86	0	3.6	5.8	78	5.7	0.08	0.93	32.4	413	0	1	5	169	71.6	64.25	101.154	25.0692	0	1	0	1	1	1	0	0	6	3
	0	12.2	4.78	14.4	44	92	30.1	32.7	13.2	247	0	0	199	290	51	96	18	0.85	99.8	40	19	36	0	3.6	6.3	172	6.9	0	0.88	27.3	298	0	1	4	176	97.9	69.5	113.424	31.6051	0	1	1	1	1	0	0	0	0	0
	17	11.2	4.58	14.8	44	96	32.4	33.8	12.6	304	0	0	289	204	43	220	16	0.77	73.3	27	24	77	0	3.6	6.5	209	9.3	0.56	1.01	24.2	397	0	2	7	141	65	45.5	114.255	32.6945	0	0	1	1	0	0	0	0	16	13
	8	7.7	3.87	11.6	35.1	90.6	29.9	33	13.7	311	0	0	241	101	44	151	22	0.91	87.8	21	14	85	0	3.7	7	98	6	0.9	1.14	31.4	426	0	1	5	170.1	71.3	65.075	101.892	24.6423	0	0	0	1	1	1	0	0	3	1
	7	9.1	3.75	12.5	36.7	97.9	33.3	34.1	12.6	284	38	0	197	93	68	111	14	0.66	89.9	43	28	87	40	3.7	7	90	6.3	0.2	1.04	29.1	310	0	2	6	165.9	63.8	57.95	102.113	23.1808	0	1	0	0	0	0	0	0	0	0
	8	4.66	3.58	11	32.4	90.5	30.7	34	13.1	169	0	0	132	73	68	47	18	1.16	45.7	36	81	89	0	3.7	6.3	0	9.7	0.12	0.91	28.7	334	0.4	2	7	155	63.8	52.5	106.878	26.5557	1	1	1	1	0	0	0	0	4	0
	7	6.9	4.16	13.8	41.8	100.4	33.3	33.1	11.9	150	0	0	0	253	41	121	20	1	0	41	27	80	0	3.7	7.4	118	6.1	0.04	0.95	26.1	282	0.6	1	7	168	69.9	63.5	102.106	24.7662	0	1	0	0	0	0	1	0	1	1
	7	8.2	3.51	12.2	35	99.8	34.8	34.9	14.4	196	0	0	159	148	76	78	22	1.07	67.9	28	21	52	0	3.7	6.3	99	5.4	0.05	0.88	27.4	257	0	1	7	160	66	57.5	104.067	25.7812	0	1	0	0	0	0	1	0	4	0
	4	6	4.39	13.7	41.2	93.9	31.2	33.2	13.3	218	0	0	211	136	47	148	23	0.79	71.1	24	23	60	0	3.7	6.5	90	5.9	0.14	0.95	28.3	353	0	2	7	147	61	48.5	108.65	28.229	0	1	0	1	0	0	0	0	0	0
	10	8.27	4.54	14.2	44	96.9	31.3	32.3	13.7	235	0	0	179	74	65	76	18	1.07	72.5	33	26	56	0	3.7	6.5	96	0	0.62	1.03	32.8	375	0.8	1	5	169	77	64.25	106.178	26.9598	0	1	0	0	1	1	1	0	2	1
	6	9.78	4.24	13.4	37.7	88.9	31.6	35.5	12.9	171	0	0	163	166	42	89	12	0.87	87.4	14	17	49	0	3.7	6.4	83	0	0	1.01	25.9	238	0.4	1	6	167	69	62.75	102.056	24.7409	0	0	0	0	1	0	0	0	1	1
	11	7.09	3.84	11.9	36.1	94	31	33	12.7	273	0	0	161	85	56	100	11	0.87	63	16	11	81	18	3.7	6.9	91	5.7	0.22	0.93	32.7	376	0.4	2	7	159	69.1	54.5	109.074	27.3328	0	1	0	0	0	0	0	1	1	1
	0	5.9	3.62	12.1	37.1	102.3	33.3	32.5	13.5	151	0	0	132	84	44	81	59	9.05	5.7	10	12	73	0	3.7	6.9	164	9.2	0.15	1.03	35.9	321	0	1	6	168.5	69.4	63.875	101.51	24.4433	0	1	1	0	1	0	0	0	1	1
	9	7.6	3.79	12	35.1	92.5	31.6	34.1	13.8	217	0	0	175	104	31	131	15	0.88	64.5	26	16	77	0	3.7	7.2	96	6.6	0.15	0.97	30.1	397	0	2	6	147.6	57.8	48.8	105.594	26.5311	1	0	1	1	1	1	0	0	5	2
	11	7.6	5.01	14.8	45.4	90.6	29.5	32.5	13.7	190	0	0	279	61	50	186	14	0.39	144.4	32	35	95	0	3.7	6.6	127	6.3	0.46	1.06	30.5	426	1.1	2	8	152.5	55.6	51.25	101.442	23.9076	0	1	1	1	1	0	0	0	12	15
	0	6.91	3.69	11.5	32.9	89.2	31.2	35	12	213	0	0	134	84	57	64	13	0.6	101	16	11	54	0	3.7	6.3	106	6.1	0.15	0.96	27.3	284	0.8	2	6	162	68.5	56	107.211	26.1012	1	1	0	1	0	0	0	0	3	0
	8	5.9	4.37	13.9	42.1	96.3	31.9	33.1	13.1	102	0	0	124	135	51	70	11	0.9	86.7	39	37	45	30	3.7	5.8	132	9.3	0.02	1.13	35.4	229	0	1	5	173	82	67.25	107.049	27.3982	0	1	1	1	1	1	0	0	1	0
	10	3.81	4.58	14.3	41.3	90.2	31.2	34.6	12.1	194	3	0	145	117	33	89	15	1.05	78	16	13	55	0	3.7	5.9	87	5.4	0.42	1.03	28.4	226	0.8	1	4	172.5	80.8	66.875	106.586	27.154	1	0	0	0	1	0	0	0	1	1
	10	6.82	4.44	14.8	43.8	98.6	33.3	33.8	12.9	180	2	0	176	84	44	106	23	0.99	75.7	38	36	70	0	3.7	6.6	88	5.7	0.12	1.03	32.3	250	0.4	1	6	169	70	64.25	101.635	24.5089	1	0	0	0	1	1	0	0	1	0
	6	5.3	4.47	13.3	42.1	94.2	29.8	31.6	12.3	196	0	0	183	113	51	100	13	0.53	115.2	34	33	66	0	3.7	6.3	90	5.5	0.04	0.91	29.7	265	0.4	2	6	160	59	55	100.936	23.0469	0	0	0	0	0	0	0	0	1	27
	0	6.85	4.2	12.6	39	92.9	30	32.3	13.8	415	0	0	94	70	31	55	17	0.93	61.1	20	15	111	0	3.7	7.2	131	0	0.73	1.33	51.8	400	0.8	2	6	155	74.6	52.5	115.457	31.051	1	1	0	1	0	0	1	0	3	1
	4	9.83	6.54	18.4	55.8	85.3	28.1	33	15.2	256	0	0	220	0	0	147	16	0.9	84.7	22	17	65	0	3.7	7	82	6.1	0.34	1.05	33.5	323	1.3	1	6	175	82	68.75	105.94	26.7755	0	1	0	0	1	0	1	0	0	0
	13	5.77	4.15	13.2	38.4	92.5	31.8	34.4	12.3	188	0	0	218	NA	29	35	25	1.16	63.2	47	47	50	0	3.7	8.2	0	0	0.11	1.08	29.8	231	0.7	1	6	165	78.7	61.25	109.783	28.9073	0	1	0	0	1	0	0	0	0	NA
	19	8.59	3.73	12.1	36.2	97.1	32.4	33.4	13.2	158	62	0	147	44	75	74	20	0.77	97.8	17	8	51	20	3.8	6.4	110	5.7	0.07	0.98	28.7	332	0.6	1	7	168	70.2	63.5	103.822	24.8724	1	1	0	1	1	1	0	0	4	1
	0	7.3	4.45	15.2	45.8	102.9	34.2	33.3	13.9	246	0	0	194	86	40	135	16	0.75	101.8	18	13	64	0	3.8	6.7	106	6.2	0	0.98	30.9	286	0	1	7	168	64.4	63.5	100.013	22.8175	1	0	1	0	1	1	1	0	4	2
	19	7.6	4.38	11.2	35	79.8	25.6	32	17.2	209	0	0	238	72	61	150	14	0.84	64.3	21	12	86	0	3.8	7.4	91	6.9	0.13	1	30.5	353	0	2	8	164	65.8	57	105.86	24.4646	0	0	1	1	0	0	1	0	23	11
	11	7.5	4.96	16.4	47.2	95.2	33	34.7	13.7	170	0	0	128	194	40	61	19	1.19	60.1	18	30	54	0	3.8	6.9	156	6.7	0	0.87	26.5	278	0	1	7	165	65.2	61.25	102.111	23.9486	0	1	1	1	1	0	0	1	3	0
	9	3.9	4.54	14.7	42.7	94.2	32.3	34.4	13.7	76	0	0	137	90	31	94	16	0.87	92.1	28	20	53	0	3.8	7.3	174	7	0.21	1.88	45.8	317	0	1	5	181	79	73.25	102.695	24.114	0	1	1	0	0	0	0	1	1	1
	0	6.62	3.86	13.1	38.7	100.3	33.9	33.9	12.6	260	0	0	152	231	44	77	14	0.76	100.8	16	18	32	0	3.8	6.5	139	7	0.01	0.98	27	270	0.6	1	7	167	83.1	62.75	112.945	29.7967	0	1	1	1	0	0	1	0	1	0
	9	9.64	5.6	15.4	49.5	88.4	27.5	31.1	16.4	233	0	0	131	66	25	95	7	0.75	75.3	21	33	69	0	3.8	6.4	92	9.1	0.19	0.96	31.6	243	1.2	2	7	160	60.9	55	103.895	23.7891	0	1	1	0	0	0	1	0	0	0
	7	9.04	4.58	14.9	43	93.9	32.5	34.7	11.9	380	0	0	187	70	29	119	26	0.93	81.6	57	130	59	73	3.8	6.9	194	5.5	2.75	1.2	25.2	435	0.7	1	6	158	65	56	106.124	26.0375	0	1	0	0	1	1	1	0	16	0
	8	7.8	3.39	11	33.7	99.5	32.6	32.8	12.6	214	12	0	185	78	40	123	13	0.73	101.3	16	11	41	0	3.8	6.6	81	5.4	0.04	1.12	36.1	272	0.6	2	4	160.8	65.4	55.4	106.949	25.2933	0	0	0	0	0	0	1	0	0	0
	6	6.5	3.7	12.1	34.5	93.3	32.7	35.1	13.2	180	0	0	181	121	42	110	28	1.1	49	13	9	77	0	3.8	6.7	93	6.5	0	0.95	29.6	231	0	2	7	146.5	55.5	48.25	105.688	25.8594	0	0	0	0	0	0	0	0	0	0
	9	10.4	4.31	13.1	39.3	91.1	30.5	33.5	13.2	319	0	0	215	151	51	143	22	0.71	81.4	41	61	71	0	3.8	7.5	184	8.3	0.1	0.9	27.4	281	0	2	7	150	60.8	50	108.429	27.0222	0	1	1	1	0	0	0	0	3	3
	6	11.08	3.51	11.6	34	96.9	33	34.1	12.4	312	0	0	166	85	48	76	15	0.98	56.1	17	13	64	35	3.8	6.9	87	0	1.77	0.93	26.5	472	0.5	2	7	148.3	66.7	49.15	114.312	30.328	0	1	0	1	0	0	0	0	0	0
	9	11.37	4.59	13.9	41.3	90	30.3	33.7	13.5	162	0	0	117	59	37	64	17	0.81	94.9	14	14	53	16	3.8	6.2	98	0	0.04	1.04	29	224	0.6	1	6	172	70.9	66.5	102.181	23.9657	1	0	0	0	1	1	0	0	2	0
	0	6.9	3.63	12.2	33.9	93.3	33.7	36.1	13	246	0	0	212	98	42	125	11	0.72	86.8	15	13	54	0	3.8	6.5	87	5.4	0.02	0.91	26.4	243	0	2	4	159	68	54.5	109.751	26.8977	0	0	0	0	0	0	0	0	2	0
	5	16.3	4.86	13.3	41.1	84.6	27.4	32.4	13.4	288	0	0	159	116	43	87	26	1.45	46.5	12	14	87	28	3.8	6.9	121	9.3	0.69	0.94	29.1	397	0.7	1	8	170	81.95	65	110.296	28.3564	0	1	1	0	1	0	0	0	1	1
	10	9.29	4.8	15.7	45.9	95.6	32.7	34.2	13.3	241	0	0	130	74	43	70	14	0.82	99.9	23	16	42	0	3.8	6.5	75	5.6	7.25	1.13	31.5	394	0.4	1	4	168	79	63.5	109.601	27.9904	0	1	0	0	1	1	0	0	1	1
	7	8.07	3.9	13.2	38.2	97.9	33.8	34.6	13.5	203	0	0	202	131	63	117	18	1.31	52.5	25	16	57	0	3.8	6.7	67	5.5	0.14	0.97	33.4	348	0.8	1	8	170	68.9	65	101.924	23.8408	0	1	0	0	0	1	0	1	0	4
	6	6.84	4.07	13	38.4	94.3	31.9	33.9	12.4	135	0	0	94	48	50	31	10	0.73	104.1	19	16	61	0	3.8	6.4	110	6.4	0.05	1.04	43.9	309	0.7	1	7	165	67.4	61.25	103.609	24.7567	1	0	0	0	0	0	0	0	3	0
	8	6.67	4.33	14.4	42.6	98.4	33.3	33.8	12.4	193	0	0	175	81	48	103	20	1.34	52.1	26	18	61	0	3.8	6.8	92	5.8	0.44	0.96	31.3	339	0.9	1	7	161.2	70.8	58.4	108.276	27.246	1	1	0	1	1	1	0	0	1	0
	7	16.11	3.86	12	37	95.9	31.1	32.4	13.4	200	48	0	159	107	57	69	11	0.9	59.9	37	13	59	14	3.8	6.9	129	7.6	10.92	1.12	34.8	459	0.8	2	8	147	56.8	48.5	106.558	26.2853	0	1	1	0	0	0	0	0	0	0
	10	8.05	5.75	16.8	51.5	89.6	29.2	32.6	14.3	135	0	0	231	172	12	204	14	0.92	79.5	51	80	53	79	3.8	6.8	111	0	0	0	0	0	1.1	1	6	170	70.7	65	103.079	24.4637	0	1	1	1	0	0	0	0	11	1
	5	4.96	4.46	14.6	42.8	96	32.7	34.1	12.3	144	6	0	127	111	32	52	11	1.26	55.9	29	27	72	17	3.9	7	67	5.5	0.05	0.97	29.3	231	0.6	1	7	166	65.62	62	103.376	23.8133	0	0	0	0	0	0	0	0	0	0
	0	8.23	4.16	14	41.2	99	33.7	34	12.3	209	0	0	194	108	70	83	10	0.74	79.9	22	17	55	0	3.9	6.8	72	0	0.08	1.52	31.6	298	1	2	6	156	53.1	53	101.02	21.8195	0	1	0	0	0	0	0	1	0	0
	6	7.08	4.53	15.9	46.4	102.4	35.1	34.3	11.9	137	0	0	181	94	30	97	11	0.75	102.9	20	17	57	0	3.9	7	83	5.7	0.03	1.01	31.9	402	0.5	1	7	158	55	56	100.196	22.0317	0	0	0	0	1	1	1	0	1	1
	11	8.2	3.78	12.7	36.4	96.3	33.7	35	13.2	234	0	0	130	99	40	78	16	1.12	47.7	37	28	83	0	3.9	6.5	97	6.4	0.04	1.03	26	331	0.8	2	7	156	68.6	53	113.215	28.1887	0	1	0	1	0	0	1	1	1	0
	11	6.5	4.6	15.3	44.7	97.2	33.3	34.3	14.5	160	0	0	160	150	40	77	21	1.04	71.9	30	20	40	0	3.9	6.4	106	6.1	0	0.94	27	312	0	1	6	171	74	65.75	106.173	25.3069	1	1	0	1	0	0	1	0	1	1
	8	8.3	4.43	14.5	43.1	97.3	32.7	33.7	12.8	178	0	0	194	105	25	126	8	0.63	96.1	18	19	47	0	3.9	6.5	91	5.8	0.18	0.91	20.9	237	0	2	6	157	57.7	53.5	104.215	23.4087	0	0	0	0	0	0	0	0	0	0
	6	9.12	4.34	13.5	38.8	89.4	31.1	34.8	12.4	151	0	0	139	56	59	76	18	0.74	100.8	17	10	67	0	3.9	6.5	93	5.5	0.05	0.95	28	306	0.5	1	8	155	54	53.75	101.135	22.4766	0	0	0	1	0	0	0	0	3	0
	13	5	4.32	13.2	39.2	90.7	30.6	33.8	13.8	237	0	0	152	49	48	100	17	0.9	65.2	40	61	64	0	3.9	6.4	148	0	0	1.01	29.6	266	0	2	5	155	59	52.5	106.104	24.5578	0	0	0	0	0	0	1	0	0	0
	7	6.03	4.14	13	38.5	93	31.4	33.8	12	243	0	0	139	78	40	93	14	0.85	69.5	28	22	54	0	3.9	6.6	66	0	0	2.26	40.3	328	0.6	2	5	160	57.1	55	102.533	22.3047	0	0	0	0	0	0	1	0	2	0
	10	7.75	3.9	13.5	41.6	106.7	34.6	32.5	14	208	0	0	150	112	44	77	20	7.53	7.4	20	16	66	0	3.9	7	94	6.6	1.91	0.94	36.5	510	0.4	1	5	164.5	65.15	60.875	103.869	24.0759	0	1	1	1	0	0	0	0	2	0
	4	6.77	4.51	15.2	43.3	96	33.7	35.1	12.8	166	0	0	213	168	43	125	22	1.45	46.4	22	17	81	14	3.9	7.2	92	5.7	0.43	2.06	35	317	0.7	1	8	167	66.1	62.75	103.167	23.7011	1	1	0	0	0	0	1	0	1	0
	10	9.7	5	15.9	47.1	94.3	31.8	33.8	13.4	189	0	0	170	118	66	86	15	1.08	71	35	12	40	0	3.9	6.2	94	5.6	0.04	0.97	26.5	223	0	1	5	166.4	73.2	62.3	108.237	26.4365	0	0	0	1	1	0	0	0	1	0
	5	6.3	4.56	14.2	43.9	96.1	31.1	32.3	13.2	209	0	0	215	48	51	128	18	0.96	78.1	18	13	70	0	3.9	6.9	85	5.9	0.24	0.96	27.6	327	0	1	6	175	75.5	68.75	105.035	24.6531	0	1	0	0	1	0	0	0	3	1
	9	7.3	4.74	15.3	45.7	96.3	32.2	33.4	13.2	190	0	0	165	151	34	110	7	0.88	93.2	21	32	91	0	3.9	6.8	92	5.7	0.15	0.94	31.6	328	0	1	4	176	82	69.5	108.441	26.4721	0	1	0	0	1	1	0	0	0	0
	8	8.2	4.46	13.6	40.8	91.3	30.4	33.3	13.1	198	0	0	201	67	50	159	12	0.8	100	26	20	52	0	3.9	7.1	140	6.1	0.09	0.95	20.2	183	0	1	5	178	77	71	104.465	24.3025	0	0	0	1	0	0	1	0	21	1
	17	4.92	4.46	13.8	40.6	91	30.9	34	14.5	173	0	0	197	100	39	162	13	1.04	51.9	18	7	89	0	3.9	6.3	79	5.5	0	1.07	38.5	362	0	2	7	153	57.1	51.5	105.475	24.3923	0	1	0	1	0	0	0	0	9	10
	8	6.54	4.63	14.3	43.7	94.4	30.9	32.7	13	262	0	0	174	75	61	88	11	0.84	65.9	18	17	88	0	3.9	6.6	89	5.6	0.02	1	28	288	0	2	7	149	52	49.5	103.047	23.4224	0	1	0	0	1	1	1	0	0	0
	0	5.32	4.09	10.8	34.9	85.3	26.4	30.9	18.7	263	10	0	205	61	93	109	12	0.7	82.6	25	10	74	43	3.9	6.9	109	6.4	0.11	1.01	30	241	0.9	2	7	151	51.4	50.5	101.684	22.5429	0	1	1	0	0	0	1	0	7	1
	13	7.54	4.65	15.3	42.6	91.6	32.9	35.9	12.2	124	0	0	116	115	32	59	11	0.94	80.3	25	38	76	0	3.9	6.8	114	7.6	0	1.08	29.6	370	0.6	1	6	161	64.2	58.25	105.2	24.7676	1	1	1	0	1	0	0	0	0	0
	10	7.7	4.61	14.7	42.4	92	31.9	34.6	14.1	183	13	0	182	115	55	114	30	1.47	54.2	25	9	85	0	3.9	7	83	6.1	0.1	0.89	24.4	323	0.9	1	7	157	67.7	55.25	110.338	27.4656	0	1	0	0	1	0	0	0	2	0
	10	7.79	4.6	14.7	43	93.5	32	34.2	12.7	223	10	0	179	91	81	90	14	0.8	95	23	25	62	0	3.9	6.3	133	0	2.93	1	26.7	294	0.8	1	7	161.5	60.9	58.625	102.559	23.3492	1	0	0	1	0	0	0	0	9	3
	4	8	4.18	13.8	39.8	95.2	32.9	34.5	13.4	171	0	0	188	82	47	80	16	0.85	88.9	21	27	74	0	3.9	6.7	164	7.3	0.3	0.94	31.5	255	0	1	7	174.3	80.45	68.225	108.413	26.4808	0	1	1	0	1	0	0	1	2	2
	25	4.1	4.72	14.9	43.6	92.3	31.6	34.2	14.4	140	0	0	123	99	37	65	17	0.92	81.1	25	25	64	0	3.9	6.8	110	7.5	0	0.91	32.6	316	0	1	7	166	75.75	62	110.189	27.4895	0	1	1	0	1	0	0	1	0	0
	7	7.08	3.94	11	34.2	86.8	27.9	32.2	13.2	205	0	0	165	69	38	106	20	0.81	67.2	17	9	67	0	3.9	7.4	76	6.5	0.21	1	29.1	381	0.7	2	8	155	52.7	52.5	101.1	21.9355	0	1	1	0	0	0	0	0	0	0
	0	3.05	3.04	10	31.2	102.6	32.9	32.1	14.2	274	0	0	130	64	33	79	7	0.55	153	15	15	95	0	3.9	7.6	68	0	0.33	1.06	32.9	381	0.4	1	5	158	58.6	56	102.877	23.4738	1	1	1	0	1	0	1	0	1	1
	8	7.99	4.37	12.5	37.1	84.9	28.6	33.7	12.9	194	0	0	129	59	43	76	13	1.03	75.3	21	46	73	22	3.9	7	100	0	1.04	0.96	30	350	0.5	1	5	163	64.5	59.75	104.256	24.2764	0	1	0	0	1	0	0	1	0	0
	6	9	3.88	12.6	37.5	96.6	32.5	33.6	11.9	195	0	0	140	0	0	0	22	1.88	34.2	11	9	48	0	3.9	7	82	0	0	1.02	28.4	378	0.7	1	8	174	71.8	68	103.271	23.7152	0	0	1	1	0	0	1	1	1	0
	7	2.83	3.93	12.6	39.8	101.3	32.1	31.7	13	133	0	0	204	0	0	0	19	0.82	74.1	15	3	86	0	3.9	7.1	0	0	0.09	3.54	50.2	183	0.3	2	4	155	55.2	52.5	103.086	22.9761	1	0	0	0	0	0	0	0	0	3
	5	5.13	3.85	11.8	36.5	94.8	30.6	32.3	14.9	80	104	0	103	66	38	50	20	1.2	59	33	37	79	113	3.9	6.3	86	6	0.27	1.11	47.5	252	0.9	1	7	160	70.6	57.5	110.441	27.5781	0	0	0	0	0	0	1	0	0	4
	17	10.74	4.37	14.1	41.8	95.7	32.3	33.7	13.1	243	0	0	235	197	35	155	28	1.27	54.6	16	17	30	0	3.9	7.1	90	6	0	0.99	33.2	247	0.5	1	7	168.6	76.35	63.95	109.027	26.8593	0	1	0	0	0	0	0	0	2	0
	10	4.13	4.85	16	47	96.9	33	34	13.6	137	0	0	151	130	42	59	15	0.79	94.7	42	50	53	0	3.9	6.7	93	5.3	0.06	0.95	30.4	173	2	1	7	168	69.1	63.5	104.618	24.4827	0	1	0	1	1	0	1	0	1	5
	12	8.78	5.11	15.8	45.7	89.4	30.9	34.6	12.7	196	0	0	156	46	49	92	19	0.82	92.9	18	17	59	0	3.9	6.6	109	5.4	0.02	1.83	33.4	302	0.6	1	6	174	74.3	68	104.804	24.5409	1	0	0	0	0	0	0	0	0	8
	6	4.45	3.9	12.4	36.7	94.1	31.8	33.8	12	210	0	0	196	107	45	134	21	0.7	82.3	41	20	60	0	3.9	6.8	91	6.3	0.04	1.23	37.2	288	0.9	2	7	151	53.5	50.5	103.418	23.4639	1	1	0	0	0	0	0	0	2	2
	4	8.35	3.9	11.8	35.9	92.1	30.3	32.9	13.3	315	0	0	205	81	61	139	29	0.85	64.4	19	13	36	0	3.9	7.1	83	0	0.94	0.94	29.5	282	0.3	2	7	158	74.5	54	116.772	29.843	0	1	0	0	0	0	0	0	2	21
	8	9.62	4.64	14.8	43.4	93.5	31.9	34.1	13.4	177	0	0	211	104	73	108	26	1.07	71.1	41	38	56	0	3.9	6.7	96	6	0.38	0.95	27.6	401	0.9	1	5	175.8	76.3	69.35	105.12	24.6881	0	0	0	1	0	0	0	0	2	0
	9	9.22	4.45	14.3	43.6	98	32.1	32.8	11.9	250	0	0	160	69	51	95	13	0.58	134.5	16	16	92	19	3.9	6.8	93	6.1	0.39	1.04	32.1	389	0.4	1	8	165	62.7	61.25	101.928	23.0303	1	1	0	1	1	1	0	0	1	NA
	6	5.1	4.13	13.2	40.9	99	31.8	32.2	13.2	213	0	0	178	62	82	90	18	0.84	65.9	21	14	47	0	4	6.5	86	6	0	0.96	32	287	0.9	2	7	159	57.3	54.5	104.602	22.6652	0	1	0	1	0	0	1	0	1	1
	8	9.39	4.5	14.9	41.5	92.2	33.1	35.9	12.1	206	0	0	158	95	46	94	16	0.75	74.7	23	22	76	0	4	6.9	100	5.6	0	1.03	30.4	345	0.9	2	7	153	64.5	51.5	112.986	27.5535	0	1	0	0	0	0	1	0	17	2
	9	8.9	3.91	13	38.1	97.3	33.2	34.1	14.2	210	0	0	199	67	58	129	19	0.7	69.7	37	52	72	0	4	6.4	61	10.5	0.03	0.94	32	323	0.7	2	6	145	46.9	47.5	101.933	22.3068	0	0	1	0	0	0	0	0	2	1
	7	7.5	3.78	13.9	39.7	104.9	36.7	34.9	13.6	118	0	0	118	86	43	69	21	0.89	83.6	36	23	43	0	4	7.1	193	7.2	3.33	1.18	27.9	261	0	1	7	170	71.9	65	106.887	24.8789	0	0	1	1	0	0	1	0	17	42
	12	3.4	4.07	10.8	34.1	83.9	26.6	31.7	19	79	0	19.1	153	100	47	96	15	0.96	77.7	28	4	54	0	4	7.7	96	6.6	0	1.02	32	248	0	1	6	159	60.5	56.75	105.216	23.931	0	1	1	0	1	0	1	1	0	0
	7	6.95	4.13	13.2	39.6	95.9	32	33.3	12.6	173	0	0	201	95	46	94	13	0.6	98.5	11	6	67	0	4	7	91	5.3	0.19	1.02	22.8	316	1.2	2	7	155	51.1	52.5	101.348	21.2695	1	0	0	0	0	0	0	0	4	1
	6	8.08	4.11	12.2	37.5	91.2	29.7	32.5	13.2	230	0	0	141	89	33	93	15	0.85	66.7	33	34	107	26	4	7.3	85	5.8	2.24	1.03	33.6	453	0.5	2	6	160.8	59.8	55.4	105.772	23.1275	0	0	0	0	1	1	0	0	1	0
	10	9.4	4.14	12.9	37.8	91.3	31.2	34.1	12.7	141	0	0	249	197	35	185	15	0.95	57.7	29	22	106	0	4	7.3	78	0	0.38	1.03	22.3	316	0.8	2	7	165	72.6	57.5	113.411	26.6667	0	0	0	1	0	0	1	0	5	1
	8	6.9	4.47	14.6	44.5	99.4	32.7	32.9	13.2	237	0	0	138	49	38	74	15	0.71	79.8	33	14	44	0	4	6.7	73	5.5	0.03	1	25.2	237	0	2	7	154	53.1	52	103.342	22.3899	0	1	0	0	0	0	1	1	6	2
	9	8.53	4.01	13.9	42	104.7	34.7	33.1	12.3	200	0	0	188	0	0	109	18	1.15	68.1	23	19	31	0	4	6.6	102	5.6	0.19	0.97	30.4	292	1.3	1	4	172	67.6	66.5	103.15	22.8502	0	1	0	0	1	1	1	0	5	0
	8	7.82	4.18	13.4	38.5	92.1	32.1	34.8	12.9	180	0	0	191	78	36	133	18	0.95	79.1	16	17	29	0	4	6.8	98	0	0.04	1.21	30.7	238	1	1	6	172	79	66.5	110.298	26.7036	0	0	0	0	1	0	1	0	4	1
	9	7.51	3.8	11.1	34.1	89.7	29.2	32.6	15.6	134	33	0	117	70	39	48	28	8.5	6.2	29	29	71	18	4	7	125	6.4	0.76	0.9	32	357	0.4	1	7	165	63.6	61.25	104.06	23.3609	0	1	1	0	0	0	0	0	11	2
	12	10.67	4.51	14.8	43.1	95.6	32.8	34.3	13.6	220	0	0	213	240	28	112	25	1.19	60.7	22	25	73	0	4	7.4	93	0	0.19	0.98	26.1	283	0.5	1	6	170	72.1	65	107.015	24.9481	0	1	0	0	1	1	1	0	2	0
	8	8.02	4.71	14.8	44.4	94.3	31.4	33.3	12.4	168	0	0	171	144	29	96	18	0.97	76.5	30	31	56	0	4	6.8	99	5.5	0.07	0.91	30.3	302	0.9	1	7	172	74.5	66.5	107.477	25.1825	0	1	0	1	0	0	1	0	1	1
	4	5.4	4.58	14	43	93.7	30.4	32.5	14.7	155	0	0	200	141	27	170	14	0.68	114.6	52	20	85	0	4	7.5	96	5.9	0.79	0.94	32.8	380	0	1	7	165	65.8	61.25	105.558	24.169	0	1	0	1	1	0	0	0	3	2
	7	6.1	4.51	14	42.5	94.3	31	32.8	13.6	248	0	0	200	184	31	144	17	0.78	98.4	17	13	75	0	4	7.3	125	6.8	0.15	0.94	33.6	396	0	1	7	168	69	63.5	106.072	24.4473	0	1	1	0	1	1	0	0	0	0
	4	9.1	4.74	15.6	45.8	96.6	32.8	34	12.5	281	0	0	273	214	51	180	14	0.97	76.7	28	16	71	0	4	6.8	138	8.2	0.07	0.89	29.8	358	0	1	6	168	70	63.5	106.729	24.8016	0	0	1	1	1	0	0	0	4	2
	8	5.3	4.48	14.3	40.9	91.3	31.9	34.9	13.2	309	14	0	211	182	32	113	15	0.64	98.6	30	32	93	0	4	7.6	103	6.5	0.99	1.04	28.7	362	0	2	5	151	71	50.5	119.388	31.139	0	0	0	1	1	1	0	0	4	1
	8	6.2	4.04	13.2	37.8	93.4	32.6	34.9	12.6	211	0	0	219	82	52	119	11	0.49	133.7	19	13	84	0	4	7.1	95	5.5	0.03	0.95	33.2	284	0	2	5	163	60	56.5	105.043	22.5827	0	1	0	0	0	0	0	0	3	1
	12	5.1	4.19	12.7	38.2	91.2	30.3	33.2	13	230	3	0	160	59	75	102	16	0.73	82.6	39	37	65	0	4	7	102	6.1	0.03	0.91	29	222	0.8	2	8	156	54.1	53	103.325	22.2304	0	1	1	0	0	0	0	0	11	2
	0	6.9	4.03	13	38.5	95.4	32.3	33.8	13.7	269	0	0	158	71	42	95	15	0.86	87.7	21	11	75	0	4	6.7	93	6.4	0.08	0.98	30.9	331	0	1	7	171	70	65.75	105.155	23.939	0	0	0	0	1	0	0	0	0	0
	7	8.1	4.41	14.4	42.3	95.8	32.6	34.1	13.5	164	0	0	159	265	26	76	19	1.26	58.4	30	17	81	0	4	7	97	6	0	1.01	29	274	0	1	6	171	80	65.75	111.498	27.3588	0	1	0	0	1	1	0	0	2	2
	5	5.04	4.81	14.8	44.9	93.3	30.8	33	12.8	214	0	0	236	102	41	147	12	0.78	98.4	25	22	61	19	4	7	79	5.4	0.03	0.88	27.9	252	1.6	1	7	165	70	61.25	108.417	25.7117	0	1	0	1	0	0	0	0	2	2
	7	10.92	4.63	13.8	41	88.6	29.8	33.7	12.1	233	35	0	178	96	39	127	13	0.74	80.9	18	11	73	0	4	7.3	173	8.4	0.65	1.03	31.3	381	0.7	2	5	154	74.7	52	120.664	31.4977	0	1	1	1	0	0	0	0	8	5
	4	6.37	4	13	37.5	93.8	32.5	34.7	12.1	235	0	0	157	89	36	82	10	0.59	106.8	15	11	47	0	4	7.5	85	0	0.03	0.98	28.4	208	1.2	2	5	150.3	58.1	50.15	109.07	25.7192	0	1	0	0	0	0	0	0	0	0
	10	15.84	4.24	13.8	40	94.3	32.5	34.5	12.9	371	0	0	219	130	40	162	24	0.68	115.3	25	26	93	0	4	6.6	84	0	0.32	1.04	24.5	435	0.3	2	7	160	61.5	55	107.388	24.0234	0	1	0	1	1	1	0	0	11	1
	5	4.72	3.83	12.1	37.5	97.9	31.6	32.3	12.5	194	0	0	173	145	28	102	21	1.49	45.6	15	9	63	0	4	6.8	125	7.2	0.08	1.02	32.4	353	0.9	1	7	160	66.3	57.5	108.842	25.8984	0	0	1	0	1	1	0	0	3	3
	6	6.9	4.18	13.7	39.9	95.3	32.8	34.4	13.1	198	0	0	190	67	56	133	17	0.72	78.5	21	17	74	0	4	6.7	105	7.1	0	1.14	31.6	260	0	2	7	146	49	48	103.329	22.9874	0	1	1	0	0	0	0	0	1	1
	5	7.88	4.01	13	40	99.8	32.4	32.5	13.2	233	26	0	150	64	45	56	16	1	72.2	22	18	46	0	4	6.7	136	7.5	0.23	0.94	29.8	431	0.8	2	7	168	56	59	100.34	19.8413	0	0	1	0	0	0	1	1	1	1
	9	8.3	4.47	14	42	94	31.3	33.3	12.9	194	0	0	195	92	56	138	10	0.88	92.8	17	17	38	0	4	6.9	108	5.5	0	1	29	336	0	1	4	174	69	68	103.073	22.7903	0	0	0	1	1	1	0	0	3	0
	6	5.1	3.91	11.8	36.6	93.6	30.1	32.1	13.1	154	0	0	151	92	27	87	19	1.06	67.1	21	17	62	0	4	6.7	89	5.7	3.13	1	28.6	408	0	1	8	163	68	59.75	108.218	25.5937	0	1	0	0	0	0	0	0	0	0
	9	5.2	4.3	14.4	42.3	98.3	33.4	34	12.9	130	0	0	117	106	29	53	21	0.93	79.4	38	43	77	0	4	6.4	220	8.7	0	0.95	30.7	271	0	1	7	162.4	65.6	59.3	106.89	24.8732	1	0	1	1	1	1	0	0	4	2
	8	8	4.53	15.5	43.4	95.8	34.3	35.8	12.6	269	0	0	156	158	34	90	16	1.22	63.7	30	44	67	0	4	6.6	92	5.7	0.4	0.96	34.6	416	0	1	4	173	80	67.25	110.366	26.7299	0	1	0	0	1	1	0	0	3	1
	7	5.14	3.95	12	35.2	89.1	30.4	34.1	12.5	163	0	0	154	176	29	107	14	0.98	54.9	17	13	45	0	4	7.3	70	7.6	0.05	1.03	33.4	297	0.5	2	7	161	57.4	55.5	103.888	22.1442	0	0	1	1	0	0	0	1	5	3
	10	7.5	4.06	13.6	39.9	98.2	33.5	34.1	13.9	199	0	0	149	86	59	74	23	0.98	54.2	18	19	51	0	4	6.8	101	6	0	1.06	25.3	166	0	2	8	155	57.5	52.5	106.431	23.9334	0	1	1	0	0	0	0	0	0	0
	7	8.1	4.32	14.3	40.7	94.3	33.2	35.3	12.4	235	0	0	106	81	44	51	12	0.89	85.3	17	16	100	0	4	6.6	94	5.6	0.1	1.03	31.8	305	0	1	6	159	59.2	56.75	104.26	23.4168	1	1	0	1	0	0	0	0	1	1
	6	6.67	5.01	15.6	46.5	92.8	31.1	33.5	13.4	288	0	0	203	111	47	134	20	0.69	114.4	25	15	81	0	4	7.2	100	5.9	0	1.07	30.3	328	0	1	6	174	68.5	68	102.767	22.6252	0	0	0	0	1	1	0	0	0	0
	11	7.45	3.98	12.7	37.6	94.5	31.9	33.8	12.2	186	0	0	98	64	29	45	20	0.65	121.2	24	20	96	0	4	7.3	176	8	0.01	1.02	28.3	386	0.5	1	7	165	61.1	61.25	102.358	22.4426	0	1	1	0	1	0	0	0	2	1
	6	10.2	4.25	13.1	38.3	90	30.8	34.2	13.6	275	29	0	182	142	49	64	14	0.81	69.3	31	22	83	0	4	7.6	126	6.9	0.24	0.82	30.4	425	0	2	7	158	55	54	103.232	22.0317	0	1	1	0	0	0	0	0	2	2
	11	9.31	4.97	15.3	45.3	91.1	30.8	33.8	13.6	167	0	0	148	260	30	80	15	0.88	86.6	27	19	29	0	4	7	89	0	0	1.13	33.9	238	0.6	1	6	164.5	78.95	60.875	114.842	29.1756	0	0	0	0	1	1	1	0	1	0
	4	4.35	4.24	13	39.8	93.9	30.7	32.7	13.2	262	8	0	175	122	33	122	12	1.07	66	17	13	75	0	4	6.8	0	5.8	0.03	0.95	31.3	269	0.6	1	8	172	69	66.5	104.028	23.3234	0	1	0	0	1	1	0	0	4	4
	7	8.3	3.44	10.9	32.6	94.7	31.5	33.3	13.3	191	0	0	223	195	47	0	17	1.09	48.8	28	16	68	0	4	6.6	106	6.7	0.08	0.9	49.2	300	0	2	7	145	57.4	47.5	111.151	27.3008	0	1	1	0	1	1	0	0	0	0
	3	8.8	5.11	15.8	48.6	95	30.9	32.6	13.3	273	0	0	206	106	50	145	14	0.89	87.8	23	26	63	0	4	6.6	94	5.6	0	0.97	32.2	290	0	1	5	165	64	61.25	104.332	23.5078	0	0	0	1	1	1	0	0	3	0
	13	6.02	4.26	13	39.2	92	30.5	33.2	16.4	311	0	0	222	100	66	154	14	1	76.3	53	15	53	0	4	7.6	114	5.7	0.31	0.96	26.5	291	0.4	1	5	178	85.3	71	110.859	26.9221	0	1	1	1	0	0	0	0	7	4
	4	8.81	5.01	15.4	46.2	92.2	30.7	33.3	12.1	197	0	0	182	142	40	115	14	1.22	61.5	17	15	45	0	4	6.9	89	5.5	0.91	0.92	33.2	338	0.7	1	5	169	75.3	64.25	109.632	26.3646	0	1	0	0	0	1	1	0	0	2
	6	6.37	5.04	16.6	48.6	96.4	32.9	34.2	12.5	155	0	0	135	69	51	74	12	1.2	60.1	44	31	79	0	4	7.2	84	6	0.79	1.23	34.7	439	1.2	1	6	173	69.8	67.25	104.041	23.3219	0	1	0	1	0	0	1	0	1	4
	12	8.33	3.75	11.4	33.6	89.6	30.4	33.9	12.9	215	0	0	176	97	38	117	21	1.25	57.5	16	22	59	0	4	6.8	51	8	0.71	0.89	34.4	331	0.5	1	6	170.4	68	65.3	104.184	23.4191	0	1	1	0	1	1	0	0	2	0
	6	8.82	3.78	10.5	32.3	85.4	27.8	32.5	16.3	351	34	0	217	74	48	133	12	0.54	110.7	18	13	78	0	4	7.4	108	0	0.02	0.98	28.3	273	0.4	2	7	163	62.3	56.5	106.741	23.4484	0	1	0	0	0	0	0	0	8	8
	5	5.92	4.77	14.6	42.5	89.1	30.6	34.4	12.4	247	0	0	215	77	68	128	20	0.93	81.7	22	14	53	0	4	7	49	5.8	0	0.98	31	288	0.8	1	6	170	66.1	65	103.166	22.872	0	0	0	1	0	0	0	0	1	1
	5	7.19	4.62	14.9	42.2	91.3	32.3	35.3	12.2	142	0	0	155	0	0	92	18	0.93	84.5	19	14	85	0	4	6.5	96	5.1	0.01	1.03	32.5	240	0.7	1	5	172	65	66.5	101.519	21.9713	0	1	0	0	1	1	0	0	1	3
	62	12.1	4.35	13.2	39	89.7	30.3	33.8	18.4	286	0	0	120	78	31	0	23	1.47	45.9	25	28	28	0	4	7.7	109	0	3.29	1.57	55.5	281	1.1	1	8	165	68.9	61.25	107.668	25.3076	0	1	1	0	0	0	1	1	1	2
	5	7.34	5	14.9	43.9	87.8	29.8	33.9	13.2	142	0	0	191	0	0	136	17	0.96	83	65	33	45	0	4	8.6	107	6.2	0.18	1.05	37.2	204	1	1	4	183	94	74.75	113.199	28.0689	0	1	0	0	1	1	0	0	4	0
	7	13.02	4.02	12.4	37.5	93.3	30.8	33.1	13.2	177	0	0	167	0	0	103	27	1.5	44	13	8	86	0	4	7.6	156	6.2	0.57	0.89	26.1	425	0.5	1	9	152	54.9	51.5	105.213	23.7621	0	1	0	0	0	0	0	0	0	31
	8	7.85	4.86	14.6	44	90.5	30	33.2	12.9	255	0	0	167	71	53	111	13	0.86	90.6	21	14	51	0	4.1	7.5	136	6	0.17	1.09	37.4	320	0.5	1	6	167	77.6	62.75	113.847	27.8246	0	0	0	0	0	0	1	0	0	0
	8	6.73	4.66	15.9	45.5	97.6	34.1	34.9	12.5	213	0	0	196	85	48	152	18	1.26	56.4	20	15	57	0	4.1	6.7	93	0	0.09	1.04	30.6	257	0.7	1	7	170	81.7	65	114.693	28.2699	0	0	0	1	0	1	1	0	0	0
	9	8.3	3.63	12.6	36.4	100.3	34.8	34.7	12.7	143	12	0	140	38	54	92	20	0.94	78.7	24	18	35	23	4.1	7.3	125	6.8	0.02	0.93	27.4	252	1	1	7	166	68.7	62	108.485	24.931	1	1	1	0	0	0	0	0	0	0
	0	4.6	3.65	11.9	34.3	93.9	32.5	34.6	12.9	204	0	0	176	82	57	101	12	0.73	77.9	18	16	59	0	4.1	7	80	6.5	0.07	0.91	30.6	294	0	2	7	155	60	52.5	109.936	24.974	0	1	0	0	0	0	0	0	0	0
	4	8.6	4.41	15	42.4	96.3	34.1	35.4	12.3	282	0	0	160	230	58	84	16	0.83	92.1	40	29	65	0	4.1	7.4	93	6.4	0	0.83	29.9	331	0	1	6	165	62	61.25	104.49	22.7732	0	1	1	0	1	1	0	0	0	0
	8	7.85	3.95	12.6	36.4	92.2	31.9	34.6	13.2	224	0	0	264	103	78	162	13	0.86	88.3	24	18	44	29	4.1	6.7	85	0	0.01	0.93	36.9	236	0.6	1	6	165	61.3	61.25	104.013	22.5161	0	0	0	1	1	0	0	0	3	0
	21	7	4.24	12.9	38.7	91.3	30.5	33.4	13.2	196	0	0	177	101	45	106	14	0.6	100.3	21	17	62	0	4.1	7.2	114	6.7	0	2.42	53.6	295	0	2	6	153	63.5	51.5	113.696	27.1263	1	1	1	0	0	1	1	0	2	0
	6	5.8	4.65	15.8	45	96.8	33.9	35.1	13.5	192	2	0	194	130	39	109	18	1.08	66.2	79	130	50	0	4.1	7	87	6.8	0.13	0.86	30	252	1	1	7	168	70.6	63.5	108.642	25.0142	0	0	0	0	1	1	0	0	2	1
	5	3.96	4.81	15	44	91.5	31.2	34.1	12.7	203	0	0	156	133	38	106	15	1.1	0	23	22	97	0	4.1	7.5	94	5.8	0.12	0.89	27.3	312	1.2	1	4	170	68.6	65	106.289	23.737	0	0	0	0	0	0	0	0	1	0
	7	7.66	4.51	13.7	41.4	91.8	30.4	33.1	13.9	160	0	0	169	101	33	105	16	1.05	67.9	22	18	73	0	4.1	7.5	92	0	0.37	1.01	30.8	371	0.6	1	8	163	67	59.75	109.039	25.2174	1	1	0	1	0	1	1	0	1	0
	5	7.47	3.81	12.8	39.2	102.9	33.6	32.7	13.5	136	0	0	186	84	45	104	17	0.79	70.9	15	12	39	0	4.1	7.1	90	0	0.01	0.98	26.1	210	1	2	7	155	52.3	52.5	103.82	21.769	0	1	0	1	0	0	0	0	0	0
	8	6.1	4.45	14.3	41.8	93.9	32.1	34.2	14.1	215	0	0	188	103	65	91	12	1.11	68.8	43	46	76	0	4.1	6.9	0	5.8	0.06	0.87	27.2	260	0	1	5	155	62.2	53.75	110.535	25.8897	0	0	0	1	1	1	0	0	5	1
	8	5	3.59	10.5	31.6	88	29.2	33.2	14.1	166	0	0	143	88	53	70	12	0.75	74.5	21	13	62	0	4.1	7.2	89	5.7	0	1.03	33	317	0.5	2	7	157.1	54.15	53.55	104.446	21.9405	0	1	0	0	0	0	0	0	1	1
	6	6.9	4.31	14.8	43.2	100.2	34.2	34.1	13.5	265	0	0	155	104	53	61	11	1.04	71.2	13	10	55	0	4.1	7	89	7.6	0	0.92	30.1	370	0	1	6	160	58	57.5	104.342	22.6562	0	1	1	0	1	1	0	0	2	1
	6	10.01	4.29	13.4	40	93.2	31.2	33.5	13	207	0	0	157	115	48	98	18	1.03	52.5	26	20	79	0	4.1	7.4	0	6	0	1.05	31.3	332	1.5	2	7	157.2	72.6	53.6	118.761	29.3786	0	1	0	0	0	0	0	0	4	3
	0	5.2	4.68	14.8	43.8	93.6	31.8	33.9	14	236	0	0	224	166	48	161	10	0.99	76.3	38	13	67	0	4.1	7.3	98	5.9	0.49	0.9	30.1	357	0	1	6	165	61.7	61.25	104.285	22.663	0	0	0	1	1	0	0	0	3	2
	6	7.5	3.99	12.8	36.8	92.1	32	34.8	13.4	239	0	0	214	102	62	144	14	0.58	105	21	11	90	0	4.1	7.5	76	6.3	0.04	0.99	26.5	230	0	2	6	152	53	51	105.614	22.9398	0	0	0	1	0	0	0	0	1	0
	8	7.4	4.34	14	40.3	92.8	32.3	34.8	12.6	247	0	0	209	130	58	115	18	0.77	76.7	14	12	73	0	4.1	7.2	80	9.3	0.34	0.79	32.7	391	0	2	6	164	60	57	106.174	22.3081	0	0	1	0	0	0	0	0	4	2
	6	9.1	5.51	15.9	48.2	87.5	28.8	33	13.2	248	0	0	229	108	36	142	12	0.93	85	32	17	81	0	4.1	7.3	76	5.3	0.48	1.01	31.1	306	0	1	5	170	65.7	65	104.428	22.7336	0	0	0	1	0	0	0	0	0	0
	11	7.37	4.15	13.2	38.7	93.3	31.8	34.1	13.1	244	0	0	290	131	69	190	12	0.57	114.7	15	14	37	0	4.1	7	213	10.4	0.11	0.93	25.6	340	0.9	2	4	157.1	66.25	53.55	113.869	26.8432	0	0	1	1	0	0	0	0	1	0
	6	6.78	4.15	14	41.1	99	33.7	34.1	12.3	266	0	0	213	99	57	124	13	0.79	71.3	15	14	65	0	4.1	6.9	85	5.8	0.19	1.01	32.9	362	0.5	2	7	164	64.6	57	109.539	24.0184	1	1	0	0	0	0	0	0	1	0
	8	4.88	5.17	15.3	45.1	87.2	29.6	33.9	12.8	202	0	0	85	38	41	34	14	0.73	120.2	14	23	70	0	4.1	6.5	100	5.6	0.79	1.1	30.7	452	0.4	1	3	177	85	70.25	112.735	27.1314	0	0	0	0	1	1	0	0	0	0
	9	8.02	4.28	13.8	40.3	94.2	32.2	34.2	12.4	259	0	0	152	64	59	67	6	0.6	110.7	17	15	49	0	4.1	6.8	90	5.2	0.04	1.04	32.5	300	0.6	2	4	166	53.3	58	100.6	19.3424	0	0	0	0	1	1	0	0	1	0
	10	7.03	4.28	14.1	42.6	99.5	32.9	33.1	13.5	179	0	0	187	70	62	106	18	0.86	66	32	55	36	0	4.1	6.5	0	5.8	0.01	0.95	25.7	261	0.9	2	6	166	60.1	58	105.489	21.8101	0	1	0	0	0	0	1	0	6	0
	6	11.16	4.02	13.9	41.1	102.2	34.6	33.8	15.9	222	0	0	131	96	39	83	48	1.46	46.9	23	17	91	0	4.1	6.8	73	0	0.2	1.1	25.6	249	2.3	1	7	164	64.2	60.5	106.529	23.8697	1	1	0	0	1	0	1	0	4	4
	5	5.82	4.5	14	41.1	91.3	31.1	34.1	12.7	207	0	0	148	37	49	65	11	0.82	92.4	24	18	50	0	4.1	7.1	99	0	0.03	1.05	27.1	218	1.4	1	7	161	67.5	58.25	110.601	26.0407	0	1	0	0	1	0	0	0	1	1
	4	6.87	4.76	15.7	46.7	98.1	33	33.6	12	162	0	0	142	79	38	84	24	1.17	64	25	22	81	0	4.1	6.7	102	6.4	0	1.76	39.5	510	0.7	1	5	164.5	74.9	60.875	113.586	27.679	0	0	1	0	0	0	1	0	19	3
	5	8.42	5.45	17.5	51	93.6	32.1	34.3	13.4	252	0	0	222	158	34	143	15	1.02	77.2	19	20	83	0	4.1	7.8	81	5.3	0.14	0.95	33.1	320	0.8	1	5	170	71.7	65	108.277	24.8097	0	1	0	1	1	1	0	0	1	0
	13	6.28	5.26	15.7	45.7	86.9	29.8	34.4	13.2	201	0	0	251	53	43	180	12	1.03	72.5	23	23	64	20	4.1	7.1	91	0	0.51	1	31	280	1	1	6	169	73	64.25	109.658	25.5593	0	0	0	1	0	0	0	0	6	1
	6	7.3	4.38	13.7	41	93.5	31.2	33.4	14	214	16	0	208	194	34	145	12	0.66	65.6	16	9	76	0	4.1	7.3	86	5.5	0.24	1.01	32.6	306	0	2	7	160	65	55	111.561	25.3906	0	1	0	1	0	0	0	0	5	0
	9	8.02	4.82	14.2	42.8	88.8	29.5	33.2	13.5	259	0	0	197	65	46	114	15	0.91	61.9	26	16	90	0	4.1	7.9	89	5.8	0.08	0.99	29.3	420	0	2	6	159	67	54.5	113.543	26.5021	0	1	0	0	0	0	0	1	0	0
	7	4.6	4.02	12.9	37.8	94.2	32	34	14.4	183	0	0	101	95	34	50	18	1.14	62.6	29	12	100	0	4.1	7.2	105	7.2	0.72	0.96	33.3	316	0	1	7	175	78.3	68.75	109.772	25.5673	0	1	1	0	0	0	1	0	1	0
	12	7.8	4.39	14.7	45.1	102.7	33.4	32.5	14	211	0	0	160	241	45	78	24	0.81	94.2	18	18	80	0	4.1	6.4	169	6.4	0	0.93	30.8	306	0	1	7	160	53.9	57.5	101.368	21.0547	0	1	0	0	1	0	0	0	8	0
	10	5.6	4.74	14.5	43.3	91.3	30.6	33.5	13.2	174	0	0	177	105	68	95	14	0.52	119.1	15	9	61	0	4.1	6.8	159	7.7	0.1	0.93	26.6	283	0	2	6	157	66.8	53.5	114.346	27.1005	0	1	1	1	0	0	0	1	2	0
	9	7.8	4.31	14.1	42.2	97.9	32.8	33.5	13.3	193	8	0	192	141	51	120	25	1.18	78.6	20	20	45	0	4.1	6.8	88	5.6	0.18	0.98	28.7	321	0.9	1	5	177	75.2	70.25	106.917	24.0033	0	1	0	0	0	0	0	1	0	0
	0	9.38	4.37	13.2	38.3	87.6	30.2	34.5	13.3	256	0	0	137	88	49	70	8	0.89	83.1	24	15	47	0	4.1	7	76	5.6	0.09	0.96	28	269	0.8	1	7	160	53.1	57.5	100.788	20.7422	0	0	0	0	1	0	0	1	3	6
	6	5.2	4.12	13.8	42.8	103.7	33.5	32.3	14.7	210	0	0	155	54	56	81	13	0.85	94.3	13	7	65	0	4.1	6.8	79	5.8	0	0.98	30.1	300	0	1	5	167	70.2	62.75	108.93	25.1712	0	0	0	0	1	1	0	0	1	1
	5	8.3	4.32	12.7	37.4	86.6	29.4	34	13	305	0	0	149	47	48	85	14	0.89	85.2	24	29	50	0	4.1	6.9	69	5.8	0.07	0.91	29.9	367	0.8	1	6	159	57	56.75	104.163	22.5466	1	1	0	1	0	0	0	1	3	0
	8	8.2	4.32	13.8	40.7	94.2	32	34	14	268	0	0	139	86	61	76	31	0.87	63.3	33	11	62	0	4.1	7.7	87	6.1	0.04	0.94	30.5	375	0	2	7	155	54.8	52.5	105.806	22.8096	0	1	1	1	0	0	0	0	2	0
	7	8.1	4.52	14.9	44.4	98.2	33	33.6	12.9	192	8	0	206	133	50	105	17	1.29	55.5	20	18	51	0	4.1	7.4	84	0	0.2	0.95	28.2	271	0.5	1	6	172	90.8	66.5	119.217	30.6923	0	1	0	0	1	0	0	0	2	1
	8	6.9	4.48	15.2	43.5	97.1	34	35.1	12.7	251	0	0	168	158	45	84	14	1	74.8	34	40	38	0	4.1	7.2	111	5.8	0	0.92	29.7	250	0	1	6	179	92	71.75	115.748	28.7132	0	1	0	1	1	0	0	0	4	0
	12	11.1	4.74	14.7	42.6	89.8	31	34.5	12.9	324	0	0	125	163	47	62	16	0.64	96.3	16	14	69	0	4.1	6.9	95	6.2	0.04	0.96	26.9	305	0	2	5	160	65.6	55	112.016	25.625	0	1	0	1	1	1	0	1	2	2
	0	9.9	5.09	15.1	44.7	87.7	29.6	33.8	12.3	277	0	0	315	302	49	227	13	0.55	127.3	28	36	51	0	4.1	7.1	188	10.1	0.84	0.98	26.5	358	0	2	3	161.3	83.45	55.65	124.81	32.0743	0	1	1	1	0	0	0	0	0	1
	0	4.5	4.57	14.8	44.2	96.6	32.3	33.4	13.3	134	0	0	188	86	40	162	19	0.59	100.2	47	59	82	0	4.1	7	110	5.4	0	1.02	28.5	269	0	2	7	153	58.4	51.5	109.566	24.9477	0	1	0	1	0	0	0	0	1	1
	9	7.1	4.71	13.6	41.1	87.2	28.8	33.1	15.8	153	0	0	183	73	51	84	12	0.95	62.5	22	18	74	0	4.1	6.9	81	5.2	0.06	0.96	31	300	0	2	5	162	75	56	118.127	28.578	0	0	0	1	0	0	0	0	1	1
	7	7.4	4.05	14	39.5	97.6	34.5	35.4	14	220	0	0	169	77	33	106	20	1.22	60.4	23	10	67	0	4.1	6.8	88	6.1	0.09	0.96	42	348	0	1	6	168	61.4	63.5	102.6	21.7545	0	0	0	0	1	1	0	0	3	1
	5	10.61	5.54	16.8	49.6	89.5	30.3	33.9	12.7	211	0	0	210	139	36	144	14	0.94	82.7	14	9	70	0	4.1	6.5	91	0	0.28	1.01	34.5	386	0.8	1	5	180	80.6	72.5	108.638	24.8765	0	1	0	1	1	1	0	0	1	1
	10	2.04	3.52	11	32.8	93.2	31.3	33.5	12.9	87	0	0	248	153	43	136	10	0.59	100.8	12	9	62	0	4.1	6.3	99	0	0.15	1.04	36.2	284	0.4	2	7	159	53.3	54.5	103.061	21.083	0	0	0	1	0	0	0	0	1	0
	0	5.66	4.52	11.8	36.2	80.1	26.1	32.6	14.7	227	0	0	217	101	47	143	12	0.67	93.2	19	10	61	0	4.1	8.2	93	5.2	0.02	1.06	28.5	277	0.5	2	5	159	53.5	54.5	103.214	21.1621	0	1	0	1	0	0	0	0	0	0
	14	9.69	4.37	13.8	41.7	95.4	31.6	33.1	13.7	256	0	0	219	98	36	154	19	0.85	88.5	21	17	94	0	4.1	7.2	83	0	0.07	0.99	34.8	386	0.7	1	7	168	58.4	63.5	100.63	20.6916	0	0	0	1	1	1	0	0	8	2
	9	7.64	4.97	16	44.7	89.9	32.2	35.8	12.2	232	0	0	198	103	47	134	10	0.76	105.8	19	15	55	0	4.1	7.2	0	6.8	0.07	0.96	31.3	317	1.2	1	5	174.2	65.35	68.15	102.266	21.5352	0	1	1	1	1	1	0	0	0	0
	7	12.09	5.44	16.7	50.1	92.1	30.7	33.3	13.2	271	0	0	293	189	28	175	8	0.93	85.7	19	22	64	0	4.1	7.2	66	5.5	0.51	0.99	36.2	378	0.8	1	5	173	68.35	67.25	104.661	22.8374	0	0	0	1	1	1	0	0	2	1
	6	3.57	4.19	12.4	37.5	89.5	29.6	33.1	13.9	212	13	0	218	77	48	146	19	1.02	71.3	41	36	59	0	4.1	6.8	90	6.6	0.41	1.03	29	305	0.6	1	7	164	67.9	60.5	109.079	25.2454	0	1	0	0	0	0	0	0	1	0
	9	4.39	4.85	15.1	46.6	96.1	31.1	32.4	13.6	163	0	0	194	68	42	102	18	1.11	66.5	21	22	68	0	4.1	7.1	78	5.8	0.01	1.01	35.3	232	0.6	1	6	163	56.9	59.75	101.99	21.4159	1	1	0	0	0	1	0	0	2	3
	0	9.44	4.96	13.7	40.8	82.3	27.6	33.6	12	317	0	0	201	152	46	136	25	1.63	46.2	19	39	111	0	4.1	7.9	69	6.4	1	1.12	42.6	545	0.7	1	4	168	83.2	63.5	116.916	29.4785	1	0	0	0	0	0	0	0	2	3
	5	6.41	4.82	14.2	43.1	89.4	29.5	32.9	12.6	248	0	0	199	94	42	133	11	0.64	91.6	22	21	59	0	4.1	7.2	88	6.9	0.06	1.09	35.9	291	1.1	2	7	163	63.4	56.5	109.072	23.8624	0	1	1	0	0	0	1	0	3	0
	6	7.19	4.38	13.4	39.7	90.6	30.6	33.8	12.2	285	0	0	169	71	48	106	9	0.77	75.8	24	14	55	0	4.1	7.5	86	5.5	0.1	1.07	34	323	0.8	2	6	160	65.6	55	112.016	25.625	0	1	0	1	0	0	0	0	5	1
	6	7.79	4.15	12.7	38.4	92.5	30.6	33.1	13.1	212	0	0	223	111	41	127	15	0.81	93.2	13	19	53	0	4.1	6.9	148	7.6	0.02	0.87	33.8	249	0.4	1	7	168	66.8	63.5	106.146	23.6678	0	0	1	1	0	0	0	0	1	1
	5	5.46	4.5	14.3	41.8	92.9	31.8	34.2	12.4	188	0	0	167	305	30	75	14	1.15	60.7	29	21	98	0	4.1	6.8	156	8.4	0.3	0.91	32.4	295	0.6	1	8	170	73.8	65	109.625	25.5363	0	1	1	0	1	0	0	0	5	9
	7	5.49	3.76	10.7	33.1	88	28.5	32.3	13.5	195	2	0	186	47	47	107	26	0.86	63.1	17	10	81	0	4.1	6.8	103	5.7	0.02	0.98	32.1	249	0.4	2	8	160	57.1	55	105.571	22.3047	0	1	1	0	0	0	0	0	0	5
	6	8.9	3.58	9.8	32.6	91.1	27.4	30.1	13	230	0	0	176	78	36	124	11	0.66	86.8	16	9	62	0	4.1	7.2	39	0	0.05	1.05	33.3	380	0.5	2	7	166	87.7	58	125.332	31.8261	0	1	1	1	0	0	1	0	2	2
	8	5.24	4.33	13.7	41.7	96.3	31.6	32.9	13.9	364	27	0	311	154	51	240	13	0.6	102.2	21	20	81	0	4.1	7.3	152	8.5	0.2	0.97	33	319	0.9	2	5	156	50.5	53	102.012	20.7512	0	0	0	0	0	0	0	0	5	3
	6	6.85	3.86	12.8	38.1	98.7	33.2	33.6	12.3	250	28	0	187	178	53	94	17	0.72	79	27	17	54	15	4.1	6.7	95	5.9	0.12	0.98	39.1	312	0.2	2	7	145	51.9	47.5	107.842	24.6849	0	1	0	0	0	0	0	0	3	NA
	6	5.19	5.06	15.4	46	90.9	30.4	33.5	13.1	227	0	0	209	123	59	126	19	0.94	78.3	16	17	70	0	4.1	7.2	115	7.5	0.07	0	0	0	0.8	1	7	163.3	69.7	59.975	110.741	26.1373	0	1	0	0	1	0	0	0	2	NA
	7	5.87	4.37	13.2	41.4	94.7	30.2	31.9	13.1	267	0	0	238	169	45	124	14	0.78	72.8	30	23	60	0	4.1	7.4	89	5.9	0.09	0.97	30.2	276	0.6	2	7	155	61.2	52.5	110.889	25.4735	0	1	0	0	0	0	0	0	0	NA
	6	8.8	4.03	13.2	38.3	94.9	32.8	34.5	12.4	177	0	0	207	132	45	150	17	0.75	76.6	25	16	87	0	4.2	7	116	5.9	0.05	0.95	28.5	261	0.9	2	7	158.7	62.4	54.35	111.674	24.776	0	1	0	1	0	0	0	0	5	0
	4	5.34	4.35	14.1	41.5	95.4	32.4	34	12.8	155	0	0	222	100	50	156	17	0.95	75.7	19	17	76	0	4.2	7.6	114	6.2	0.13	0.99	30.9	305	0.9	1	8	171.5	76.9	66.125	112.293	26.1456	0	0	0	1	0	0	0	0	2	2
	6	4.5	4.74	15.1	43.8	92.5	31.9	34.5	12.9	236	0	0	215	98	61	127	19	1.08	70.7	55	53	64	0	4.2	7.7	98	5.5	0	0.95	29.7	266	0	1	5	176	73	69.5	107.598	23.5666	1	1	0	0	1	0	1	0	2	0
	5	11.64	5.24	15.8	46.6	88.9	30.2	33.9	12.6	236	0	0	234	133	48	157	13	0.76	108.6	9	9	77	0	4.2	6.4	134	9.5	0.11	0.83	26.5	261	0.4	1	5	172	69.6	66.5	107.442	23.5262	0	0	1	1	1	1	0	0	1	1
	4	6.38	4.96	13.9	42	84.7	28	33.1	13.9	315	0	0	167	29	64	93	16	0.77	99.9	33	16	74	0	4.2	8.1	131	0	0	1	37.3	617	0.5	1	6	165	54	61.25	100.562	19.8347	0	1	0	0	0	0	0	0	1	1
	7	5.95	3.9	11.8	34.8	89.2	30.3	33.9	12.2	96	0	7.2	184	0	0	0	15	0.63	123.8	19	19	63	0	4.2	7	0	0	0	1.04	30.6	292	0.6	1	7	160	65.6	57.5	111.372	25.625	1	0	1	0	0	0	0	0	6	2
	7	8.09	4.11	13	36.9	89.8	31.6	35.2	12.3	246	2	0	165	47	46	128	11	0.89	62	21	28	48	0	4.2	6.7	98	5.6	0.17	0.94	29	261	0.6	2	7	159	55.7	54.5	106.416	22.0324	0	1	0	0	0	0	0	0	0	0
	8	11.2	4.59	15	43.4	94.4	32.7	34.7	13.2	190	0	0	154	77	44	106	13	0.83	89.8	33	15	74	0	4.2	7.9	115	5.8	0	0.98	26.5	256	0	1	7	168	65.4	63.5	106.746	23.1718	0	0	0	0	0	1	1	0	2	1
	6	5.03	4.38	13.6	39.7	90.6	31.1	34.3	13.2	161	6	0	168	61	72	83	25	1.06	69.7	58	68	94	0	4.2	6.5	74	5.9	0.01	1.02	35.6	282	0.6	1	6	173.3	65	67.475	103.968	21.6429	0	1	0	0	0	1	1	0	2	0
	7	7.5	4.02	11.6	36.3	90.2	28.8	31.9	13.9	279	0	0	151	94	35	77	29	1.13	47.9	17	11	91	0	4.2	7.4	74	7.2	0.06	0.91	33.4	392	0	2	6	161	59.4	55.5	108.428	22.9158	0	1	1	1	0	0	0	0	0	0
	7	4.2	4.51	14.7	42.3	93.7	32.5	34.7	13.1	171	0	0	196	81	67	135	27	0.95	59.4	18	8	105	0	4.2	7.5	53	5.7	0.08	0.85	29	302	0	2	6	158	64	54	113.22	25.6369	0	1	0	0	0	0	0	0	3	0
	0	6.2	4.55	14.1	42.2	92.8	31	33.4	13.2	233	0	0	209	166	44	160	13	0.77	72.5	24	16	78	0	4.2	7.1	78	5.4	0.09	0.92	32.9	323	0	2	7	148.4	50.8	49.2	106.854	23.0673	0	1	0	1	0	0	0	0	1	1
	0	9	4.61	15.1	43.1	93.5	32.7	35	12.6	343	0	0	164	84	45	92	17	1	73.7	21	18	55	0	4.2	7	115	5.6	0.3	0.97	31	366	0	1	7	172	64.2	66.5	104.056	21.7009	0	0	0	0	1	1	0	0	0	1
	12	9.85	4.73	13.1	41.9	88.6	27.7	31.3	13.8	265	42	0	180	115	30	102	18	1.06	69.6	40	44	46	39	4.2	7.9	100	0	1.27	0.97	33.9	397	0.5	1	6	167	74.8	62.75	113.506	26.8206	0	1	0	1	1	0	0	0	0	0
	7	7.74	4.88	14.7	45	92.2	30.1	32.7	13.1	240	0	0	219	70	73	116	15	1.05	71.8	28	25	46	0	4.2	7.5	89	5.6	0.1	0.92	29.7	323	0	1	6	169	61.3	64.25	103.583	21.4628	0	0	0	0	1	1	1	0	1	0
	4	5.94	4.33	13.5	38.8	89.6	31.2	34.8	12	146	0	0	179	102	47	110	13	0.75	75.7	21	18	86	0	4.2	7.8	84	7.4	0.06	0.96	30.9	305	0.8	2	7	156	66.3	53	115.962	27.2436	0	1	1	0	0	0	1	0	0	0
	11	7.2	4.96	16.7	46.9	94.7	33.6	35.5	13.6	199	10	0	226	156	36	167	11	0.72	106.5	20	9	90	0	4.2	7.1	101	5.6	0.11	0.86	30.6	366	0.5	1	5	170	67.3	65	106.974	23.2872	0	1	0	1	1	1	0	0	2	1
	7	8.52	4.29	14.2	40.9	95.3	33.1	34.7	12.1	344	0	0	191	109	30	154	17	0.7	117.1	27	26	81	0	4.2	7.7	117	6.5	3.63	0.91	26.5	695	0	1	5	163	61.4	59.75	106.65	23.1096	0	0	1	1	1	1	0	0	6	4
	3	7.6	4.42	15	43.5	98.3	33.9	34.5	13.4	229	0	0	157	63	55	105	16	0.91	84.7	20	36	84	0	4.2	7.1	199	7.6	0.41	0.89	29.7	419	0	1	6	162	58	59	104.791	22.1003	0	0	1	0	1	1	0	0	3	3
	7	5	4.13	13.4	39.2	95	32.4	34	12.6	214	0	0	202	91	42	192	7	0.55	111.6	19	14	47	0	4.2	7.1	107	5.6	1.25	1.05	28.6	385	0	2	6	156	56.5	53	108.252	23.2166	0	1	0	1	0	0	0	0	2	0
	6	8.9	5.38	15.2	45.7	84.8	28.2	33.3	13.2	354	0	0	293	76	63	185	14	0.79	105.1	21	24	81	0	4.2	6.8	88	5.4	0.07	0.97	26.8	230	0	1	4	167	74.2	62.75	113.107	26.6055	0	1	0	1	1	0	0	0	0	0
	4	6.5	4.51	15	44.3	98.2	33.2	33.8	14.2	139	0	0	163	133	34	140	14	0.84	90.1	21	11	88	0	4.2	6.9	91	5.5	0.44	1.02	30.8	305	0	1	7	170	72	65	109.989	24.9135	0	1	0	1	0	0	0	0	10	0
	6	7.61	5.01	15.6	45.8	91.4	31.1	34.1	12.6	197	0	0	204	115	40	143	10	0.79	100.6	30	22	56	0	4.2	7.2	99	0	0.07	1.03	31.7	253	0.6	1	5	171	81	65.75	115.17	27.7008	0	1	0	1	0	0	0	0	2	1
	8	11.09	4.87	14.5	43.7	89.7	29.8	33.2	11.9	164	0	0	146	153	45	85	7	0.72	79	43	43	49	0	4.2	7.2	95	7	0.12	1.05	30.7	212	0.8	2	7	163	59.4	56.5	107.638	22.3569	0	1	1	0	0	0	0	0	5	1
	5	5.11	4.76	15.6	46.6	97.9	32.8	33.5	12.6	147	0	0	168	50	43	110	23	0.89	84.3	15	13	81	0	4.2	6.7	109	6.3	0.01	1.05	32.4	250	0.5	1	7	167	67.6	62.75	108.721	24.2389	0	0	0	0	0	0	0	0	2	2
	5	8.18	4.53	15.3	47.7	105.3	33.8	32.1	13	213	0	0	164	101	70	76	16	0.87	92.5	31	20	91	0	4.2	7.4	84	5.7	0.63	1.03	31.9	332	1.1	1	5	184	84.6	75.5	110.524	24.9882	0	0	0	0	1	1	1	0	2	1
	0	4.6	4.38	13.7	39.6	90.4	31.3	34.6	12.4	117	0	0	117	59	38	58	19	1.06	68.1	23	33	77	0	4.2	7.4	0	0	0.05	0.95	31.2	277	1.2	1	7	169	70.4	64.25	109.49	24.649	1	1	1	1	0	0	0	0	2	1
	6	4.52	3.35	10.9	33	98.5	32.5	33	12.8	159	2	8.7	174	47	46	87	29	2.76	22.4	23	19	84	0	4.2	7	96	6	0.01	0.98	30.7	321	0.6	1	7	168	59.7	63.5	103.003	21.1522	1	1	0	0	0	0	0	0	2	0
	5	10.47	4.18	11.7	34.8	83.3	28	33.6	12.4	318	30	0	174	NA	24	38	19	0.82	69.3	16	18	66	0	4.2	7.8	203	7	0.33	0.83	25.3	280	0.5	2	6	158	59.5	54	109.745	23.8343	0	1	1	0	0	0	0	0	7	4
	6	6.24	3.95	12.9	39.1	99	32.7	33	12.9	222	0	0	132	123	51	67	21	1.13	63.6	31	26	67	0	4.2	6.7	104	0	0.16	0.92	31.4	305	0.5	1	7	159	59.1	56.75	107.225	23.3772	0	1	0	0	1	1	1	1	1	0
	5	8.01	5.16	14.5	43.4	84.1	28.1	33.4	12.9	179	0	0	145	117	31	93	13	0.9	82.7	18	12	49	0	4.2	7.1	89	0	0	1.02	31.6	336	0.8	1	7	167	76.3	62.75	114.503	27.3585	0	0	0	0	0	0	0	0	3	2
	3	5.96	5	14.5	43.1	86.2	29	33.6	13.4	244	0	0	216	113	35	147	12	1.12	67.3	20	13	44	0	4.2	7.2	105	0	0.25	0.96	30.6	371	0.9	1	5	170	70.8	65	109.219	24.4983	0	0	0	1	1	0	0	0	1	0
	8	7.8	4.09	14	42.4	103.7	34.2	33	13	216	0	0	198	113	39	128	8	0.84	91.1	27	21	68	0	4.2	7	72	6	0	0.93	25	293	0	1	6	171	65.9	65.75	105.593	22.5368	0	1	0	0	1	1	0	0	0	2
	9	7.1	4.29	13.7	39.8	92.8	32	34.5	13.1	329	0	0	193	200	36	137	14	0.66	88.5	30	42	164	0	4.2	6.8	117	6.2	0.16	0.97	27.1	316	0	2	7	159	59	54.5	108.941	23.3377	1	0	1	0	0	0	0	0	3	2
	8	6.7	4.71	14.2	40.6	86.2	30.1	35	13.1	277	0	0	163	91	39	99	19	0.78	74.6	25	20	107	0	4.2	7.1	82	5.9	0.47	0.87	33.9	367	0	2	6	159	57	54.5	107.411	22.5466	1	1	0	1	0	0	0	0	0	0
	7	8.8	4.54	13.8	41.4	91.3	30.4	33.3	13	208	0	0	176	112	68	95	15	0.61	99.4	19	23	72	0	4.2	7.4	99	5.9	0.1	0.97	30	344	0	2	6	151.9	52.85	50.95	107.053	22.905	1	0	0	1	0	0	0	0	1	0
	6	7.8	4.26	13.7	40.9	95.9	32.2	33.6	13.2	201	0	0	154	105	55	96	11	0.72	109.6	25	26	82	0	4.2	7.5	121	6.6	0.04	0.94	30.6	349	0	1	6	173.7	74.8	67.775	109.82	24.7915	1	1	1	1	1	0	0	0	1	0
	15	9.65	4.37	13.4	39	89.2	30.7	34.4	12.9	188	12	0	143	118	34	68	21	1.23	58.3	33	12	48	19	4.2	7.7	87	0	0.27	0.98	33.5	294	0.6	1	6	165	79.8	61.25	118.127	29.3113	0	1	0	0	0	1	0	1	1	1
	7	5.2	3.88	11.5	35.4	91.3	29.7	32.5	13.4	282	0	0	171	187	37	91	11	0.75	76.2	24	14	74	0	4.2	6.9	47	6.1	0.22	0.97	31.2	336	0	2	7	157	49.6	53.5	102.458	20.1225	1	1	0	0	0	0	0	0	5	3
	7	11.54	4.68	14.5	40.4	86.3	31	35.9	11.9	228	0	0	186	61	44	120	23	1.22	58.1	16	11	68	0	4.2	6.7	136	5.4	0.99	1.05	30	414	0.5	1	7	174	66.3	68	104.456	21.8985	0	0	0	0	0	0	0	0	1	1
	9	6.49	4.82	15.2	44.4	92.1	31.5	34.2	12.5	270	0	0	198	89	59	101	14	0.79	100.1	46	45	75	0	4.2	7.1	102	6.4	0	0.96	33.9	366	0.8	1	5	159	57.8	56.75	106.27	22.863	0	1	0	1	1	1	0	1	3	1
	13	8.06	4.5	13.4	40	88.9	29.8	33.5	12.8	290	0	0	226	132	51	131	12	0.63	98.1	51	23	95	0	4.2	7.1	94	0	0.8	0.95	25.8	328	0.7	2	5	153.5	60.1	51.75	112.226	25.5069	0	0	0	0	0	0	0	0	5	0
	10	12	4.93	14.6	44.8	90.9	29.6	32.5	14	269	0	0	166	85	63	98	16	0.86	88.7	30	32	81	0	4.2	7.3	216	7.9	0	0.92	32.5	325	0	1	6	156	54	54.5	105.115	22.1893	0	0	1	1	1	1	0	0	4	2
	0	5.2	4.43	14.6	44	99.3	33.1	33.3	14	231	0	0	230	148	59	153	13	0.79	95.6	30	21	56	0	4.2	6.5	102	5.5	0.23	0.91	26	302	0	1	7	153	60	52.25	111.683	25.6312	0	1	0	1	1	0	0	0	0	0
	6	5.02	3.85	12.2	37.3	96.9	31.7	32.7	12.9	194	0	0	119	88	44	46	25	1.1	64.8	22	9	62	0	4.2	7.1	120	6.1	0.06	1.04	30.4	321	0.5	1	7	168	61.75	63.5	104.349	21.8785	0	0	1	0	1	0	0	1	0	0
	2	7.28	4.66	13.9	40	85.8	29.8	34.8	12.6	290	0	0	296	181	54	233	9	0.64	97.1	13	16	69	0	4.2	7.1	110	5.9	0.62	1.05	31.2	473	1	2	5	161	72	55.5	117.895	27.7767	0	0	0	1	0	0	0	0	0	0
	16	4.63	4.23	13.7	39.1	92.4	32.4	35	12	256	0	0	175	167	40	80	13	0.56	106.7	20	31	58	0	4.2	7.4	140	7.2	0.03	0.99	28.3	332	0.7	2	7	155	50.4	52.5	103.83	20.9781	1	1	1	1	0	0	0	0	3	0
	13	8.15	4.38	12.1	36.8	84	27.6	32.9	13.4	241	4	0	162	98	55	115	6	0.67	100.2	12	10	46	0	4.2	7	136	4.5	0.08	0.99	33	303	0.6	2	3	165	63.6	57.5	109.922	23.3609	0	0	0	0	0	0	0	0	2	0
	14	20.94	4.23	13	37.8	89.4	30.7	34.4	11.9	228	0	0	187	93	40	115	17	0.96	56.4	24	22	77	0	4.2	7.6	108	0	3.25	1.09	31.2	257	1.2	2	7	160	72.4	55	118.69	28.2812	1	1	0	0	0	0	0	0	3	1
	5	7.72	4.71	15.3	45.4	96.4	32.5	33.7	12.6	126	21	0	189	69	40	137	21	1.35	52.1	24	22	67	0	4.2	7.6	97	0	0.11	1.08	28.4	268	1.5	1	7	163	65.3	59.75	109.371	24.5775	0	1	0	0	1	1	0	0	1	1
	0	7.32	4.56	15.2	43.4	95.2	33.3	35	11.9	247	8	0	150	234	32	80	13	0.92	83.9	31	31	53	0	4.2	7.2	195	9.1	0.09	0.96	32.7	243	0.6	1	5	164	75	60.5	115.492	27.8852	0	0	1	0	1	1	0	0	3	1
	9	11.65	4.76	15.1	44.2	92.9	31.7	34.2	12.3	200	0	0	217	113	45	151	11	0.82	91.1	30	39	102	0	4.2	7.4	137	9.6	0.37	0.99	29.3	375	0.5	1	7	164.5	72.9	60.875	113.735	26.9399	0	1	0	1	1	1	0	0	2	1
	12	6.64	5.18	15.8	46.6	90	30.5	33.9	13.4	282	0	0	174	82	57	102	15	1.01	74.6	21	23	60	0	4.2	7.6	149	6.8	0.16	0.99	30.6	332	0.9	1	6	170	72.9	65	110.566	25.2249	0	1	1	1	0	0	0	0	2	1
	8	6.62	4.32	13	38.7	89.6	30.1	33.6	13.3	336	0	0	286	163	56	225	10	0.62	95.7	16	14	73	0	4.2	7.7	100	0	0.17	0.92	29.2	305	1	2	6	150	55	50	109.668	24.4444	0	1	0	1	0	0	0	0	2	1
	6	5.41	4.18	13.2	37.8	90.4	31.6	34.9	12.6	266	0	0	207	167	35	115	23	1.45	47.8	15	15	60	0	4.2	7.7	126	6.5	0.08	1.04	33	357	0.6	1	7	161.5	71.7	58.625	114.798	27.49	0	1	1	0	0	0	0	0	2	0
	9	8.76	4.89	15.7	43.9	89.8	32.1	35.8	11.6	304	0	0	226	0	0	149	16	0.67	92.1	16	15	85	0	4.2	6.8	85	5.7	2.9	1.04	33.8	507	1.2	2	5	160	55.4	55	105.801	21.6406	0	1	0	0	0	0	0	0	4	3
	6	7.91	3.92	11.7	37.1	94.6	29.8	31.5	14.2	268	58	0	295	166	46	193	19	1.42	35.6	61	27	78	35	4.2	7.2	0	6	0.85	0.97	34.8	361	0.5	2	8	145	43.75	47.5	102.206	20.8086	0	1	0	0	0	0	0	0	1	0
	5	4.82	3.84	12.1	37	96.4	31.5	32.7	12.8	176	8	0	167	67	64	85	17	0.83	67.2	23	13	25	11	4.2	6.8	84	5.8	0.33	0	0	0	0.4	2	7	145	52.4	47.5	109.8	24.9227	1	0	0	0	0	0	0	0	1	0
	7	8.14	5.23	15.6	47.2	90.2	29.8	33.1	13.7	259	0	0	217	92	56	164	13	0.89	87.4	19	21	69	0	4.2	6.5	99	5.7	0	0.96	35.8	475	0.8	1	5	168	55.5	63.5	100.244	19.6641	0	0	0	1	1	1	0	0	0	0
	0	10.55	4.77	15.1	44.3	92.9	31.7	34.1	12.6	245	0	0	171	0	0	0	12	1.15	63.9	19	9	52	0	4.2	7	0	0	0.76	0.98	31.1	372	1.3	1	6	162.4	65.6	59.3	109.928	24.8732	0	1	0	0	0	0	0	0	0	16
	6	9.43	4.44	14.3	42.2	95	32.2	33.9	11.6	252	0	0	139	59	67	69	13	0.85	88.1	24	21	51	0	4.2	7.3	80	5.9	0.09	0.91	27.6	312	0.5	1	7	166	67.2	62	108.995	24.3867	0	1	0	1	0	0	0	1	0	5
	4	7.66	3.71	12.6	37.6	101.3	34	33.5	13.3	177	0	0	187	63	48	110	23	0.96	80.3	14	19	56	0	4.2	7.2	93	5.3	0.68	1.1	31.5	370	1.1	1	5	158	52.2	56	102.668	20.9101	0	1	0	0	0	0	1	0	0	0
	0	11.56	5.07	16.2	47.5	93.7	32	34.1	12.2	225	0	0	221	103	54	153	27	1.45	47.6	37	27	57	0	4.2	7.5	49	8	5.76	0.99	29.3	491	1.3	1	7	175	68.8	68.75	105.528	22.4653	0	1	1	0	1	0	0	1	5	0
	5	9.7	4.85	14.7	44.2	91.1	30.3	33.3	12.3	275	100	0	191	428	63	88	9	0.8	100.4	27	32	71	124	4.2	7.3	86	7.8	0.12	0.96	33.2	278	0.6	1	5	169	71	64.25	109.879	24.8591	0	0	0	0	1	1	0	0	0	2
	13	5.13	4.37	14.2	43.7	100	32.5	32.5	13	221	17	0	244	117	52	141	14	0.91	83	14	10	62	18	4.2	7.4	86	6	0.03	0.93	32	367	1.3	1	6	170	84.8	65	118.2	29.3426	0	0	0	0	0	0	0	0	3	0
	9	6.95	3.95	13	38.2	96.7	32.9	34	13.2	199	0	0	197	151	58	101	24	0.83	66.6	23	33	39	0	4.2	7.2	101	7.1	0.06	0.93	27.8	276	0.8	2	7	150	65.5	50	118.425	29.1111	0	1	1	1	0	0	0	0	0	7
	11	6.13	5.03	15.1	46	91.5	30	32.8	13.2	245	0	0	214	34	51	156	13	0.74	101.1	26	14	96	0	4.2	7.5	97	5.2	0.17	1.1	31	339	0.6	1	8	158	55.2	56	104.902	22.1118	1	1	0	0	0	0	0	1	2	2
	0	6.53	4.26	13.6	40.1	94.1	31.9	33.9	12	233	0	0	211	0	0	133	17	0.79	72.5	19	20	94	0	4.2	7.5	74	5.6	0.05	0.92	31.9	304	0.4	2	6	155	56.9	52.5	108.993	23.6837	1	1	0	1	0	0	0	0	0	0
	8	9.82	4.6	14.3	42.6	92.6	31.1	33.6	12.2	279	0	0	257	160	48	183	9	0.92	85.3	19	23	63	0	4.2	7.3	186	8.2	0.3	0.98	26.6	356	0.7	1	5	170	73.3	65	110.823	25.3633	0	0	1	0	0	0	0	0	0	NA
	10	6.55	4.62	14.8	42.1	91.1	32	35.2	11.9	232	0	0	215	137	55	115	18	1.04	72.1	21	22	71	0	4.2	7.4	150	8.4	0.04	0.88	32.3	375	0.8	1	6	175	69.6	68.75	106.014	22.7265	0	1	1	0	1	0	0	0	3	NA
	0	9.09	4.6	14	42.1	91.5	30.4	33.3	12.7	276	0	0	167	123	39	93	17	0.87	66.4	27	27	75	0	4.2	7.2	61	5.8	0.06	1.04	31.5	272	0.9	2	6	156	66	53	115.726	27.1203	0	1	0	1	0	0	0	0	0	NA
	6	5.77	4.81	14.7	45.3	94.2	30.6	32.5	13.2	140	0	0	240	81	61	143	9	0.59	104.7	32	38	77	0	4.3	7.2	73	5.5	0.7	2.7	50.3	353	0.9	2	5	154	54.1	52	108.701	22.8116	0	0	0	1	0	0	0	0	0	0
	7	17.35	4.36	13.6	37.6	86.2	31.2	36.2	11.6	240	0	0	121	68	48	44	6	0.55	125.8	24	34	43	0	4.3	6.8	77	5	0	1.04	36.9	300	0.5	2	3	168	52.9	59	102.706	18.7429	0	0	0	0	0	0	0	0	2	0
	6	5.2	4.14	13.5	39.8	96.3	32.6	33.8	12.9	167	0	0	143	54	48	75	22	0.98	75.8	19	18	48	0	4.3	7.1	140	6.5	0.09	1.03	28.2	284	0.7	1	6	173	58.9	67.25	101.839	19.6799	0	0	1	0	1	0	0	0	4	4
	8	5.4	4.17	13.5	40.5	97	32.4	33.3	12.8	194	0	0	179	141	45	118	26	1.26	57.1	16	19	58	0	4.3	6.8	71	6	0	0.97	31.4	219	0	1	6	166	68	62	111.052	24.677	0	1	0	1	1	0	0	0	1	1
	13	7.4	5.09	15.6	46.4	91.3	30.6	33.5	13.5	235	0	0	254	108	39	162	15	0.6	99.4	21	20	80	0	4.3	7.6	105	6.1	0.13	0.96	29.8	343	0	2	6	162	56.4	56	107.315	21.4906	1	1	0	1	0	0	0	0	5	2
	8	5.9	4.05	13.6	40.2	99.4	33.6	33.8	14.6	244	0	0	204	89	79	94	12	0.86	66	49	51	316	0	4.3	7.5	103	6.6	0.07	0.87	26.9	351	0	2	6	166	57	58	106.298	20.6852	0	0	0	0	0	0	1	0	2	0
	5	5.35	5.3	16.8	50.2	94.7	31.7	33.5	13.5	216	0	0	171	136	41	106	15	0.85	90.7	30	50	77	0	4.3	7.2	98	6	0	1.48	40.5	306	0	1	6	167	65.7	62.75	108.977	23.5577	0	1	0	1	1	0	0	1	1	0
	13	6.7	4.07	13.8	40.4	99.3	34	34.3	13.2	210	0	0	182	142	46	103	18	1.25	58.1	19	17	70	0	4.3	7	91	6.8	0	0.84	32.3	361	0	1	6	175	72.2	68.75	109.11	23.5755	1	0	1	0	1	1	0	0	0	2
	9	4.99	4.07	13.9	39.5	97.1	34.2	35.2	12	150	0	0	134	0	0	0	13	0.98	74.4	41	22	40	0	4.3	7	0	0	0.07	1.1	27	222	0.6	1	7	170	57	65	101.885	19.7232	0	1	1	1	1	1	1	0	2	2
	0	9.54	5.47	14.9	46.5	85	27.2	32	13.2	194	0	0	195	126	50	131	14	1.1	69.7	15	14	58	0	4.3	7	135	7.1	0.09	1.04	26.6	334	0.7	1	5	164.5	61.05	60.875	107.137	22.5608	0	0	1	0	1	0	0	0	0	0
	8	6.52	4.99	15.4	44	88.2	30.9	35	12.5	248	2	0	154	155	34	108	12	0.85	95.4	21	23	94	0	4.3	7	106	7.5	0.1	1.08	27.7	289	0.7	1	5	172	66	66.5	106.703	22.3094	0	1	0	0	1	1	0	0	3	3
	10	6.99	5.23	15.9	45.3	86.6	30.4	35.1	13.6	236	0	0	226	145	28	168	15	0.88	91.7	22	30	82	0	4.3	7.4	33	6.1	0.17	1.05	31.8	386	0	1	5	177	84.5	70.25	115.476	26.9718	0	0	0	1	1	1	0	0	1	0
	6	7.8	4.33	14.5	43.2	99.8	33.4	33.5	12.5	227	0	0	201	144	42	117	14	0.87	89.5	34	16	54	0	4.3	7.2	101	6	0.19	1.02	30.7	328	0	1	6	164	76	60.5	117.7	28.257	0	1	0	1	0	0	1	0	1	1
	11	6.91	4.2	13.3	40.3	96	31.7	33	12.4	276	0	0	203	70	54	118	12	0.58	103.4	15	9	60	0	4.3	7.2	92	0	0.13	1	31.2	316	0.6	2	6	156	49.2	53	104.027	20.217	0	0	0	0	0	1	1	0	2	1
	8	8.27	4.21	12.9	39.2	93.1	30.6	32.9	11.6	256	0	0	183	82	68	91	10	0.73	87	17	12	45	0	4.3	6.7	87	5.2	0.01	0.92	25.3	181	0.6	2	4	167	56	58.5	105.235	20.0796	0	0	0	0	0	0	0	0	4	2
	5	6.82	4.74	15.5	43.4	91.6	32.7	35.7	11.5	229	0	0	204	105	46	117	17	0.9	85.5	26	25	83	0	4.3	7.4	173	8.7	0.07	0.93	30.5	271	0.4	2	6	159	58.5	54.5	110.078	23.1399	0	0	1	0	0	0	0	0	0	0
	6	5.1	4.36	14.2	40.8	93.6	32.6	34.8	13.1	182	0	0	189	112	40	105	18	0.96	76.8	36	42	51	0	4.3	7	85	0	0.13	1.07	35.6	353	0.7	1	7	168	70.8	63.5	111.811	25.085	0	1	0	0	1	1	1	0	1	0
	0	7.58	4.98	14.7	43.7	87.8	29.5	33.6	13.6	297	0	0	145	46	38	86	9	0.72	83.2	21	17	49	0	4.3	7.5	105	6	0	1.01	31.5	309	0	2	5	154.9	55.3	52.45	109.283	23.0474	1	0	0	0	0	0	0	0	0	0
	5	6.2	3.96	12.8	37.7	95.4	32.5	34	12.7	210	0	0	87	89	38	35	14	0.85	93.2	16	17	101	0	4.3	6.8	88	5.7	0	1.02	32.3	293	0	1	5	167	64.5	62.75	108.18	23.1274	1	0	0	1	1	1	0	0	8	6
	5	8.9	4.21	13.8	40.2	95.6	32.8	34.3	13.5	181	0	0	158	72	87	56	15	0.56	106.4	26	15	47	0	4.3	7	79	5.9	0.09	0.84	35.3	277	0	2	7	150	51	50	107.851	22.6667	0	0	0	1	0	0	0	0	3	0
	8	10	4.45	14.6	44.4	99.8	32.9	32.9	12.9	307	0	0	149	250	43	82	12	0.86	91.3	25	20	70	0	4.3	7.4	100	6.5	0.24	0.93	36.3	387	0	1	5	170	57.15	65	101.981	19.7751	0	0	1	1	1	1	0	0	1	1
	10	11.7	4.88	14.4	44.9	92	29.6	32.2	12.8	232	0	0	205	93	42	123	18	0.84	98.8	21	20	63	0	4.3	7	83	5.6	0.25	1.05	25.1	229	0	1	4	171	84.2	65.75	118.718	28.7952	0	1	0	0	1	1	0	0	0	0
	9	9.6	3.48	11.4	32.8	94.3	32.6	34.6	13	250	0	0	213	104	109	93	18	1.27	41	17	17	94	0	4.3	7.3	102	5.8	0.05	0.9	28.4	250	0	2	7	151.4	50.25	50.7	106.647	21.9222	0	1	1	0	1	0	0	0	0	0
	4	4.42	3.66	12.2	34.9	95.4	33.3	35	12.7	246	0	0	195	94	41	140	33	0.74	106.5	32	39	45	0	4.3	7	129	6.5	0.7	1	30.5	480	0.6	1	7	165	64.4	61.25	109.162	23.6547	0	0	0	0	0	0	1	0	3	2
	9	5.6	4.66	15.4	44.4	95.3	32.9	34.6	13.3	206	0	0	168	124	37	69	15	1.06	71.8	38	60	70	0	4.3	7.2	76	5.8	1.17	1.02	25.5	370	0	1	5	168	78	63.5	116.539	27.6361	0	1	0	0	1	1	0	0	0	0
	5	7.01	4.28	13.5	41.1	96	31.5	32.8	13.5	208	0	0	252	115	60	133	16	0.7	82.8	42	43	83	0	4.3	7.4	84	0	0.01	0.92	28.7	286	0.6	2	6	158	48.1	54	102.461	19.2677	0	0	0	1	0	0	0	0	1	0
	8	8.19	5.23	15.4	45.3	86.6	29.4	34	12.4	271	0	0	164	106	50	106	12	0.94	88.6	20	23	69	0	4.3	7.2	131	0	0	0.99	34	371	0.5	1	4	181	92	73.25	117.691	28.0822	0	0	0	1	0	0	0	0	0	0
	8	9.4	4.05	11.9	34.5	85.2	29.4	34.5	13	295	0	0	192	70	62	147	13	0.68	88.9	18	20	54	0	4.3	7.3	135	5.6	0.38	1.04	33.7	325	0.7	2	5	160	57.6	55	108.988	22.5	0	1	0	1	0	0	0	0	5	4
	10	9.35	4.92	15.6	45.1	91.7	31.7	34.6	11.9	216	0	0	181	133	30	138	17	0.88	92.5	30	61	55	0	4.3	7.2	84	0	0	1.03	29.7	302	1.4	1	4	172	85.8	66.5	119.119	29.0022	0	0	0	0	1	0	0	0	3	1
	8	9.14	5.26	16.2	46.5	88.4	30.8	34.8	11.9	292	0	0	177	236	48	89	15	0.72	117.4	29	92	89	0	4.3	7.2	128	6.2	0.01	0.9	30.3	283	0.5	1	4	165	69.6	61.25	112.702	25.5647	0	0	0	0	0	0	0	0	4	2
	5	11.21	4.54	13.4	38.9	85.7	29.5	34.4	13.2	308	0	0	136	183	38	74	13	0.81	95.2	17	15	72	31	4.3	6.8	122	6.2	0.31	0.97	34.9	386	0.8	1	6	163.5	61.3	60.125	107.832	22.9311	0	1	1	1	1	1	0	0	2	2
	7	6.61	4.9	14.8	44.2	90.2	30.2	33.5	12.3	321	0	0	183	63	41	144	11	0.83	98.4	11	10	47	0	4.3	7.8	67	0	0.01	1.07	32.6	299	2.1	1	4	176	63.7	69.5	103.537	20.5643	0	0	0	1	0	0	0	0	0	0
	11	7.83	4.92	15.6	43.8	89	31.7	35.6	12.2	154	0	0	175	95	30	122	14	0.9	81.3	16	11	87	0	4.3	6.5	84	5.7	2.76	1.08	32	509	0.5	1	7	170.6	65.85	65.45	107.272	22.6255	1	1	1	1	0	0	0	1	2	3
	7	7.78	5.9	17.1	52.7	89.3	29	32.4	13	230	15	0	252	111	48	137	13	0.96	57.4	17	15	82	0	4.3	7.6	76	6.8	0.47	1.05	29.1	415	1.5	2	7	159	64.2	54.5	114.439	25.3946	0	0	1	0	0	0	0	0	1	0
	6	8.55	3.54	11.1	32.9	92.9	31.4	33.7	11.5	193	0	0	247	80	61	129	48	5.34	10.8	10	10	99	0	4.3	6.8	88	5.7	0.11	1.03	37.7	527	0.6	1	6	170	57.9	65	102.462	20.0346	0	1	1	0	0	0	0	1	0	0
	8	8.29	4.18	12	37.2	89	28.7	32.3	14.9	177	0	0	240	114	54	152	11	0.7	84.4	22	13	103	0	4.3	7.7	64	5.4	0.29	1.02	38.9	413	0.5	2	6	153	44.9	51.5	101.673	19.1807	0	0	0	0	0	0	0	0	0	1
	6	7.09	5.16	15	43.3	83.9	29.1	34.6	12.2	288	0	0	212	169	37	149	11	0.96	87	30	62	56	0	4.3	7.5	51	6.2	0.01	0.99	32.2	331	0.8	1	3	174	76.9	68	112.475	25.3997	0	0	0	0	0	0	0	0	1	8
	7	7.6	3.6	10.3	34.5	95.8	28.6	29.9	14.2	255	0	0	189	0	0	97	16	0.91	59.7	25	29	48	0	4.3	7.2	112	7.1	0.15	2.39	0	0	0.3	2	7	150.2	45.6	50.1	103.271	20.2127	0	1	1	0	0	0	1	0	0	5
	7	6.75	4.57	15	45.4	99.3	32.8	33	13.3	205	0	0	136	68	50	87	12	1.3	54.3	26	27	57	0	4.3	7.6	104	5.7	0.06	1.06	31.7	268	1.7	1	7	165	72.2	61.25	114.472	26.5197	0	1	1	1	0	0	1	1	1	3
	0	6.12	4.68	14.9	43.9	93.8	31.8	33.9	11.9	199	0	0	192	0	0	0	10	0.99	75.4	26	23	96	0	4.3	7.3	0	0	0.02	1.59	39.6	301	1	1	6	170	82.3	65	118.116	28.4775	0	0	0	0	0	0	1	0	0	2
	6	9.38	4.99	15.6	47	94.2	31.3	33.2	13.4	254	0	0	242	202	44	153	15	0.83	101.8	16	12	55	0	4.3	7.2	119	6.5	0.16	0.93	32	318	0.7	1	4	170	74	65	112.791	25.6055	0	1	0	0	1	1	0	0	3	0
	7	10.35	4.32	13.8	41.5	96.1	31.9	33.3	12.5	190	0	0	142	102	40	59	16	0.97	75.7	37	54	70	0	4.3	6.7	86	7	0.09	1.02	29.3	302	0.5	1	7	167	74.4	62.75	114.759	26.6772	0	1	1	0	0	0	0	0	6	3
	8	5.51	4.94	15.7	46.3	93.7	31.8	33.9	12.3	162	0	0	183	93	64	102	18	1	78.2	16	5	64	0	4.3	7.3	113	6.1	0.03	0.91	34	273	0.7	1	5	167	69.7	62.75	111.636	24.9919	0	1	0	0	1	0	0	0	1	0
	5	6.15	4.41	13.4	41.2	93.4	30.4	32.5	14.2	197	20	0	188	59	68	82	32	0.89	60.4	21	20	40	0	4.3	7.9	86	6.3	0.07	1.03	33	295	0.8	2	8	148	53.3	49	110.676	24.3335	0	1	0	1	0	0	0	0	3	10
	6	9.1	5.22	15.9	48.4	92.9	30.6	32.9	14.1	150	0	0	181	105	47	117	9	0.6	134	30	26	97	0	4.4	7.3	115	7.6	1.62	1.12	32.8	358	0	1	6	171	75.8	65.75	114.91	25.9225	0	1	0	0	1	0	1	0	9	0
	9	8.23	3.28	8.5	29.7	90.5	25.9	28.6	27.2	250	0	17.3	105	52	44	45	10	0.9	61.3	26	7	52	0	4.4	7.6	86	0	0.94	2.21	40.7	340	1.4	2	7	148	43.5	49	103.855	19.8594	0	1	0	0	0	0	1	0	0	0
	5	6.76	3.8	12.1	36.7	96.6	31.8	33	13.2	164	0	0	176	45	66	81	12	0.72	83.7	24	15	42	0	4.4	7.5	95	5.9	0	1.99	34.9	306	1	2	5	162.5	48.7	56.25	102.939	18.4426	0	0	0	0	0	0	0	0	5	4
	5	7.57	4.04	11.8	37.4	92.6	29.2	31.6	16.4	258	0	0	217	141	53	62	19	0.88	88.6	23	18	107	0	4.4	7.6	75	5.7	0	1.59	30.2	359	0.8	1	5	156.4	66.1	54.8	117.135	27.0227	1	1	0	1	0	0	0	0	2	0
	0	5.86	4.46	14.4	41.2	92.4	32.3	35	12.3	227	0	0	186	86	42	118	15	0.7	115.8	14	17	70	0	4.4	7.5	60	5	0.3	0.98	27.9	368	1.1	1	5	169.2	78.3	64.4	117.536	27.3502	1	1	0	0	1	0	0	0	5	4
	7	8	4.31	14	42.5	98.4	32.5	33	12.6	235	0	0	191	193	50	105	15	0.64	93.4	34	20	54	0	4.4	7	97	5.5	0.07	1.34	41.9	243	0	2	6	163	60.1	56.5	111.193	22.6203	0	0	0	0	0	0	1	0	0	0
	7	5.2	4.84	15.4	44.7	92.4	31.8	34.4	12.4	202	5	0	180	94	39	127	12	0.99	74.7	24	24	55	19	4.4	7.4	78	5.4	0	1.01	31.1	312	0.8	1	7	163.1	68.1	59.825	114.304	25.6	0	0	0	0	1	0	1	0	2	0
	8	9.53	5.09	16.1	45.6	89.6	31.6	35.3	11.6	254	0	0	159	117	29	92	22	1.25	41.9	16	21	101	0	4.4	6.6	288	10.9	0.06	0.85	26.4	254	0.6	2	7	150.5	54.55	50.25	112.104	24.0836	0	1	1	1	0	0	0	0	2	2
	4	4.5	4.76	14.1	42.2	88.7	29.6	33.4	12.9	263	0	0	301	180	62	193	15	0.56	104.4	20	17	78	0	4.4	7.1	107	6.7	0.04	0.87	28.7	321	0	2	7	143	37.8	46.5	100.734	18.485	0	1	0	1	1	0	0	0	2	0
	6	4.48	4.25	14.1	40.9	96.2	33.2	34.5	12.8	133	0	0	124	46	43	74	12	0.88	86.6	17	13	52	0	4.4	7	107	6.7	0.02	1.09	31.2	197	1.4	1	6	168	66.3	63.5	110.375	23.4906	0	1	1	0	0	0	0	0	1	0
	0	5.6	3.9	12.2	36	92.3	31.2	33.8	13.3	265	0	0	211	0	0	0	9	0.75	90.7	20	7	57	0	4.4	7.3	0	0	0.06	0.87	31.4	286	0	2	3	159	49	54.5	104.328	19.3821	0	0	0	0	0	0	0	0	0	0
	3	7	4.6	14.2	42.1	91.4	30.8	33.7	13	231	0	0	263	166	46	175	13	0.67	89.5	34	24	77	0	4.4	8.2	96	5.8	0	0.99	29.4	274	0	2	6	154	55	52	110.942	23.1911	1	0	0	1	0	0	0	0	0	0
	6	7.22	5.32	16.5	48.3	90.8	31	34.2	11.9	240	0	0	232	290	35	90	16	1.08	68.2	13	18	55	0	4.4	7.5	108	8.9	0.05	0.97	30.8	290	1	1	6	171	67	65.75	109.329	22.913	0	0	0	0	1	1	0	0	1	1
	7	12	4.52	13.4	40.9	90.3	29.6	32.8	13.5	363	0	0	247	105	49	179	13	0.97	77.7	21	28	67	0	4.4	7.3	96	5.5	0.01	0.91	27.1	340	0	1	6	157	57	55.25	109.857	23.1247	0	0	0	1	0	0	0	0	2	1
	8	5.7	4.54	14	40.8	89.9	30.9	34.3	13.1	191	2	0	215	113	46	136	13	0.94	82.7	32	35	72	0	4.4	7	125	5.5	0.06	1	31.6	240	0	1	5	159	54.3	56.75	106.736	21.4786	0	1	0	0	1	0	0	0	1	0
	8	6.95	4.99	14.7	43	86.2	29.5	34.2	12.7	260	0	0	194	95	44	132	13	0.86	90.1	28	29	62	0	4.4	7.6	105	0	0.28	0.86	35.3	277	0.4	1	6	173	70.5	67.25	110.551	23.5557	0	1	0	0	1	0	0	0	3	1
	7	8.1	4.08	14.2	41.7	102.1	34.8	34.1	12.9	155	0	0	186	138	30	93	17	1.19	58.5	31	17	60	0	4.4	8	97	5.6	0.02	1	29.3	232	0	1	8	165	62.7	61.25	109.523	23.0303	0	1	0	0	1	0	0	0	0	0
	15	10.5	4.34	14.3	41.6	95.9	32.9	34.3	13.2	248	0	0	241	107	50	140	31	1.12	78.2	18	19	45	0	4.4	7.4	93	4.5	0.13	1.04	30.9	287	1.4	1	7	170	72	65	113.027	24.9135	0	1	0	1	0	0	0	0	4	1
	5	6.35	4.36	12.8	38.9	89.2	29.4	32.9	11.8	314	65	0	224	107	36	149	9	0.75	90.5	15	12	44	0	4.4	8.4	102	7.3	1.59	1.11	38.4	464	0.7	2	3	154.3	77.2	52.15	128.566	32.4254	1	1	1	1	0	0	0	0	0	0
	8	9.1	3.87	11.8	35.8	92.5	30.4	32.8	13.6	169	0	0	155	92	40	112	19	1.14	47.1	31	24	80	0	4.4	7.2	80	6	0	1.19	35.4	409	0	2	7	153	50	51.5	107.321	21.3593	1	1	1	1	0	0	1	0	7	1
	6	9.71	4.73	14.6	42.8	90.5	30.9	34.1	12.1	259	0	0	248	47	70	134	12	0.66	101.3	24	20	65	26	4.4	7.9	85	5.5	0.61	2.09	40.6	389	1.1	2	3	162	68.15	56	117.583	25.9678	0	0	0	0	0	0	0	0	1	0
	8	9.1	5.33	17.6	52.5	98.5	33	33.6	14.4	132	1	8	161	45	52	79	20	1.72	40.8	75	49	56	45	4.4	7	98	5.2	0.93	0.86	29.8	370	3.1	1	7	170	68	65	110.461	23.5294	0	1	0	0	0	0	1	1	3	1
	7	7.52	5.41	15.4	47.6	88	28.5	32.4	12.4	190	0	0	153	92	55	65	20	1.06	69.8	40	40	54	0	4.4	7.3	82	5.6	0.25	0.84	28.2	317	0.5	1	6	165	77.5	61.25	119.599	28.4665	0	1	0	1	1	0	0	0	1	1
	10	4.9	4.89	15.3	45.7	93.5	31.2	33.4	13.4	192	0	0	194	154	48	129	9	0.97	90.9	37	16	51	0	4.4	7.6	97	5.2	0.52	1.01	34.7	263	0	1	3	189	94	79.25	116.297	26.3151	0	0	0	0	0	1	0	0	0	0
	7	9.27	4.79	15	45.5	95	31.3	33	12	201	0	0	193	136	27	127	15	1.04	72.6	20	20	76	0	4.4	7.4	34	5.3	0.26	0.93	33.7	302	0.8	1	6	170	61	65	105.97	21.1073	0	1	0	0	1	0	0	0	1	1
	7	8.64	4.34	14.1	41.8	96.3	32.5	33.7	12	177	0	0	120	86	72	37	29	1.71	39.3	39	24	57	0	4.4	7.4	135	6.8	0.14	0.99	27.6	316	0.7	1	7	164	65.5	60.5	111.982	24.3531	0	1	1	0	1	0	0	0	4	2
	7	10.27	5.51	17.1	48.8	88.6	31	35	12.5	267	0	0	248	340	35	149	14	0.97	82.3	24	23	63	0	4.4	8.1	161	10.7	0	0.88	28.5	316	0.5	1	4	173	75.5	67.25	113.652	25.2264	0	0	1	1	1	1	0	0	4	2
	5	6.77	4.05	12.8	36.8	90.9	31.6	34.8	11.9	327	10	0	251	102	69	178	13	0.83	65.7	35	23	67	0	4.4	7.4	91	0	0.05	0.88	29.6	226	0.5	2	8	136.1	46.3	43.05	111.684	24.9957	0	0	0	1	0	0	0	0	2	0
	9	8.98	5.02	15.9	45.6	90.8	31.7	34.9	12.3	207	0	0	177	107	45	119	11	0.93	90	22	29	58	0	4.4	7.3	103	5.8	0.05	0.98	29.5	275	0.8	1	4	182	75.5	74	109.381	22.7931	0	0	0	0	1	1	0	0	5	0
	8	5.48	5.03	15.5	45.7	90.9	30.8	33.9	12.6	200	0	0	236	83	74	161	28	1.09	66.3	33	18	45	0	4.4	7.5	112	0	0.06	1.04	27	320	0.8	1	7	170	68	65	110.461	23.5294	0	1	0	1	1	0	1	0	3	0
	5	4.5	4.63	14.7	43.8	94.6	31.7	33.6	13.5	213	0	0	184	60	68	111	14	0.89	86.6	19	16	61	0	4.4	7.1	50	0	0.06	0.93	28.9	243	0.9	1	6	175.3	64.1	68.975	105.589	20.859	0	1	0	0	1	1	0	0	0	0
	7	11.07	4.79	15.6	45.5	95	32.6	34.3	12.3	302	0	0	179	163	34	115	9	0.91	100.4	19	29	84	0	4.4	7.2	76	5.3	0.54	0.93	35.8	324	0.5	1	2	190	117.8	80	128.239	32.6316	0	0	0	0	1	1	0	0	1	1
	4	9.83	5.88	18.3	51.4	87.4	31.1	35.6	12.3	292	0	0	177	230	29	83	14	1.22	69.7	35	50	71	0	4.4	7.1	78	5.5	0.27	0.96	33.3	426	0.9	1	3	187.8	111	78.35	125.913	31.4725	0	1	0	0	1	1	0	0	0	0
	10	7.94	4.92	13.7	41.7	84.8	27.8	32.9	14.1	316	0	0	187	147	47	109	22	1	52.5	17	11	66	0	4.4	7.8	108	0	0	0.94	36.4	407	0.3	2	8	152	53.8	51	110.825	23.286	1	1	0	0	0	0	0	1	0	0
	9	13.98	4.19	13.7	38.7	92.4	32.7	35.4	12.2	171	23	0	168	82	49	111	12	0.6	98.3	23	19	83	25	4.4	7.4	163	0	0.04	1.06	26.6	259	0.8	2	7	149.7	62.3	49.85	118.951	27.8	0	1	1	0	0	0	0	1	6	0
	4	8.5	4.72	15.9	45.2	95.9	33.7	35.2	13.5	161	0	0	133	157	35	68	12	0.81	94.2	23	36	82	0	4.4	7.1	147	6.2	0	0.91	31.1	280	0	1	7	175	80.3	68.75	115.542	26.2204	0	1	1	1	1	1	0	0	2	0
	0	4.6	4.51	14	44.3	98.4	31.1	31.7	13.2	198	0	0	155	57	29	118	15	0.66	90.2	22	26	73	0	4.4	7.2	164	10	0.05	1.02	26.5	293	0	2	6	156	47.5	53	104.209	19.5184	0	0	1	0	0	0	0	0	1	0
	6	6	4.43	14.9	42.5	96	33.7	35.1	12.8	204	0	0	196	129	43	142	15	0.95	79.3	23	29	63	0	4.4	7.3	89	5.7	0.29	1.04	33.8	345	0	1	6	168	69.1	63.5	112.213	24.4827	0	0	0	1	0	0	0	1	0	0
	6	7.76	5.3	16.4	48.1	90.8	30.9	34.1	12.7	557	0	0	187	93	38	108	11	0.93	82.9	22	19	48	0	4.4	7.7	88	6	0.04	0.98	33	328	1.1	1	6	170	65.5	65	108.857	22.6644	0	0	0	0	1	0	0	0	2	2
	7	5.1	4.9	15.1	44.6	91	30.7	33.7	12.7	258	0	0	171	66	63	101	10	0.72	87.9	25	26	70	0	4.4	6.8	83	5.9	0	0.91	29.8	246	1.4	1	7	173	67	67.25	108.381	22.3863	0	1	0	1	1	0	0	0	2	0
	7	4.1	3.98	13.6	39.8	100	34.2	34.2	13.1	186	9	0	151	95	76	66	23	1.31	54.4	23	18	49	0	4.4	7.3	0	5.6	0.21	0.92	31.3	251	0.6	1	6	170	76.5	65	115.914	26.4706	0	1	0	0	0	0	0	1	1	0
	7	6.6	4.51	13.8	40.6	90.1	30.7	34.1	13.3	283	0	0	170	119	36	98	11	0.93	86.4	28	35	38	0	4.4	7	91	5.5	0	1.05	28.3	185	0	1	5	164	65.6	60.5	112.051	24.3902	0	0	0	1	0	0	0	0	0	0
	15	9.6	5.42	17	48.5	89.5	31.4	35.1	12.2	265	0	0	209	184	57	116	16	0.95	87.4	32	47	89	0	4.4	7.2	55	5.4	0	0.95	31.5	211	1	1	4	175	79	68.75	114.753	25.7959	0	0	0	0	0	1	0	0	2	2
	10	5.2	4.74	15.3	44.7	94.3	32.2	34.2	13.4	258	0	0	162	113	41	88	11	0.87	85.1	21	24	91	0	4.4	7.2	85	5.4	0	0.97	32.7	235	0	1	7	175	67.2	68.75	107.596	21.9429	0	1	0	0	0	0	0	0	2	2
	6	4.1	4.75	14.5	43.5	91.7	30.6	33.3	13.8	209	0	0	162	76	56	77	12	1.01	77.9	40	87	63	37	4.4	7.4	122	7.1	0	0.9	32.3	266	1.8	1	5	172	68.3	66.5	109.665	23.0868	0	1	1	0	0	0	0	1	2	2
	4	7.37	3.94	12.3	35.8	90.9	31.2	34.4	13.2	162	0	0	122	57	40	61	19	0.89	62	16	8	51	0	4.4	7	78	5.8	0	1.05	33	269	0.6	2	7	156	61.7	53	115.381	25.3534	0	1	1	1	1	0	0	1	0	0
	7	6.35	5.49	15.7	48.4	88.2	28.6	32.4	14.2	287	0	0	182	156	46	109	21	1.21	66.8	18	13	111	0	4.4	7.1	149	0	0.48	0.95	31.1	354	0.7	1	3	180	84.9	72.5	115.668	26.2037	0	0	1	0	1	1	0	0	3	1
	9	5.72	4.7	14.6	44.8	95.3	31.1	32.6	12.6	239	0	0	137	86	37	75	19	0.93	79.4	22	24	67	0	4.4	7.5	81	0	0.06	1.05	45.6	259	0.9	1	7	173	77	67.25	114.582	25.7276	0	1	0	1	1	0	0	1	0	0
	9	6.55	5.18	16.3	47.7	92.1	31.5	34.2	13.3	246	0	0	202	115	61	129	15	0.84	90.1	23	31	59	0	4.4	7.5	99	6.9	0.04	1.08	35.6	247	1.1	1	7	165	70.3	61.25	114.697	25.8219	0	0	1	1	1	0	1	1	2	4
	6	6.32	4.67	14.8	42.6	91.2	31.7	34.7	13.3	243	0	0	146	94	46	72	14	1.14	61.8	23	18	49	0	4.4	7.1	90	5.9	0.01	1.01	31.9	226	0.5	1	8	168	72	63.5	114.118	25.5102	0	1	0	1	1	1	0	0	2	1
	7	5.96	5.06	15.6	45.3	89.5	30.8	34.4	12.3	242	0	0	175	136	35	87	11	0.91	81.1	16	15	69	0	4.4	7.1	105	0	0.1	0.99	27.9	313	0.6	1	7	160	66.3	57.5	114.918	25.8984	0	0	0	0	1	0	0	0	1	0
	6	11.62	4.45	14.4	39.8	89.4	32.4	36.2	12.7	176	0	0	183	163	34	139	27	1.66	41.7	28	40	51	0	4.4	7.4	147	6.6	0.23	1.05	27.8	258	1.1	1	6	164	78.2	60.5	120.736	29.075	0	1	1	1	0	0	0	0	0	0
	8	7.2	5.06	15.9	47.8	94.6	31.4	33.1	13.4	204	0	0	163	103	40	103	10	1.02	72.6	36	44	69	0	4.4	7.2	82	5.7	0.06	0.97	31.7	284	0	1	6	163	67.1	59.75	113.666	25.255	1	1	0	0	0	0	0	0	2	1
	5	9.06	5.06	16.2	47.4	93.7	32	34.2	11.7	223	0	0	235	171	46	150	14	0.91	87.7	47	65	52	0	4.4	7.3	95	5.6	0	0.9	27.6	313	1.4	1	5	163	72	59.75	117.085	27.0993	0	0	0	1	1	1	0	0	0	0
	10	10.04	4.7	15.7	45.9	97.7	33.4	34.2	13.1	198	9	0	243	68	78	131	14	0.97	79.2	18	13	54	0	4.4	7.3	84	0	0.14	1.13	31.3	328	1.7	1	5	173	76.7	67.25	114.396	25.6273	0	1	0	1	1	1	0	0	1	1
	7	4.04	4.91	15.1	44.9	91.4	30.8	33.6	11.9	248	0	0	254	122	33	139	14	1.08	69.4	28	35	61	76	4.4	7.7	97	5.4	1.49	1.01	29.8	413	0.8	1	6	165	62.3	61.25	109.251	22.8834	0	0	0	1	1	0	0	0	0	0
	7	9.93	4.67	15.3	46.8	100.2	32.8	32.7	12.3	365	0	0	175	111	44	99	16	0.87	96.7	35	21	40	0	4.4	7.4	82	5.5	0.17	1	31.7	413	0.6	1	4	169	69.9	64.25	112.203	24.4739	0	0	0	0	1	1	0	0	0	0
	6	5.94	5.04	15.1	41.9	83.1	30	36	13.6	118	0	0	164	141	30	93	21	1.33	53.1	28	52	68	31	4.4	7.4	157	6.9	0.05	0.99	33.4	292	1.4	1	7	167.5	71.2	63.125	113.87	25.3776	0	1	1	0	0	1	0	0	4	1
	8	7.05	4.68	14.3	43.1	92.1	30.6	33.2	12.1	145	0	0	162	55	51	98	25	1.31	53.8	24	14	56	0	4.4	7.4	81	5.6	0.12	0.96	29.6	262	0.7	1	7	163	57	59.75	106.617	21.4536	0	1	0	1	0	0	0	1	2	14
	7	6.62	4.65	14.5	42.3	91	31.2	34.3	11.9	225	0	0	133	106	42	69	8	0.72	120.8	46	73	80	0	4.4	7	132	6.9	0.08	0.99	31.4	294	0.8	1	4	164.7	74.75	61.025	117.915	27.5565	0	0	1	0	1	0	0	0	3	5
	8	8.07	4.96	15.5	46.2	93.1	31.3	33.5	12.5	297	0	0	200	137	39	126	11	0.93	85.3	18	23	43	0	4.4	7	80	6.4	0.03	0.97	35.7	263	0.6	1	5	176.5	81.6	69.875	115.533	26.1939	0	0	0	0	1	1	0	0	0	0
	7	7.18	4.26	13	40	93.9	30.5	32.5	13.5	149	0	0	142	0	0	62	18	0.85	65	31	58	90	0	4.4	7.4	136	7.2	0.06	1.14	36.7	310	1	2	7	170	64.6	60	111.733	22.3529	1	1	1	1	0	0	1	1	2	3
	7	4.82	5.03	15.1	45.2	89.9	30	33.4	13	172	15	0	206	0	0	128	17	1	78.3	16	12	67	10	4.4	7.5	96	5.7	0.04	0.98	29	249	0.6	1	5	181	78	73.25	111.24	23.8088	0	0	0	0	0	0	0	0	14	4
	7	9.21	4.18	11.3	35.6	85.2	27	31.7	14.3	194	38	0	133	139	37	70	17	1.08	66.7	27	14	96	18	4.4	7.4	72	6.3	0.06	0.97	33.7	298	0.3	1	7	178	70.7	71	108.36	22.3141	1	1	0	0	0	0	0	0	2	3
	9	8.49	4.06	13.7	40.7	100.2	33.7	33.7	13	262	0	0	147	118	53	73	9	0.71	114.3	46	25	57	0	4.4	7.1	103	5.4	0.89	0.96	27	343	0.9	1	5	167	68.8	62.75	112.556	24.6692	0	1	0	1	0	0	0	1	5	11
	7	9.56	4.69	15.2	43	91.7	32.4	35.3	12.2	242	0	0	236	212	36	151	14	0.62	136.5	25	15	74	0	4.4	7.2	111	5.7	0.31	1	33	331	1	1	5	165	75.7	61.25	118.374	27.8053	0	0	0	0	1	1	0	0	3	1
	10	6.77	4.68	14.3	42	89.7	30.6	34	11.9	238	0	0	177	167	34	106	11	1.1	70.3	21	25	67	0	4.4	7.5	100	6.6	0.15	1	38.3	298	0.8	2	5	180	92.1	65	125.922	28.4259	0	1	0	0	1	1	0	0	2	NA
	10	9.38	3.09	10.1	29.5	95.5	32.7	34.2	12.5	162	0	0	166	0	0	83	48	4.7	12.6	14	16	95	0	4.4	7.2	206	7.5	0.16	0.89	32.9	369	0.4	1	6	170	69.65	65	111.519	24.1003	0	1	1	1	0	0	0	0	2	1
	5	8.36	5.45	16.8	50.8	93.2	30.8	33.1	13.9	225	0	0	288	109	57	192	12	0.97	80.8	22	19	44	0	4.4	7.7	87	6	0.18	0.88	31.5	272	0.6	1	5	165	64.1	61.25	110.476	23.5445	0	0	0	1	1	0	0	0	0	2
	5	8	4.2	12.7	36.9	87.9	30.2	34.4	13.6	166	0	0	145	131	48	88	21	0.53	112.5	30	30	40	0	4.5	6.9	126	6.7	0.08	0.97	33.1	226	0.4	2	7	159	57.1	54.5	112.044	22.5861	0	1	1	1	0	0	0	0	4	0
	5	9.59	5.4	16.7	50.6	93.7	30.9	33	13.2	233	0	0	214	132	45	135	10	0.72	113	22	16	67	0	4.5	6.9	101	0	0.14	0.91	30.2	302	0.4	1	5	168	63.1	63.5	109.792	22.3569	0	0	0	1	1	1	0	0	3	2
	8	9.07	4.6	14.2	42	91.3	30.9	33.8	13	172	0	0	115	164	35	42	22	1.01	70.9	17	19	55	0	4.5	7.4	160	8.1	0.33	1	27.8	340	0.7	1	8	170	68.8	65	112.493	23.8062	0	1	1	0	1	1	0	0	4	2
	6	6.8	5.17	17.1	49.3	95.3	33	34.6	12.2	190	0	0	140	104	33	92	16	0.75	107.7	33	26	58	0	4.5	7.1	96	5.8	0	1.41	40.6	353	1	1	5	164	70.4	60.5	116.879	26.1749	0	1	0	1	1	1	0	0	0	0
	4	7.94	4.37	13.7	40.2	92	31.4	34.1	12.8	346	0	0	278	101	52	223	14	0.62	98.2	33	58	55	0	4.5	7.8	103	6.1	0.23	0.97	31.6	284	0.9	2	6	156.6	63.6	53.3	118.113	25.9342	0	1	0	1	0	0	0	0	1	0
	8	7.32	5.14	15.5	48.9	95.1	30.2	31.7	12.6	189	0	0	126	139	31	68	27	1.44	49.4	44	35	53	0	4.5	7.4	98	6.1	0.03	1.75	43.8	340	0.5	1	6	166	70.7	62	115.906	25.6568	1	1	0	0	0	0	1	0	2	2
	5	5.71	4.45	14	41.9	94.2	31.5	33.4	12.7	306	0	0	226	77	74	126	18	0.63	96.6	23	8	58	0	4.5	7.7	82	0	0	0.9	35.3	313	0.2	2	5	151	48	50.5	107.991	21.0517	0	0	0	1	0	0	0	0	1	0
	8	9.3	4.62	14.9	44.3	95.9	32.2	33.6	13.9	472	5	0	182	97	37	118	21	0.98	77.5	33	29	30	0	4.5	7.6	102	6	0.08	1.06	32	249	0.5	1	7	175	60.7	68.75	105.172	19.8204	0	0	0	0	0	0	0	0	2	1
	6	11.4	5.05	16.3	45.3	89.8	32.2	35.9	13.4	185	0	0	233	113	52	146	12	0.71	125.5	31	32	67	0	4.5	7.1	87	5.4	0.06	0.97	28.1	302	0	1	3	167	71	62.75	115.537	25.4581	0	1	0	1	1	0	0	0	2	0
	14	12.1	5.9	18.8	54.3	92.1	31.9	34.6	13.4	280	0	0	314	229	35	215	18	1.47	53.6	22	30	63	0	4.5	7.2	105	6.4	0.63	0.92	29.9	458	0	1	3	182	103.4	74	126.622	31.216	0	0	0	1	1	1	0	0	2	0
	8	7.97	4.48	13.7	39.7	88.6	30.6	34.5	12.4	260	0	0	239	79	64	156	14	0.83	100.2	30	46	74	241	4.5	7.2	104	6.2	0.03	0.98	31.6	293	1	1	4	170	61.2	65	107.617	21.1765	0	1	0	1	1	0	0	0	0	0
	6	7.94	4.66	15.1	42.4	91	32.4	35.6	11.9	171	0	0	197	103	42	128	15	0.8	102.7	39	20	44	0	4.5	7.5	91	5.5	0.11	0.95	29.3	278	1	1	4	165	61.8	61.25	110.429	22.6997	0	0	0	0	1	0	0	0	0	0
	8	8.3	4.22	13.4	37.8	89.6	31.8	35.4	12.7	177	0	0	153	59	55	87	33	1.52	47.5	18	26	41	0	4.5	7.7	157	6.8	0.07	1.01	31.9	214	0.5	1	5	165	63.8	61.25	111.791	23.4343	0	1	1	1	0	0	0	0	1	1
	8	6.42	5.28	15.5	47.1	89.2	29.4	32.9	12.4	185	0	0	214	221	34	121	14	1.01	73.6	26	21	93	0	4.5	7.6	83	0	0.29	0.99	29.7	457	0.5	1	6	173.4	84.8	67.55	120.704	28.2032	0	1	0	0	1	0	0	0	1	0
	4	13.48	5.24	15.9	47.1	89.9	30.3	33.8	12.1	262	0	0	271	110	47	186	17	1.08	73.1	16	26	72	0	4.5	7.7	103	0	0.11	0.9	38.5	357	0.6	1	4	174	90.1	68	123.608	29.7595	0	1	0	1	1	1	0	0	2	1
	3	7.54	3.9	12.7	39.2	100.5	32.6	32.4	12.6	141	0	0	148	103	49	87	16	1.13	61.9	20	30	57	38	4.5	7.7	123	7.1	0.07	1	32.3	299	0.7	1	8	169	71.1	64.25	114.501	24.8941	1	1	1	1	1	0	0	0	3	0
	7	7.2	5.22	10.6	35.8	68.6	20.4	29.7	17.7	356	0	17.3	247	113	69	177	7	0.59	106.6	18	15	45	0	4.5	7.2	54	5.9	0.02	0.84	25.6	271	0	2	5	163	59	56.5	111.9	22.2063	0	1	0	1	0	0	0	0	4	0
	6	6.9	4.75	15.1	45.6	96	31.8	33.2	15.2	232	0	0	202	56	71	110	10	0.58	96	41	32	72	0	4.5	7.6	73	5.5	0.01	0.93	31.8	234	0.9	2	5	158	50.7	54	107.507	20.3092	0	1	0	0	0	0	0	0	1	0
	6	6.77	4.75	14.8	42.6	89.7	31.2	34.7	12.9	169	0	0	243	54	93	139	19	0.88	82.8	22	18	55	0	4.5	7.3	121	6.9	0.1	0.96	32	284	0.6	1	8	173	58.8	67.25	104.815	19.6465	0	0	1	0	1	0	0	0	1	1
	4	9.24	4.32	12.8	38.5	89.1	29.6	33.2	13	396	0	0	118	128	32	57	16	0.84	89.4	10	9	69	0	4.5	7.9	86	7.4	0.53	0.88	30.9	479	0.2	1	7	173	64.8	67.25	108.536	21.6512	0	1	1	0	0	0	0	0	1	1
	9	8.7	4.66	15.5	44.6	95.7	33.3	34.8	13.2	284	0	0	127	106	37	85	13	1.01	74.6	21	25	49	0	4.5	7	163	8.8	0.02	0.97	31.7	268	0	1	6	177	79.5	70.25	115.546	25.3758	0	1	1	0	1	1	0	0	3	0
	5	7.3	4.46	12.5	38	85.2	28	32.9	12.6	328	0	0	272	156	47	188	11	0.81	70.5	19	17	79	0	4.5	7.5	101	6	0.12	0.93	31.6	321	0.5	2	6	151.3	60.6	50.65	118.247	26.4725	0	1	0	1	0	0	0	0	2	0
	6	6.33	4.03	13.6	40.7	101	33.7	33.4	13.3	148	0	0	165	98	49	93	21	0.93	78.3	24	18	90	0	4.5	7.4	83	0	0.09	0.94	28.9	234	0.3	1	7	178	66.1	71	107.177	20.8623	0	0	0	1	1	1	0	0	4	3
	17	6.9	4.65	14.5	43.7	94	31.2	33.2	13.8	248	0	0	136	79	45	69	13	0.91	82.8	15	16	105	0	4.5	6.8	0	5.7	0.03	1	34.4	257	0.6	1	6	160	69.4	57.5	118.685	27.1094	1	1	0	0	0	0	0	1	0	0
	6	6.56	3.56	11	32.3	90.7	30.9	34.1	11.7	235	0	0	195	29	56	132	18	0.69	82.8	18	12	64	0	4.5	8.1	207	6.5	0.17	1.02	31.3	366	0.5	2	7	150	54.4	50	113.725	24.1778	0	1	1	0	0	0	0	0	2	2
	8	5.5	4.51	15.7	45.3	100.4	34.7	34.6	12.5	198	0	0	221	96	71	122	15	1.09	71.9	28	17	72	0	4.5	7.1	103	5.2	0	0.89	33.1	259	0	1	5	168	73.2	63.5	116.425	25.9354	0	0	0	0	0	0	0	0	9	2
	10	6.3	4.73	15.9	45.5	96.2	33.5	34.8	11.9	214	0	0	172	102	58	88	11	0.89	65.1	20	28	48	0	4.5	7.2	90	5.9	0.05	0.93	30.3	345	0	2	5	152	53	51	111.69	22.9398	0	1	0	1	0	0	0	0	0	0
	9	8.63	4.6	13.4	38.6	83.9	29.1	34.7	12.3	222	0	0	289	163	36	183	17	0.89	62.2	16	15	80	0	4.5	7.3	83	7.3	0.01	0.96	27.1	345	0.6	2	7	147	49.6	48.5	111.001	22.9534	0	1	1	1	0	0	0	0	1	1
	0	7.1	4.53	14.9	43.7	96.5	32.9	34.1	12.2	271	0	0	216	283	35	136	10	0.81	102.1	19	15	66	0	4.5	7.1	76	0	0	0.9	28.7	341	0.3	1	4	165	67.5	61.25	114.31	24.7934	0	0	0	0	1	1	0	0	2	1
	8	8.1	3.87	12.4	35.8	92.5	32	34.6	13.4	242	11	0	192	165	38	82	43	3.09	20.2	28	32	48	0	4.5	7.5	0	6.4	0.11	0.95	32.8	352	0.5	1	6	175	72.4	68.75	112.269	23.6408	0	1	1	1	1	1	0	0	2	0
	0	7.51	4.7	14.9	41.2	87.6	31.6	36.1	12.8	224	14	0	108	0	0	0	18	1.03	77.5	23	28	41	29	4.5	7.3	47	7.6	0.16	1	30.8	313	0.9	1	4	180.7	103.5	73.025	127.457	31.6974	0	1	1	1	1	0	0	0	3	3
	8	6.63	3.93	6.7	26.2	66.7	17	25.6	24.6	251	0	0	108	55	49	43	11	0.71	87.2	24	11	29	0	4.5	7.3	95	5.2	0.07	1.33	30.4	180	0.6	2	4	152	55.4	51	113.653	23.9785	1	0	0	0	0	0	0	0	3	0
	9	7.72	5.19	16.3	47.9	92.3	31.4	34	12.1	306	0	0	185	150	52	110	12	0.91	96.8	28	34	66	0	4.5	7.8	115	5.4	0	0.96	34	262	1.8	1	3	169	83.7	64.25	122.679	29.3057	0	0	0	0	0	1	0	0	2	0
	7	10.97	5.45	16	49	89.9	29.4	32.7	12.3	300	9	0	242	0	0	162	12	0.79	107.3	26	30	94	74	4.5	7.9	110	7.1	0.12	0.97	33.1	352	0.5	1	4	165	90	61.25	129.628	33.0579	0	1	0	0	1	1	0	0	7	0
	9	8.65	5.08	14.8	46.1	90.7	29.1	32.1	12.4	316	0	0	248	90	51	127	15	0.58	103	13	8	110	0	4.5	7.7	90	5.9	0.1	1.02	30.8	176	0.6	2	6	160	63.9	55	116.803	24.9609	0	0	0	1	0	0	0	0	3	0
	8	5.96	4.81	16.3	46.7	97.1	33.9	34.9	11.1	189	0	0	181	142	35	116	17	0.92	80.9	50	58	33	0	4.5	8	100	5.2	0.06	0.99	32.3	291	0.8	1	7	167	78.4	62.75	120.455	28.1114	0	1	0	1	0	0	0	0	3	0
	0	8.63	4.99	16.1	46.1	92.4	32.3	34.9	13.2	275	0	0	133	119	41	56	15	1.18	62.2	19	21	73	0	4.5	7.8	87	5.7	0.1	0.95	31.2	394	0.5	1	6	165	62	61.25	110.566	22.7732	0	1	0	0	1	1	0	0	2	2
	8	10.35	4.44	14.2	42.2	95	32	33.6	12.3	234	0	0	152	59	67	63	17	0.79	101.7	14	13	52	0	4.5	7.5	126	6.5	0.05	1.08	29.7	362	0.9	1	5	171	74.3	65.75	115.478	25.4095	0	0	1	1	1	0	0	0	2	4
	6	14.31	4.47	14.5	43.7	97.8	32.4	33.2	13.7	199	12	0	227	138	42	139	23	1.64	43.4	42	94	59	0	4.5	7.7	168	7.2	0.25	1.04	33	375	0.6	1	5	170	75.2	65	116.599	26.0208	0	1	1	0	1	1	0	0	2	2
	10	9.37	5	15.6	46	92	31.2	33.9	12.9	233	0	0	188	95	42	118	17	1.03	74.8	27	24	53	0	4.5	7.8	103	5.6	0.08	0.88	39.2	265	1.4	1	5	170	79	65	119.037	27.3356	1	1	0	1	1	1	0	0	5	2
	3	3.97	4.28	13	40.4	94.4	30.4	32.2	12.5	222	0	0	212	101	47	139	10	0.72	78.4	24	16	65	0	4.5	7.3	100	5.6	0.03	3.24	63.4	270	0.8	2	7	158	56	54	111.599	22.4323	0	1	0	0	0	0	1	0	1	NA
	5	10.17	4.49	13.8	39.5	88	30.7	34.9	12	239	0	0	218	239	34	93	18	0.57	106.1	16	18	53	0	4.6	7.8	93	6	0.08	0.94	25.2	280	0.5	2	6	164	55.1	57	110.184	20.4863	0	0	0	0	0	0	0	0	0	0
	7	5.92	4.9	16.1	47.5	96.9	32.9	33.9	12.7	246	0	0	190	103	49	103	15	1.14	63	22	20	54	0	4.6	7.6	85	0	0.06	0.98	31	340	1	1	7	171.1	87.1	65.825	125.052	29.7521	0	1	0	0	0	0	1	0	0	0
	4	3.88	4.03	14.4	39.9	99	35.7	36.1	13.7	217	0	0	207	88	104	103	9	0.79	103.4	208	97	136	0	4.6	7.2	115	5.6	0.67	0.92	30.7	281	1.6	1	5	174	65.5	68	110.041	21.6343	0	1	0	0	1	1	0	0	2	0
	5	7.03	5.24	15.6	45.1	86.1	29.8	34.6	12.3	272	0	0	269	92	92	153	12	0.79	75.5	22	21	64	0	4.6	8.2	110	0	0.01	0.96	34.3	332	1.4	2	5	159	53.2	54.5	110.579	21.0435	0	1	0	1	0	0	0	0	1	0
	9	4.3	3.99	12.2	35.5	89	30.5	34.3	11.6	320	0	0	186	219	52	92	12	0.74	83.3	26	16	102	0	4.6	7.7	89	6	0.02	0.98	34.1	317	0.4	2	6	152	60.5	51	119.342	26.1859	0	0	1	1	0	0	0	0	0	0
	9	5.9	4.13	13.2	40	96.9	32	33	13.1	108	0	0	248	102	68	144	19	1.21	59.1	44	31	63	0	4.6	7.5	93	5.9	0.12	1.01	28.9	281	0	1	7	170	61.7	65	109.457	21.3495	0	0	0	1	1	0	0	0	2	0
	7	12.79	3.91	12.6	37.5	95.9	32.2	33.6	11.9	237	0	0	191	60	47	125	21	0.98	53.8	22	18	68	0	4.6	7	115	5.8	0.2	1.07	29.2	340	0.6	2	8	150	60.2	50	120.081	26.7556	1	0	0	0	0	0	1	0	0	0
	9	6.3	4.5	14.6	41.5	92.3	32.6	35.3	13.1	195	0	0	212	99	75	107	11	0.58	101.6	28	13	104	0	4.6	8.5	101	5.7	0.22	0.94	32.8	309	0	2	7	147	53.05	48.5	115.486	24.55	0	1	0	0	0	0	1	0	1	1
	7	5.6	5.26	15.6	46.1	87.6	29.7	33.8	13.8	204	0	0	186	127	33	122	10	0.93	86.4	28	23	86	0	4.6	7.7	74	5.9	0.18	1.1	29.5	416	0	1	5	174	82.4	68	120.405	27.2163	0	0	0	1	1	0	0	0	2	1
	6	6.39	5.06	16	43.9	86.8	31.6	36.4	11.9	216	0	0	179	105	47	116	16	0.54	151.3	24	27	120	0	4.6	7.6	110	7.2	0.02	0.89	28.7	261	0.5	1	6	158.2	53.5	56.15	109.606	21.3767	0	1	1	0	1	1	0	0	1	0
	3	9.93	5.34	17	48.2	90.3	31.8	35.3	12.1	238	0	0	185	153	49	88	12	1.26	55.2	22	16	90	0	4.6	8	110	0	0.05	0.96	30.6	320	0.6	1	7	163	57	59.75	109.655	21.4536	0	1	0	0	0	0	0	0	0	0
	5	5.67	4.45	14.8	44.5	100	33.3	33.3	13.1	271	0	0	207	90	37	119	14	0.99	80.1	26	37	62	0	4.6	8	86	5.7	0.07	0.95	28.9	251	0.9	1	4	175	81.5	68.75	119.307	26.6122	0	1	0	1	1	0	0	0	0	0
	6	7.91	4.04	13	38.3	94.8	32.2	33.9	12.9	211	0	0	124	92	44	58	11	0.74	77.6	59	71	53	0	4.6	7.4	107	0	0.12	0.99	32.2	284	1.2	2	7	158	66.2	54	120.995	26.5182	0	1	0	0	0	0	0	0	1	2
	5	11.11	5.28	16.4	46.7	88.4	31.1	35.1	12.6	255	0	0	227	121	39	134	10	0.84	112.7	17	14	70	0	4.6	7.6	126	7	0.01	0.93	31.1	332	0.7	1	7	160	48.3	57.5	104.902	18.8672	0	1	1	0	1	1	0	0	2	1
	10	11.95	5.39	16.2	49.2	91.3	30.1	32.9	12.2	275	0	0	199	93	43	121	20	0.99	81.7	21	14	65	0	4.6	7.4	0	0	0.85	0.97	33.8	428	0.7	1	4	180	69.8	72.5	110.021	21.5432	0	0	0	0	1	1	0	0	4	1
	6	11.51	4.81	14.9	43.7	90.9	31	34.1	12.1	265	0	0	246	127	44	195	13	0.66	92	41	46	99	0	4.6	8.4	57	7.1	0.79	0.91	29.7	328	0.5	2	5	150	67.2	50	125.919	29.8667	0	1	0	1	0	0	0	0	2	0
	6	7.19	4.53	14.3	43.5	96	31.6	32.9	12.5	252	0	0	191	125	38	117	13	0.77	75	37	50	94	0	4.6	7.5	98	0	0.09	0.95	31.1	312	1.1	2	6	160	76	55	127.496	29.6875	0	1	0	1	0	0	0	0	2	1
	6	7.44	4.43	12.8	39	88	28.9	32.8	12.1	268	0	0	287	161	49	175	13	0.81	68.8	24	19	65	0	4.6	7.9	111	7.5	0.01	0.93	26.4	309	0.6	2	7	159.2	64.65	54.6	119.25	25.5084	0	1	0	1	0	0	0	0	2	0
	7	5.5	4.47	14	42.2	94.5	31.4	33.3	13.1	128	0	0	186	215	54	117	16	0.76	74.4	49	36	65	0	4.6	7	97	6.4	0.04	0.99	32.3	303	0	2	7	154	59	52	117.187	24.8777	1	1	0	1	0	0	0	0	1	0
	5	9.17	4.53	14	41.3	91.2	30.9	33.9	11.6	191	0	0	246	145	44	187	10	0.6	109.1	37	66	60	0	4.6	7.4	123	6.9	0	0.94	31	340	0.6	2	4	158	75.2	54	127.945	30.1234	0	0	1	1	0	0	0	0	1	0
	4	8.31	4.94	16.2	47.2	95.5	32.8	34.3	13.4	168	0	0	211	110	29	136	15	0.99	74.5	21	26	75	0	4.6	7.7	93	6	0.43	1.13	31.8	362	0.6	1	7	175	74.2	68.75	114.88	24.2286	0	0	0	0	1	1	0	0	2	1
	15	6.5	4.23	13.2	41	96.9	31.2	32.2	12.1	226	0	0	153	166	57	83	29	0.79	75.7	20	21	66	61	4.6	6.8	0	7	0.08	0.91	30.1	192	0.5	2	5	157	56.7	53.5	114.068	23.003	0	1	1	1	1	1	0	0	6	0
	0	4.9	5	15.9	47.3	94.7	31.7	33.5	13.7	182	0	0	171	63	39	122	11	0.71	116.5	17	19	67	0	4.6	6.9	247	6.9	0	1.02	39.7	271	0	1	5	175	64.3	68.75	108.875	20.9959	0	1	1	0	1	1	0	0	1	1
	0	9.18	4.86	15	44.5	91.6	30.9	33.7	12.6	208	0	0	159	60	56	99	10	0.94	80.8	16	18	79	0	4.6	7.6	85	6.5	0.07	0.99	27.3	353	0.7	1	6	172	73.9	66.5	116.214	24.9797	0	1	1	1	1	0	0	1	0	0
	5	4.94	4.42	13.8	40.9	92.5	31.2	33.7	12.5	246	0	0	209	163	56	132	12	0.71	84.3	21	17	79	0	4.6	7.7	104	5.4	0.04	0.97	29.3	353	0.8	2	5	152	54.2	51	114.19	23.4591	1	1	0	1	1	0	0	0	0	0
	8	6.37	5.38	17.2	49.3	91.6	32	34.9	12.3	176	5	0	251	103	62	154	8	0.97	78.6	33	42	70	0	4.6	7.4	141	6.1	0.01	0.95	30.3	309	1.3	1	6	175	83.2	68.75	120.339	27.1673	0	1	0	1	1	1	0	0	5	2
	6	8.03	5.14	15.5	44.9	87.4	30.2	34.5	12.9	531	0	0	178	65	39	74	17	0.81	105.5	56	75	84	34	4.6	7.2	23	5.7	0.04	0.98	34.4	300	0.5	1	4	175.6	85.3	69.2	121.276	27.663	0	0	0	0	0	0	0	0	0	0
	9	7.52	4.76	15.9	45	94.5	33.4	35.3	12.7	204	0	0	224	139	39	145	11	0.8	109.8	48	58	78	0	4.6	7.6	88	0	0.15	0.99	29.9	220	1.1	1	3	170	71.2	65	115.552	24.6367	0	0	0	1	0	0	0	0	14	8
	7	8.32	5.53	14.9	45.7	82.6	26.9	32.6	12.1	260	0	0	248	66	36	166	9	0.43	156.3	17	30	200	0	4.6	8.2	135	7.2	0.11	1.03	36.6	332	0.8	2	4	158	61	54	116.98	24.4352	0	0	0	1	0	0	0	0	4	1
	7	7.51	5.52	16.7	48.1	87.1	30.3	34.7	13.3	271	0	0	279	277	38	214	14	1.22	66	26	40	47	0	4.6	7.3	81	5.6	0.24	0.96	34.5	284	0.9	1	3	175	107.2	68.75	134.896	35.0041	0	0	0	1	1	1	0	0	1	1
	7	7.95	5.01	14.2	44.3	88.4	28.3	32.1	13.2	499	16	0	134	149	51	61	16	1.07	74.2	32	16	41	17	4.6	7.9	92	5.3	0.07	1.03	34.2	215	1	1	4	174	78.5	68	118.013	25.9281	0	1	0	0	1	0	0	0	2	2
	5	9.97	5.3	15.8	47.3	89.2	29.8	33.4	12.1	243	0	0	203	85	47	118	15	1.2	61.1	24	11	58	0	4.6	7.6	97	5.4	0.16	1.03	30.8	309	0.9	1	6	175	71.9	68.75	113.485	23.4776	0	1	0	1	0	0	1	0	0	3
	9	11.85	5.41	16.2	49.7	91.9	29.9	32.6	13.4	190	5	0	193	102	53	100	19	1.03	73.5	18	20	90	54	4.6	7.3	104	5.7	0.08	0.91	29.8	391	0.4	1	6	170	74.9	65	117.925	25.917	1	0	0	0	1	1	0	0	0	0
	6	4.43	4	12.4	37.5	93.8	31	33.1	14.1	106	0	0	184	0	0	0	14	0.68	84	23	13	87	0	4.6	8.6	0	5.6	0.2	1.04	37.5	279	1	2	7	163	48.8	56.5	105.891	18.3673	0	0	0	0	0	0	1	0	2	0
	8	7.77	4.76	14.4	42.5	89.3	30.3	33.9	12.1	248	0	0	197	0	0	105	21	1.04	50.8	24	17	70	0	4.6	7.6	77	6.1	0.06	0.9	30.1	335	0.8	2	8	162	58	56	113.063	22.1003	0	1	0	0	0	0	0	0	0	3
	10	7.9	4.43	14	42.4	95.7	31.6	33	12.3	230	0	0	166	90	52	64	6	0.56	132.4	14	9	35	0	4.6	7.5	77	5.2	0.03	0.96	31.2	245	0.6	2	2	167	54.1	58.5	108.438	19.3983	0	0	0	0	1	1	0	0	3	9
	9	5.38	4.43	14.2	42.4	95.7	32.1	33.5	11.6	237	0	0	223	147	55	122	11	0.88	64.7	21	21	71	0	4.6	7.6	86	7.4	0.13	0.96	28.6	245	0.5	2	6	160	66.6	55	120.369	26.0156	1	0	1	1	0	0	0	0	5	0
	7	6.34	4.77	14.3	43.4	91	30	32.9	12.4	247	0	0	161	85	72	69	16	0.76	73.9	19	12	66	0	4.6	7.1	66	5.6	0.19	0.99	33.8	412	0.5	2	7	147	55.2	48.5	117.335	25.5449	0	0	0	1	0	0	0	0	0	NA
	4	9.85	5.34	16.3	48	89.9	30.5	34	12.5	284	6	0	226	141	41	131	18	1.22	59.9	28	32	65	0	4.7	8.1	95	5.8	0.04	0.97	34	332	0.8	1	6	175	86	68.75	123.556	28.0816	0	1	0	0	0	0	0	0	0	0
	8	9.05	4.76	15.8	45.4	95.5	33.2	34.7	12.5	191	0	0	199	94	47	128	18	1.37	53.6	20	15	87	0	4.7	7.8	100	6.3	0	1	31.7	313	1.3	1	5	172	66	66.5	112.779	22.3094	0	1	1	0	1	1	0	0	1	0
	8	7.12	4.53	14.6	41.7	92.1	32.2	35	12.4	165	0	0	171	147	53	85	14	0.78	101.5	31	24	36	0	4.7	7.9	110	6.1	0	1.94	35.9	176	1	1	6	178	78.2	71	117.322	24.6812	1	1	0	0	1	0	1	0	3	1
	9	8.58	4.95	14.9	44.9	90.7	30.1	33.2	12.5	327	0	0	256	137	41	152	17	1.12	74.6	13	18	77	0	4.7	7.5	97	0	0.23	0.97	31.7	274	0.3	1	3	174.7	83.4	68.525	122.145	27.3263	0	0	0	1	1	1	0	0	0	0
	6	7.41	5.18	15.2	45.4	87.6	29.3	33.5	14.1	217	0	0	192	126	43	137	18	0.95	60	32	22	58	0	4.7	8.3	91	5.7	0	0.95	29.5	336	0.5	2	6	159	65.9	54.5	121.816	26.067	0	0	0	1	0	0	1	0	2	0
	8	16	4.31	13.9	39.9	92.6	32.2	34.8	13.3	267	0	0	226	99	55	167	13	0.8	0	30	23	83	0	4.7	7.7	103	5.7	0.07	0.91	30.6	290	0.7	1	6	160	55.1	57.5	111.352	21.5234	0	1	0	1	0	0	0	0	1	0
	7	6.1	4.55	14.6	41.3	90.8	32.1	35.4	12.5	186	0	0	133	67	43	53	12	0.8	83.7	26	16	40	0	4.7	7.4	85	5	0	1.07	30.7	307	0	2	3	165	56	57.5	112.005	20.5693	0	0	0	0	0	0	0	0	3	2
	5	10.24	5.46	17	52.1	95.4	31.1	32.6	12.6	308	0	0	187	72	50	106	14	1.16	63	16	17	72	0	4.7	7.6	96	5.7	0.18	0.94	32.9	426	0.5	1	6	180	81.6	72.5	118.327	25.1852	0	1	0	0	1	1	0	0	0	0
	7	6.95	4.48	13.4	39.7	88.6	29.9	33.8	11.7	248	0	0	194	62	60	99	7	0.72	85.1	37	25	66	0	4.7	7.6	91	0	0.12	1.03	32.3	341	1.5	2	5	158	52.2	54	111.703	20.9101	0	0	0	0	0	0	0	0	4	1
	8	8.42	5.36	16.3	46.7	87.1	30.4	34.9	12.3	293	0	0	235	92	55	195	12	0.86	97.8	62	99	68	93	4.7	7.7	110	0	0.57	1.01	30.5	371	1.1	1	4	170	88.2	65	127.977	30.519	0	1	0	1	1	1	0	0	1	1
	0	7.72	5.07	15.7	45.1	89	31	34.8	13.2	511	0	0	217	238	35	92	10	1.01	76.1	24	17	66	0	4.7	7.6	0	5.7	0.04	0.93	28.4	306	0.6	1	5	166.4	72.2	62.3	119.719	26.0754	1	0	0	0	0	0	0	0	0	0
	3	10.39	4.38	13.9	41	93.6	31.7	33.9	12.5	172	0	0	232	112	55	159	21	1.1	66.6	21	16	45	0	4.7	8.2	105	5.8	0	1.01	28.9	336	0.8	1	6	174	64.2	68	110.763	21.2049	0	1	1	1	1	1	0	0	2	2
	11	9.77	4.9	14.9	43	87.8	30.4	34.7	13.1	255	0	0	198	166	65	109	16	0.92	92.8	10	10	63	0	4.7	6.8	71	5.3	0.01	0.96	25.7	212	0.4	1	3	168	60.4	63.5	111.057	21.4002	0	1	0	0	0	1	0	0	8	4
	7	8.38	4.95	16.1	49.2	99.4	32.5	32.7	13.9	252	0	0	202	92	52	105	15	0.71	82.5	41	29	104	0	4.7	7.3	85	5.5	0.17	1.02	27.2	343	0.5	2	6	154	51.8	52	112.933	21.8418	0	0	0	0	0	0	1	0	8	1
	7	6.39	4.57	15	44	96.3	32.8	34.1	12	229	0	0	261	393	39	137	12	0.78	99.3	40	32	70	0	4.7	7.5	211	8.1	0.42	0.92	30.1	389	1	1	6	174.5	69.6	68.375	113.84	22.857	1	1	1	0	0	0	0	0	3	1
	4	5.35	5.15	16.4	47.9	93	31.8	34.2	12.3	191	0	0	146	80	44	75	16	0.84	93.7	30	42	41	0	4.7	7.8	102	5.6	0.07	1.02	32.9	217	1	1	5	168	72.1	63.5	118.741	25.5456	0	1	0	0	0	0	0	0	1	3
	12	7.65	4.28	12.8	38.6	90.2	29.9	33.2	13.1	222	0	0	138	88	56	58	16	1.05	69.7	18	21	92	0	4.7	7.1	158	9.1	0	0.95	29.6	268	0.3	1	7	170	70.5	65	116.621	24.3945	0	0	1	0	0	0	0	1	2	1
	7	6.75	4.31	13.8	42.6	98.8	32	32.4	13	276	0	0	183	78	62	99	11	0.79	75.4	20	26	97	0	4.7	7.8	81	5.6	0.02	1.06	31.1	316	0.7	2	5	160	57.3	55	114.837	22.3828	1	1	0	1	0	0	0	0	1	0
	4	4.9	5.38	14.7	46.2	85.9	27.3	31.8	20.6	261	21	0	208	0	0	136	16	0.84	93.4	19	24	55	0	4.7	7.9	119	6.4	0.09	0.89	28.1	288	0.7	1	5	158	63.6	56	118.752	25.4767	0	0	0	0	0	0	0	0	4	2
	5	9.03	5.02	15.6	47	93.6	31.1	33.2	12.6	293	0	0	215	190	29	111	15	0.92	80.8	17	16	89	0	4.7	7.9	98	5.7	0.06	1.01	28.1	302	0.8	1	7	174	72	68	115.546	23.7812	1	1	0	0	1	0	0	0	0	NA
	9	8.7	4.74	14.9	43.8	92.5	31.4	33.9	14.4	352	0	0	145	68	70	67	27	1.1	66.6	25	18	63	0	4.8	6.5	65	6.1	0.04	0.85	28.3	280	0	1	6	158	57.6	56	115.803	23.0732	1	1	0	0	1	1	0	0	2	0
	6	13.61	4.97	14	41.7	83.9	28.2	33.6	13.7	298	0	0	190	178	43	128	19	0.76	75.5	21	26	90	30	4.8	7.7	117	0	0.13	0.96	30.2	294	0.7	2	6	160	55.5	55	114.991	21.6797	0	1	0	1	0	0	0	1	1	1
	8	11.7	4.93	16.4	49.7	100.9	33.3	33	13.1	174	0	0	194	82	53	121	15	0.81	96.2	36	27	63	0	4.8	8	83	6.6	0.06	1.03	29.1	340	0	1	6	165	67.2	61.25	118.663	24.6832	1	1	1	1	1	1	0	0	1	0
	5	8.31	4.28	12.8	39	91.1	29.9	32.8	14	275	0	0	252	89	42	193	23	1.15	62.7	19	11	80	0	4.8	7.9	124	0	0.13	0.97	35.3	337	0.4	1	7	164	53.9	60.5	110.063	20.0402	0	1	0	1	1	1	0	0	4	1
	8	5.8	4.95	14.4	43.8	88.5	29.1	32.9	13.2	198	0	0	145	89	65	73	13	0.77	72.6	24	22	86	0	4.8	7.3	77	6.3	0	1	28.1	254	0.8	2	7	145	63.6	47.5	128.746	30.2497	1	1	0	1	1	1	0	1	5	1
	7	6.5	5.27	16.3	46.9	89	30.9	34.8	13.5	218	0	0	202	138	32	124	10	1	78.2	29	36	62	0	4.9	7.2	88	6	0.25	0.91	30	278	0.7	1	5	168	64.9	63.5	117.05	22.9946	0	1	0	0	1	1	0	0	4	4
	7	11.4	4.77	14.7	41.3	86.6	30.8	35.6	12.5	305	0	0	167	111	49	88	15	0.85	93.9	27	39	41	0	4.9	7.9	99	5.1	0.04	1.05	30	249	1.1	1	5	162	66.1	59	121.149	25.1867	0	0	0	1	0	0	0	0	0	0
	13	9.23	4.99	15.4	43.7	87.6	30.9	35.2	12	260	0	0	177	100	51	121	13	1.09	71.3	29	49	68	0	4.9	7.7	144	7.6	0.29	1.07	32.6	397	0.9	1	5	171	76	65.75	122.632	25.9909	0	1	1	1	1	1	0	1	2	0
	4	8.13	3.67	12.6	36.9	100.5	34.3	34.1	11.8	213	0	0	146	109	45	76	11	0.85	89.4	23	20	53	0	4.9	7.3	132	6.3	0.04	0.97	26.9	241	0.5	1	6	164	62.3	60.5	117.372	23.1633	0	0	1	0	1	0	0	0	2	0
	0	10.67	3.12	10.1	31.2	100	32.4	32.4	13.2	139	0	0	165	75	39	75	11	0.71	82.3	30	29	68	0	3.3	6.1	108	5.8	11.26	1.04	28.6	537	1.2	2	6	153.6	71.6	51.8	107.766	30.348	0	1	0	0	0	0	0	0	12	1
	54	10.27	3.84	12.3	35.6	92.7	32	34.6	13.4	139	0	0	119	94	29	82	12	0.79	96.7	16	14	32	0	3.4	5.5	108	5.5	1.41	1.18	26.1	217	0	1	7	163	70.4	59.75	100.779	26.497	0	1	0	1	0	0	1	0	19	16
	0	5.9	4.05	12.4	37.8	93.2	30.6	32.8	13.7	149	0	0	97	0	0	0	12	0.86	64	30	22	46	0	3.4	5.8	0	0	0.02	1.11	36.9	225	0	2	7	144	67.2	47	111.268	32.4074	1	1	1	0	0	0	0	0	2	2
	0	12.41	2.73	8.3	26	95.2	30.4	31.9	13.7	184	67	0	157	91	26	82	18	1.06	51.1	40	17	33	7	3.4	5.4	104	0	14.15	1.02	26.8	536	0.6	2	7	147	59	48.5	102.374	27.3034	1	1	0	0	0	0	0	0	3	0
	5	5.93	4.24	13.3	38.1	89.9	31.4	34.9	13.3	277	0	0	208	119	46	150	15	0.6	0	26	21	0	0	3.5	7.2	91	5.8	0.07	0.9	26.9	267	0.7	2	6	162	63.2	56	100.226	24.0817	0	0	0	1	0	0	0	0	3	3
	13	6.9	4.34	13.9	41.8	96.4	32	33.2	13.2	200	0	0	176	82	42	117	14	0.63	129.5	15	19	45	0	3.5	6.4	104	5.6	0.1	1.06	29.9	340	0	1	6	171	76.7	65.75	101.81	26.2303	0	1	0	0	1	1	0	0	12	12
	7	11.06	5.91	17.6	49.9	84.4	29.8	35.3	12.9	222	0	0	149	144	33	109	12	0.92	83.6	35	29	105	0	3.6	6.5	209	9.8	0	0.91	29.5	302	0	1	6	180	85.9	72.5	104.091	26.5123	0	1	1	0	1	1	1	0	5	0
	5	8.8	4.6	14.4	43.3	94.1	31.3	33.3	13.7	280	0	0	178	194	45	132	13	0.68	85.8	25	25	28	0	3.6	6.8	100	6.2	0	0.97	31.1	361	0	2	6	154	67.7	52	108.974	28.5461	0	0	0	1	0	0	0	0	3	2
	5	7.8	3.79	11.6	34.5	90.9	30.5	33.6	13.4	252	0	0	239	95	68	161	12	0.57	104.6	27	19	87	0	3.6	6.5	95	6.2	0.16	0.89	27.9	312	0	2	7	147	60.1	48.5	106.358	27.8125	0	1	0	1	0	0	0	0	1	1
	0	7.4	5.5	16.2	49.3	89.5	29.4	32.8	15.4	171	0	0	195	87	70	86	12	1.08	67	23	15	40	0	3.7	6.7	93	6.1	0.11	0.89	24.7	324	0	1	7	176	73	69.5	100.003	23.5666	1	0	0	0	1	0	1	0	8	2
	8	9.8	4.93	16.2	47.2	95.7	32.8	34.3	12.8	264	0	0	236	141	53	163	18	0.91	91.8	23	10	51	0	3.7	6.5	81	6	0.08	1.02	24	262	0	1	4	178	89.1	71	108.534	28.1214	0	1	0	1	1	0	0	0	4	1
	5	10.29	4.61	13.9	42.2	91.5	30.2	32.9	13.6	176	0	0	166	71	46	99	13	0.85	87.2	28	21	64	0	3.7	6.7	82	0	0.08	0.99	29.8	324	1.9	1	7	172	78.4	66.5	105.365	26.5008	0	1	0	0	1	0	0	0	3	1
	5	5.33	3.93	13	37.9	96.4	33.1	34.3	13.4	178	0	0	201	83	49	130	17	0.76	74.8	17	13	72	0	3.7	6.8	95	5.8	0.11	0.97	28.9	310	0.4	2	7	150.2	66	50.1	111.137	29.2553	1	1	0	1	0	0	0	0	1	0
	11	6.9	4.24	12.6	37	87.4	29.6	33.9	13.8	193	0	0	202	138	45	149	12	0.75	78	21	12	86	0	3.8	6.7	80	6.5	0	0.9	26.8	391	0.6	2	6	155	55.5	52.5	101.805	23.1009	0	1	0	1	0	0	0	0	4	1
	4	4.82	4.58	13.2	40.1	87.6	28.8	32.9	13.1	166	0	0	227	81	52	145	19	1.27	57.8	26	22	66	0	3.8	6.3	219	9.7	0.15	0.94	31.6	338	0.4	1	6	169	78	64.25	108.346	27.31	0	1	1	1	1	0	0	0	1	1
	6	8.9	4.4	14.3	40.6	92.4	32.5	35.2	13.2	195	0	0	148	192	43	67	25	1.03	73.4	27	31	52	0	3.8	6.9	115	5.7	2.02	0.92	24.4	316	0	1	6	168	77.3	63.5	108.484	27.388	1	0	0	0	0	0	1	1	5	3
	6	7	5.53	16.2	47.6	86.1	29.2	33.9	14.6	267	0	0	137	78	26	95	14	0.82	92.4	19	11	81	0	3.8	6.5	83	6	0.1	1.07	34.5	292	0	1	7	165	69.8	61.25	105.243	25.6382	0	1	0	0	1	0	0	0	6	4
	4	7.6	3.46	11.3	33	95.5	32.6	34.1	14.1	275	67	0	333	122	34	252	17	1.17	52.2	26	11	77	22	3.8	7.6	97	6	7.34	2.02	31.8	673	0.7	2	5	158	58	54	102.511	23.2335	0	1	0	1	0	0	0	0	1	0
	6	6.8	3.88	12	34.7	89.6	30.9	34.5	12.9	202	0	0	176	0	0	0	9	0.4	0	32	32	106	0	3.8	7.3	0	0	0	0.83	30.1	472	0.6	2	5	155	63.5	52.5	108.159	26.4308	0	1	1	1	1	1	0	0	2	2
	12	5.02	5.05	15.5	44.7	88.5	30.7	34.7	13.2	205	0	0	179	100	30	167	11	0.88	85.4	32	28	87	0	3.8	7.5	91	6.2	0.08	0.96	28.3	252	0	1	7	170	71	65	103.271	24.5675	1	0	0	1	1	1	0	0	3	4
	5	5.1	3.86	12.8	36.4	94.3	33.1	35.1	13	191	0	0	159	116	53	107	18	0.93	77	27	17	186	0	3.8	6.6	91	5.6	0.47	0.89	30.5	343	0	1	8	154	55	53	100.996	23.1911	0	0	0	0	0	0	0	0	4	0
	0	5.59	5.48	18	50.7	92.5	32.8	35.5	14	183	0	0	187	112	39	150	12	1.04	71.5	30	20	64	0	3.8	6.6	107	6.7	0.09	0.93	29.8	276	0	1	6	170	77	65	107.12	26.6436	1	1	0	1	1	0	0	1	9	6
	5	6.5	4.5	14.5	42.3	94	32.2	34.3	13	160	0	0	212	83	45	138	15	0.64	93.7	14	1	89	0	3.8	7	104	5.7	0	1.01	29.6	327	0	2	6	159	74	54.5	114.342	29.271	0	1	0	0	0	0	0	0	4	4
	9	10.3	4.51	14.2	42.1	93.2	31.5	33.8	12.9	311	0	0	259	87	57	148	21	0.74	106.5	19	11	61	0	3.8	6.8	98	6.3	0.19	0.99	27.8	370	0	1	6	170	73.5	65	104.875	25.4325	0	0	0	1	1	1	0	1	7	2
	10	5.49	3.55	11.3	34.8	98	31.8	32.5	12.7	197	0	0	162	89	78	76	13	0.85	65.1	20	10	38	0	3.8	6.7	69	0	0.05	1.31	33.8	313	0.9	2	7	153	54.5	51.5	101.851	23.2816	0	0	0	0	0	0	1	1	8	5
	5	7.5	4.76	14.6	41.9	88	30.7	34.8	11.9	200	19	0	211	100	49	128	20	1.3	59.2	18	21	55	100	3.8	6.8	246	8.4	0.04	0.9	34.9	357	0.5	1	4	188	87.7	78.5	104.309	24.8133	0	0	1	1	0	0	0	0	3	2
	8	5.7	4.31	13	40.3	93.6	30.3	32.4	12.7	228	0	0	157	117	34	91	14	0.82	89.7	30	16	56	0	3.8	6.7	71	6.5	0.22	1.16	34.2	328	1.3	2	7	160	58.6	55	102.151	22.8906	0	1	1	0	0	0	0	0	3	1
	11	11.9	4.29	13.5	40.1	93.4	31.5	33.7	12.7	288	0	0	174	74	50	111	19	0.75	78.6	23	21	93	0	3.8	7.5	102	6.1	0.38	1.03	28.2	407	0	2	6	168	65	59	103.663	23.03	1	1	1	0	0	0	0	1	4	2
	7	6.7	3.9	11.9	35.7	91.6	30.5	33.3	14	209	0	0	129	89	40	76	12	1.25	69.5	31	16	67	0	3.8	6.8	92	5.7	0.36	0.92	29.4	312	0.8	1	8	172	73.9	66.5	104.062	24.9797	1	1	0	1	1	1	0	0	1	0
	15	4.7	4.61	14.2	42.1	91.3	30.9	33.8	12.4	158	0	0	172	133	52	121	15	0.71	82.6	26	45	77	0	3.8	6.7	170	8.1	0.08	0.96	30.7	316	0	2	6	158	66.6	54	109.152	26.6784	1	1	1	0	0	0	0	0	4	1
	10	11.9	3.89	11.8	36.3	93.1	30.2	32.5	13.9	232	0	0	168	112	78	73	29	1.09	48.9	33	17	51	11	3.8	7	97	6.3	1.19	0.96	25.7	391	0	2	7	147	53	48.5	103.291	24.5268	0	1	0	1	0	0	0	0	3	2
	5	5.3	3.56	11.2	33.4	93.9	31.4	33.4	13.5	348	0	0	202	110	47	134	17	0.59	102.6	21	8	55	0	3.8	6.9	88	6.1	0	1	27	319	0	2	6	160	66.7	55	108.293	26.0547	0	1	0	0	0	0	0	0	0	0
	7	5.94	3.85	12.2	36.9	95.8	31.7	33.1	13.2	187	0	0	144	84	56	65	14	1.01	70.5	24	20	54	0	3.8	6.5	76	5.6	0.05	0.96	31.9	343	0.4	1	8	172.2	90.1	66.65	114.094	30.3849	0	1	0	1	0	0	0	0	1	1
	5	5.44	4.13	12.6	38.3	92.7	30.5	32.9	12.5	218	0	0	207	87	51	146	20	1.38	37.2	23	15	49	0	3.8	6.9	62	5.4	0.08	0.98	31	353	0.5	2	7	155	54.7	52.5	101.169	22.768	0	1	0	0	0	0	0	0	3	0
	5	8.49	4.94	14.8	45.6	92.3	30	32.5	13.2	367	0	0	140	84	40	94	17	1.09	73.9	25	24	46	0	3.8	7.1	82	5.9	0.99	3.42	55.3	378	0.6	1	4	167	68.1	62.75	102.977	24.4182	0	0	0	0	0	0	0	0	2	NA
	14	8.2	5.08	14.6	45.3	89.1	28.8	32.3	14.1	168	17	0	127	90	32	80	22	0.87	83.6	20	13	102	0	3.9	6.8	207	8.5	1.24	1.07	31.3	387	2.5	1	8	170	79	65	109.923	27.3356	0	1	1	0	0	0	1	1	7	2
	7	11.01	4.08	13	37.2	91.2	31.9	34.9	13.6	218	0	0	228	169	51	126	17	1.11	47.3	19	13	59	0	3.9	7	147	5.9	0.56	1.95	68.7	333	0.4	2	8	154	57.6	52	105.432	24.2874	1	1	1	0	0	0	0	0	1	1
	4	7.33	3.92	12.2	38.2	97.4	31.1	31.9	12.6	186	6	0	93	63	32	50	16	1.33	38.6	30	34	74	35	3.9	6.7	78	5.8	0.14	0.96	28.2	288	0.5	2	7	147.5	51.9	48.75	103.635	23.8552	0	0	0	0	0	0	1	1	0	0
	7	5.7	3.23	10.4	32.8	101.5	32.2	31.7	12.1	154	29	0	186	152	37	113	19	1.3	39.7	20	25	45	27	3.9	7	139	6.9	0.05	1.88	35.1	299	0.7	2	7	154.3	57.9	52.15	105.539	24.3191	1	1	1	1	0	0	1	0	0	0
	7	4.61	4.46	14.3	41	91.9	32.1	34.9	12.2	242	0	0	207	102	52	139	13	1.11	65.1	17	7	53	0	3.9	6.8	88	5.3	0.01	0.97	31.6	241	1	1	7	160	59.5	57.5	102.391	23.2422	1	1	0	1	1	1	0	0	1	0
	17	9.78	4.69	13.7	40.6	86.6	29.2	33.7	13.3	305	30	0	186	61	56	130	16	0.85	91.4	17	21	58	0	3.9	7	102	5.8	0.7	0.97	30.5	502	0.4	1	6	159.8	63.65	57.35	105.522	24.9256	0	1	1	1	1	1	0	0	3	3
	5	6	4.19	12.3	38.8	92.5	29.3	31.6	16.4	196	0	0	189	77	57	120	16	0.85	90.2	31	18	81	0	3.9	7.6	101	5.8	0.01	0.97	31.8	278	0	1	6	179	72.3	71.75	101.261	22.5648	0	1	0	0	1	0	0	0	1	1
	13	5.7	5.15	16.9	49.3	95.7	32.8	34.3	14.1	181	0	0	152	86	33	102	26	1.26	56.3	32	34	73	0	3.9	6.8	92	6.2	0.54	0.92	30.4	349	0	1	7	174	71.1	68	102.842	23.4839	0	1	0	0	0	0	1	0	1	0
	10	5.52	4.83	14.6	45.4	94	30.2	32.2	21	215	0	0	193	74	61	99	43	2.8	22.1	36	42	134	0	3.9	7.4	100	0	0.17	1.1	32.2	344	0.8	1	7	175	86	68.75	111.404	28.0816	0	1	0	1	1	0	1	0	3	0
	23	10.5	4.69	15.1	43.4	92.4	32.2	34.9	13.4	198	51	0	330	319	55	234	14	1.03	90.1	34	51	97	0	3.9	7.2	75	5.9	3.48	0.91	27.3	464	0.9	1	4	172	79.9	66.5	109.344	27.0078	0	0	0	1	1	1	0	0	9	0
	8	11.7	4.29	13.3	39.5	92.1	31	33.7	12.3	187	0	0	245	80	61	164	10	0.61	94.4	33	20	133	0	3.9	6.8	106	5.3	0.76	0.97	31.5	327	0	2	8	149	57	49.5	107.259	25.6745	0	1	0	1	0	0	0	0	0	0
	9	5.54	3.84	12.6	36.7	95.6	32.8	34.3	13.9	234	0	0	129	61	44	74	15	1.04	70.6	59	45	70	0	3.9	7.1	73	5.7	0	0.99	32	352	0	1	7	175	77.6	68.75	106.309	25.3388	0	1	1	0	1	0	0	0	3	1
	9	13.16	4.67	15.6	45.4	97.2	33.4	34.4	13.4	237	0	0	189	130	38	106	13	1.05	67.3	27	15	67	70	3.9	6.7	82	5.7	0.35	0.95	31	353	0.9	1	8	163	60.9	59.75	101.744	22.9214	0	0	0	0	1	1	1	0	3	1
	11	6.8	4.06	13.2	39.3	96.9	32.6	33.6	13.2	178	0	0	151	206	35	105	16	0.83	66.7	37	26	79	0	3.9	7.5	163	7.2	0.27	0.89	26.5	298	0	2	7	160	65.4	55	108.826	25.5469	0	1	1	1	0	0	0	0	0	0
	7	5.7	3.79	12.5	35.3	93.2	33	35.5	12.7	186	0	0	202	124	49	116	30	1.07	66.3	21	20	53	0	3.9	6.4	104	5.8	0.53	0.96	30.1	353	0	1	8	166	75.6	62	110.088	27.435	0	1	0	1	1	0	0	1	2	0
	6	6.6	4.55	13.8	41.3	90.9	30.4	33.4	13.1	217	0	0	181	134	50	129	9	0.67	85.1	29	22	169	0	3.9	6.8	63	5.5	0.03	0.96	26.1	312	0	2	7	150	50	50	100.941	22.2222	0	1	0	0	0	0	0	0	19	0
	7	10.2	2.84	10	29.9	105	35.1	33.4	13.9	287	0	0	162	87	53	93	11	0.96	56.2	18	10	63	0	3.9	6.7	106	5.8	0.14	0.92	25.3	413	0	2	7	148	58.4	49	108.941	26.6618	0	1	1	1	0	0	0	1	3	2
	6	7.3	4.89	16.3	46.7	95.7	33.3	34.8	13.7	223	8	0	194	142	35	139	9	1.23	62.4	28	13	40	0	3.9	6.9	87	6.2	0.12	0.89	27.3	321	0	1	6	168	78	63.5	110.463	27.6361	0	1	0	0	1	1	0	0	2	2
	5	8.45	4.97	14.9	44.6	89.7	30	33.4	14.5	236	0	0	161	107	36	103	18	0.68	113.4	19	13	67	0	3.9	6.7	106	7	0.1	0.93	33.3	382	0	1	7	165	61.5	61.25	101.111	22.5895	0	1	1	0	1	0	0	0	1	0
	7	7	4.37	13.9	40.3	92.2	31.8	34.4	12.7	202	0	0	183	48	67	109	15	0.69	86.2	59	78	128	0	3.9	6.2	132	7.8	0.15	1.04	25.8	275	0	2	6	153	63	51.5	110.253	26.9127	0	0	1	1	0	0	0	0	0	1
	6	7.36	4.95	15.5	46.5	93.9	31.3	33.3	12.3	205	0	0	139	219	35	60	9	0.77	100.3	18	17	66	0	3.9	7.1	92	6.2	0.01	0.97	30.9	280	0.6	1	6	162	68.65	59	107.761	26.1584	1	0	0	1	1	1	0	0	4	2
	10	7.1	4.26	13.5	40.2	94.4	31.7	33.6	13.4	206	0	0	196	113	65	125	11	0.95	82	15	11	66	22	3.9	5.9	81	0	0.02	1.01	32.3	286	0.5	1	5	163	62	59.75	102.511	23.3355	0	0	0	0	1	1	0	0	4	1
	5	7.44	4.83	15.4	47	97.3	31.9	32.8	13.1	193	0	0	215	76	41	147	20	0.93	78.3	19	18	59	0	3.9	6.4	108	5.7	0.27	1.02	32.3	292	0.9	1	7	159.5	67.85	57.125	108.77	26.6703	0	1	0	1	1	1	0	1	1	1
	7	7.05	4.21	12.5	37.9	90	29.7	33	13	304	16	0	199	82	32	139	11	0.72	77.5	25	20	89	0	3.9	6.9	85	5.8	0.14	0.95	29.7	344	0.4	2	8	152	53.1	51	102.658	22.983	0	0	0	0	0	0	0	0	3	2
	4	5.64	4.55	13.5	41.1	90.3	29.7	32.8	13.5	203	0	0	216	65	55	150	15	0.89	83	22	13	52	0	3.9	6.7	104	5.8	0.07	0.94	33.6	386	0.3	1	7	175	76.6	68.75	105.702	25.0122	0	0	0	0	1	0	0	0	3	1
	8	4.78	4.99	15.1	43.8	87.8	30.3	34.5	13.6	153	0	0	130	54	56	64	15	1.16	61.7	20	11	63	0	3.9	6.7	211	6.8	0.01	1	32.6	271	0.9	1	7	160	63	57.5	104.93	24.6094	0	1	1	0	0	0	0	1	3	5
	11	6.83	4.25	14.2	41.7	98.1	33.4	34.1	12.1	303	32	0	134	51	43	78	12	1.05	69.9	27	16	67	0	3.9	7.1	0	0	0.82	0.97	33.9	472	1	1	6	170	77	65	108.639	26.6436	1	1	0	0	0	0	0	0	13	NA
	8	7.16	4.06	12.8	37.5	92.4	31.5	34.1	13	221	0	0	217	197	49	99	17	0.76	74	17	18	98	0	4	6.8	94	5.6	0.01	0.97	28.3	339	0	2	7	164	65.7	57	108.825	24.4274	0	1	0	1	0	0	0	0	1	1
	20	10.2	4.1	10.2	31.6	77.1	24.8	32.2	17.2	279	0	0	240	58	55	174	14	0.43	156.1	15	14	33	0	4	6.6	110	6.2	0	0.94	31.3	316	0	2	4	163	59	56.5	104.305	22.2063	0	0	0	1	0	0	0	0	5	3
	8	11	4.91	16.3	46.6	94.8	33.2	35	12.1	361	0	0	190	0	0	0	14	1.09	68.1	21	24	80	0	4	7.5	132	10.6	0.34	0.92	29.7	356	0	1	6	160	60	57.5	104.273	23.4375	0	0	1	0	0	0	0	0	4	2
	10	7.6	4.51	13.5	41.2	91.5	29.9	32.7	14	254	0	0	113	101	32	58	12	0.98	55.6	87	71	74	0	4	7.8	145	8.2	0	1.09	31.1	392	0	2	7	150	76.1	50	124.227	33.8222	0	1	1	1	0	0	1	0	10	1
	5	7.48	4.68	14.5	43.1	92.1	31	33.6	13.6	223	13	0	215	133	51	122	16	0.91	80.9	19	16	51	20	4	7	80	0	0.01	1.04	32.7	277	0.9	1	7	162	57.17	59	101.167	21.784	0	0	0	0	1	0	0	0	2	2
	7	8.8	3.49	10.8	32.4	92.7	31	33.4	14	293	51	0	104	99	28	63	33	2.63	28.1	17	10	77	0	4	7.1	91	6	0.6	1.06	31.2	370	0	1	6	165	65	61.25	105.013	23.8751	1	1	0	1	1	0	0	0	0	0
	14	5.3	4.57	14.8	44.9	98.4	32.3	32.8	13.2	115	0	0	122	68	43	74	20	1.01	73.5	26	27	51	0	4	6.5	120	5.5	0.16	1.13	25.6	323	0.1	1	7	168	69	63.5	106.072	24.4473	0	1	0	1	1	0	1	0	21	3
	5	6.5	3.83	13	39	101.8	33.9	33.3	13.7	120	0	0	131	100	41	78	34	1.39	50.7	18	17	59	0	4	6.4	128	7	0.38	0.87	29.9	327	0	1	7	185	87	76.25	108.339	25.42	0	1	1	1	1	0	0	0	0	0
	5	7.5	4.96	15.4	46.4	93.6	31	33.1	13.2	142	0	0	109	72	39	47	17	1.08	69.3	29	0	90	0	4	7.4	98	6.4	0.8	0.96	33	327	0	1	6	166	73.7	62	110.329	26.7455	0	1	1	1	1	0	0	0	3	1
	13	7.4	4.75	15.2	44.9	94.7	31.9	33.7	13.2	162	0	0	133	147	32	73	20	1	74.8	24	25	51	0	4	6.7	110	5.5	0.16	0.92	25.7	298	0	1	6	168	65	63.5	103.445	23.03	0	1	0	0	0	0	0	0	1	1
	5	5.01	4.12	12.3	36.3	88.1	29.9	33.9	13.1	300	0	0	178	125	62	96	17	0.96	75.8	20	17	51	0	4	6.5	109	8	0	0.89	32	316	0	1	7	167	60	62.75	100.633	21.5139	0	0	1	0	0	0	0	0	1	1
	0	7.6	4.18	13.2	39.6	94.6	31.6	33.4	12.9	231	0	0	122	90	36	103	21	0.86	94.9	15	16	45	0	4	6.2	47	6.9	0.16	0.91	27.7	211	0	1	4	174.5	98.6	68.375	120.893	32.3807	1	1	1	1	1	1	0	1	1	1
	11	8.3	4.69	13	39.9	85.1	27.8	32.6	15.4	226	0	0	172	64	46	125	20	0.52	115	33	28	129	0	4	7.1	98	5.7	1.76	0.94	31	380	0	2	7	145.1	60.5	47.55	113.817	28.7356	0	0	0	1	0	0	0	0	4	2
	16	9.48	4.42	14	41.1	93	31.7	34.1	13.3	274	0	0	213	87	35	160	6	0.94	61.8	19	19	82	0	4	7.5	110	5.9	0.38	1.02	32.9	351	0	2	5	160	62.4	55	108.071	24.375	1	0	0	1	0	0	0	0	8	5
	8	6	4	12.8	38.8	96.8	32	33.1	13.3	176	0	0	122	148	43	73	15	0.99	54.1	19	15	77	0	4	6.8	100	5.9	0.08	0.94	22.8	323	0	2	7	157	62.8	53.5	109.709	25.4777	0	1	0	0	0	0	1	0	0	2
	70	7.7	4.39	13.7	41.1	93.6	31.2	33.3	13.8	336	0	0	196	38	52	62	11	0.76	73.8	26	32	106	43	4	7.3	97	5.7	0	2.24	38.8	387	0	2	7	154	52.2	52	102.62	22.0105	0	0	0	0	0	0	1	0	22	20
	6	6.52	5.04	16.3	48.7	96.6	32.3	33.5	12.9	264	10	0	175	127	37	120	20	0.98	76.2	18	14	49	0	4	6.4	104	0	0.06	0.96	32	340	0.5	1	6	170	80.3	65	112.276	27.7855	0	1	0	0	1	1	1	0	7	2
	29	5.48	4.15	12.1	35.8	86.3	29.2	33.8	12.3	222	0	0	236	95	41	197	20	0.72	82.6	15	20	85	0	4	6.8	154	7.6	0.34	0.91	28.8	396	0.7	2	6	168	80.5	59	117.656	28.5218	0	1	1	1	0	0	0	0	8	3
	8	8.33	4.31	14.8	42.1	97.7	34.3	35.2	12.5	199	0	0	179	111	36	119	27	1.31	53.6	23	21	33	0	4	6.8	100	5.7	0.09	1.03	31.2	239	1	1	7	168.6	72.2	63.95	107.84	25.3993	0	0	0	0	1	0	1	0	5	1
	6	5.57	3.84	11.7	35.6	92.7	30.5	32.9	14.3	154	0	0	216	122	59	117	24	1.18	62.6	21	19	86	0	4	6.5	160	6.3	0.05	0.99	32.9	231	0.4	2	6	171	66.3	60.5	106.458	22.6736	1	1	1	0	1	0	0	1	5	1
	7	9.6	4.79	16	46.2	96.3	33.4	34.7	12.7	174	0	0	141	171	48	79	13	1.06	68.7	46	46	77	0	4	6.4	121	5.8	0.24	0.96	25.2	253	0	1	7	155.6	56.4	54.2	104.153	23.2949	0	0	0	1	0	0	1	0	1	1
	15	5	3.77	11.7	35	92.8	31	33.4	16.3	274	46	0	115	64	37	67	21	0.62	97.2	26	18	110	0	4	7	90	6.5	0.76	0.88	23.5	487	0.7	2	6	157	54	53.5	102.85	21.9076	0	0	0	0	0	0	0	0	6	0
	9	5.67	4.29	13.8	40.6	94.6	32.2	34	12.8	192	0	0	104	98	33	51	13	1.13	71.8	31	37	86	0	4	6.5	92	5.7	0.06	0.99	28	327	0.8	1	6	165	67	61.25	106.375	24.6097	1	0	0	0	1	0	0	0	0	0
	6	5.1	3.63	12.2	36.3	100	33.5	33.5	14.5	138	0	0	100	0	0	0	55	8.43	5.7	20	20	74	14	4	7.8	0	5.7	0.51	0.96	36.9	343	0.5	1	6	173	74.1	67.25	106.708	24.7586	0	1	1	0	0	0	0	0	4	4
	12	8.47	4.3	13.6	40.9	95.1	31.6	33.3	13.3	169	0	0	212	92	41	188	11	0.91	83.1	18	17	68	0	4	6.8	111	7.3	0.15	0.93	26.2	375	0	1	6	170	70.2	65	105.796	24.2907	0	0	1	1	1	0	0	0	8	3
	12	4.4	4.24	12.9	38.2	90.2	30.5	33.8	13.4	241	0	0	199	108	62	136	19	0.62	99.6	19	14	58	0	4	6.9	83	5.3	0.16	0.9	30.5	289	0	2	5	149	55.8	49.5	107.767	25.134	1	0	0	0	0	0	0	0	4	1
	0	6.1	3.26	10.5	30.3	93.1	32.3	34.6	12.8	290	0	0	140	175	33	80	19	1.21	63.5	19	17	47	0	4	7.2	175	8.8	0	0.96	29.6	313	0	1	5	170.5	68	65.375	104.134	23.3916	0	0	1	0	1	0	0	0	3	2
	13	7.15	4.54	15.6	45.7	100.7	34.4	34.1	11.9	207	0	0	169	116	40	109	15	0.93	83.7	14	13	60	0	4	6.6	97	0	0	1.01	34.2	332	0.7	1	5	166	66.3	62	105.352	24.0601	0	0	0	0	1	1	0	0	4	1
	11	7.68	3.99	12.9	39.1	98	32.3	33	12.2	185	0	0	231	83	39	167	13	1.03	70.5	25	13	94	0	4	7.3	80	5.4	0	1.03	33.7	409	0.8	1	7	166	62.9	62	103.065	22.8262	0	1	0	1	1	1	0	0	8	0
	6	7.56	4.11	12.5	37.5	91.2	30.4	33.3	12.9	207	0	0	212	242	35	114	16	0.73	77.5	22	14	61	12	4	7.2	89	0	0	0.88	28.3	289	0.6	2	7	158	63.55	54	109.835	25.4567	0	1	0	0	0	0	0	0	1	0
	8	7.56	4.42	13.9	41.3	93.4	31.4	33.7	13.2	235	7	0	152	0	0	0	11	0.76	102.5	23	17	67	15	4	6.7	0	0	0.01	0.96	35.4	317	0.6	1	6	173	73	67.25	106.025	24.3911	0	0	1	0	1	1	0	0	3	3
	10	11.08	5.35	15.2	46	86	28.4	33	13.5	214	0	0	235	159	47	136	26	1.03	69.5	25	26	81	0	4	7.1	81	5.9	0.43	0.99	36.3	313	1	1	8	177	69.9	70.25	102.252	22.3116	0	0	0	0	0	0	0	0	10	3
	5	5.4	4.38	13.8	41	93.6	31.5	33.7	12.8	234	0	0	138	68	34	88	10	1.08	69.6	23	12	51	0	4	8	109	5.6	0.17	1.38	30.9	302	0.6	1	6	176	66	69.5	100.36	21.3068	0	0	0	1	0	0	0	1	0	2
	9	10.73	4.48	14	42.8	95.5	31.3	32.7	12.7	301	0	0	153	54	69	69	15	0.76	101.4	24	19	60	0	4	7.2	62	6.8	0.05	1.01	35.7	334	0.8	1	6	170	78.7	65	111.249	27.2318	0	1	1	0	0	0	0	0	2	10
	10	6.74	4.3	13.5	40.5	94.2	31.4	33.3	12.5	249	0	0	210	266	33	124	18	1.34	52.8	19	18	81	0	4	7.4	73	5.5	0.01	1.14	35.7	327	0.5	1	6	175	66.2	68.75	100.913	21.6163	0	1	0	0	0	0	0	0	0	0
	9	9.02	4.57	14.7	44.4	97.2	32.2	33.1	12.6	179	0	0	216	44	58	127	18	0.87	88.4	27	18	51	0	4	6.6	64	5.4	0.02	1.05	27.3	246	1.1	1	6	168	65.2	63.5	103.576	23.1009	0	0	0	0	1	0	0	0	11	0
	7	10.84	4.44	12.6	39.4	88.7	28.4	32	12.6	372	0	0	125	95	53	54	16	0.75	76.7	15	11	118	0	4	7.5	111	6.5	0.22	0.97	34.6	431	0.6	2	6	168	65.6	59	107.125	23.2426	1	1	0	0	0	0	0	0	2	8
	6	6.72	4.43	14.6	42.3	95.5	33	34.5	12.5	171	0	0	140	87	65	59	23	0.99	76	42	67	84	0	4	8.1	132	5.8	0.08	1	33.2	181	0.5	1	6	168	71.3	63.5	107.582	25.2622	0	1	0	0	0	0	0	0	2	NA
	13	9.96	4.67	14.4	42	89.9	30.8	34.3	13.8	191	0	0	158	67	55	89	21	1	73	19	60	58	0	4.1	6.9	124	5.7	0	0.94	32.1	432	0.7	1	7	174	78	68	110.111	25.763	0	1	0	0	1	1	1	0	2	0
	8	6.8	3.95	12.4	37.3	94.6	31.4	33.2	13.4	232	0	0	132	141	56	70	19	0.65	89.3	18	11	70	0	4.1	6.9	269	8.2	0	0.96	23.9	275	0	2	7	154	58.8	52	109.432	24.7934	0	1	1	1	0	0	1	0	3	1
	8	6.4	4.23	15.2	43.5	102.6	35.8	34.9	12.5	144	0	0	191	98	55	129	12	1.15	62.3	21	14	75	0	4.1	7.3	86	0	0	0.94	28	278	0	1	7	171	69	65.75	106.04	23.597	1	1	0	0	0	0	0	0	4	4
	0	6.2	4.07	14.2	40.3	99	35	35.4	13.5	190	4	0	180	87	40	113	11	0.82	105.3	28	17	35	0	4.1	7	81	5.3	0.04	0.97	29.5	302	0.6	1	5	159	65	56.75	110.041	25.711	0	0	0	0	0	0	0	0	3	1
	22	6.6	4.3	13.8	41.9	97.5	32.2	33	13.4	255	0	0	204	66	60	133	11	0.53	114.7	21	15	60	0	4.1	6.6	88	6	0.03	0.97	36.9	283	0	2	6	163	53	56.5	101.396	19.9481	0	0	0	0	0	0	0	0	5	5
	13	5.34	3.76	11.3	34.7	92.3	30.1	32.6	12.7	213	0	0	174	99	50	120	19	0.67	88.9	17	17	53	0	4.1	7.1	93	0	0.23	0.95	28.5	288	0.5	2	6	154	58.5	52	109.191	24.6669	1	1	0	0	0	0	0	0	2	2
	8	3.4	4.07	13.1	40.1	98.5	32.2	32.7	18.7	161	0	0	149	134	43	67	20	1.11	66.5	24	28	87	0	4.1	7.1	119	0	0.01	0.98	25.8	280	0.8	1	6	164.7	73.5	61.025	112.503	27.0957	0	1	0	0	1	0	0	0	6	2
	14	9.3	5.17	16	50.7	98.2	30.9	31.5	13	206	0	0	241	110	60	166	19	1.17	62.2	24	32	115	0	4.1	7.2	132	6.5	0.13	0.95	30.7	375	0	1	6	162	73	59	113.874	27.8159	0	0	1	0	0	0	0	0	6	4
	6	6.4	4.21	14.3	41.1	97.6	34	34.8	13.6	154	0	0	195	126	42	112	21	0.76	101.7	24	21	25	0	4.1	7.2	92	5.8	0.05	0.91	28.7	286	0	1	6	160	67	57.5	110.869	26.1719	0	1	0	0	0	0	0	0	0	0
	7	6.1	5.1	14.8	46.9	91.9	29.1	31.6	15.5	241	0	0	171	176	25	100	18	1.34	52.3	40	38	93	0	4.1	7.5	92	5.8	0.23	0.99	33.9	340	0	1	7	169	76.4	64.25	111.865	26.7498	0	0	0	0	1	0	0	0	0	0
	7	10.2	4.54	14.8	43.9	96.7	32.6	33.8	12.9	243	0	0	189	99	48	108	14	0.91	85	18	12	65	0	4.1	7.2	171	9.7	0.16	0.81	27.6	319	0	1	6	170	72	65	108.47	24.9135	0	1	1	1	1	0	0	0	5	4
	10	8.9	5.1	16.5	48.1	94.3	32.4	34.4	12.7	197	0	0	203	93	48	114	16	1.07	68.5	24	20	64	0	4.1	6.5	126	6.4	0	0.9	26	323	0	1	7	165	64.7	61.25	106.328	23.7649	0	0	0	0	0	0	1	0	2	2
	12	5.8	5.08	14.3	45.7	90	28.2	31.4	12.8	193	0	0	146	78	71	84	13	0.84	94.9	31	10	74	0	4.1	7	240	6.6	0.09	0.93	26.8	289	0	1	5	178	73.3	71	105.33	23.1347	0	1	1	1	1	0	0	0	1	0
	6	7.46	4.74	15.3	45.6	96.2	32.3	33.6	13.3	199	15	0	133	85	37	65	13	1.22	58.6	18	15	45	0	4.1	7.2	94	0	0.02	1.11	31.4	262	1	1	7	158	58.3	56	105.692	23.3536	1	1	0	0	0	0	0	1	9	9
	9	8.99	5.74	18	52	90.6	31.4	34.6	12.8	232	0	0	137	105	34	96	11	0.92	93.1	21	22	84	0	4.1	6.8	98	5.4	0.04	1.08	33.1	239	0	1	3	162	66	59	108.926	25.1486	0	0	0	0	1	1	0	0	2	1
	5	6.3	5.11	16.2	50	97.8	31.8	32.5	12.9	217	0	0	192	92	76	105	20	1.04	72.1	27	18	66	0	4.1	6.8	27	5.8	0.03	0.94	28	267	0	1	6	160	60.1	57.5	105.865	23.4766	0	1	0	1	1	0	1	0	3	1
	8	5.8	4.77	14.7	45.2	94.8	30.9	32.5	13.2	206	0	0	222	121	50	167	9	0.72	109.2	26	15	63	0	4.1	7.1	40	5.6	0.03	0.97	34	377	0	1	6	161.9	62.7	58.925	106.65	23.9207	0	1	0	1	0	0	0	0	3	2
	7	5.29	4.49	14.2	41.6	92.7	31.6	34.1	12.7	249	0	0	193	98	35	138	22	0.98	76.5	20	16	60	0	4.1	7	100	5.9	0.01	1	31.3	309	1.1	1	6	175	74.6	68.75	107.527	24.3592	0	0	0	1	0	0	0	0	3	3
	4	6.92	3.87	12.2	35.9	92.8	31.5	34	12.1	273	0	0	237	96	61	146	13	0.63	91.4	20	19	68	0	4.1	7.5	93	6	0.04	0.92	30.8	251	0.9	2	7	153	58.5	51.5	109.647	24.9904	0	0	0	1	0	0	0	0	1	0
	0	11.5	4.97	15.4	45.4	91.4	31	33.9	13.6	236	0	0	224	242	38	139	14	1.11	65.9	36	19	103	0	4.1	7.6	151	7.9	0.89	0.97	27.7	380	0	1	6	170	79	65	112.961	27.3356	0	1	0	0	1	1	0	0	5	2
	0	7.54	4.45	14.3	42.1	94.6	32.1	34	11.9	232	0	0	180	124	49	93	22	0.91	60.5	18	14	59	0	4.1	6.9	77	0	0	0	0	0	0.5	2	7	141.8	51.5	45.9	109.067	25.6127	0	1	0	1	0	0	0	0	1	0
	7	7.86	4.19	13	37.5	89.5	31	34.7	12.6	124	0	0	123	94	42	50	18	0.87	86.3	20	20	62	0	4.1	6.9	123	6.5	0.04	0.93	27.7	283	1.1	1	7	167	59.5	62.75	101.819	21.3346	0	1	1	1	1	0	0	0	5	4
	6	6.86	4.07	12.8	37.8	92.9	31.4	33.9	12.6	199	0	0	241	65	58	169	17	0.82	70.3	19	15	71	0	4.1	7.2	91	5.3	0.39	1	34.2	400	1.1	2	6	158	67.8	54	114.636	27.1591	0	0	0	1	0	0	0	0	3	1
	12	7.6	4.24	13.8	40.5	95.5	32.6	34.1	13.7	269	0	0	120	112	25	78	18	1.11	65.9	36	39	87	0	4.1	7.5	108	6.1	0.05	0.98	30.4	419	0	1	6	168	62.7	63.5	103.454	22.2151	1	1	0	0	1	0	0	0	0	0
	6	8.61	4.58	13.3	40.1	87.6	29	33.2	12.2	237	0	0	209	117	45	124	14	0.83	98.5	18	21	64	0	4.1	6.7	0	5.6	0.07	1.07	28.8	269	0.9	1	4	169	67.4	64.25	106.023	23.5986	0	0	0	1	0	0	0	0	4	0
	6	10.3	4.3	13.3	39.7	92.3	30.9	33.5	13.6	174	0	0	164	131	52	115	21	1.34	51.1	29	33	56	0	4.1	7.4	82	7.5	0.13	1.02	29	157	0.6	1	8	167	70.6	62.75	109.196	25.3146	0	1	1	0	0	0	1	0	2	2
	5	5.32	4.3	13.1	39.3	91.4	30.5	33.3	13.1	200	19	0	240	95	73	123	20	0.63	92.7	24	23	40	32	4.1	7.3	95	0	0.09	0.91	27.8	357	0.6	2	7	162	59.3	56	106.436	22.5956	0	0	0	0	0	0	0	0	1	0
	8	7	3.99	13	38.4	96.4	32.7	33.9	14.1	187	0	0	224	59	48	142	21	1.02	72.6	20	14	76	0	4.1	6.8	107	6	0.03	0.84	26.7	316	0	1	6	168	57.5	63.5	100.039	20.3727	0	0	0	1	1	1	0	0	21	3
	6	5.3	3.6	11.8	34.2	95.2	32.8	34.4	13.2	150	0	0	95	85	46	36	17	0.99	72.7	19	15	83	0	4.1	6.5	106	6.6	0.11	0.95	31.4	305	0	1	8	161.7	74.3	58.775	114.994	28.4164	0	1	1	0	0	0	0	1	1	0
	10	12.5	3.61	11.5	33.9	94	31.8	33.8	15.2	323	0	0	113	61	41	60	22	1.14	62.3	26	21	93	0	4.1	8.5	93	5.8	0.11	0.94	25.6	391	0	1	7	165	61	61.25	103.809	22.4059	0	1	0	0	1	0	0	0	3	3
	17	7.2	4.96	14.8	43	86.6	29.9	34.5	14	130	0	0	155	165	38	89	13	0.76	101.1	26	58	65	0	4.1	6.9	91	5.5	0	0.95	29.1	302	0	1	7	172	70	66.5	106.174	23.6614	0	0	0	0	1	0	0	0	11	4
	10	11.7	4.27	13.4	41.2	96.6	31.3	32.4	13.1	290	0	0	173	67	49	87	9	0.74	105.5	16	8	70	0	4.1	6.8	87	5.4	0.07	0.96	29.1	292	0	1	6	168	61	63.5	102.337	21.6128	0	1	0	0	1	1	0	0	3	0
	7	5.18	4.27	13.3	39.1	91.6	31.1	34	12.5	237	24	0	132	133	49	68	17	0.86	89.8	44	33	59	0	4.1	7.6	103	0	0.08	1	29.3	357	0.4	1	6	163	70.2	59.75	111.272	26.4218	0	1	0	0	1	1	0	1	1	0
	8	7.44	3.41	10.9	34.5	101.2	32	31.6	12.2	299	0	0	180	212	31	97	32	1.75	27.9	16	7	64	0	4.1	7.2	89	6.4	0.19	0.97	30.7	381	0.4	2	8	153	50.3	51.5	103.007	21.4875	1	1	1	0	0	0	1	0	2	1
	16	7.84	3.61	11.3	33.9	93.9	31.3	33.3	13.2	247	46	0	235	148	40	150	30	1.97	34.2	16	10	65	0	4.1	7.3	0	7.5	0.01	0.93	30.6	370	0.4	1	6	167	71	62.75	109.461	25.4581	0	1	1	1	1	0	0	0	5	2
	7	9.39	4.5	13.5	40.8	90.7	30	33.1	12.7	298	0	0	156	144	33	105	22	0.73	78.1	20	10	64	0	4.1	7	91	0	0	0.91	28.3	290	0.2	2	7	160	51.1	55	101.022	19.9609	0	1	0	0	0	0	0	0	1	0
	7	10.49	4.79	14.1	42.4	88.5	29.4	33.3	11.9	212	0	0	149	134	40	91	14	1.05	75.4	13	16	42	24	4.1	7	154	6.1	0.13	1.01	32	316	1.1	1	4	180	100	72.5	119.796	30.8642	0	1	1	1	1	1	0	0	2	1
	9	6.29	4.06	12.7	38.2	94.1	31.3	33.2	13	218	0	0	145	66	37	110	26	1.18	59.3	16	10	71	0	4.1	7.3	75	5.6	0.01	0.95	35.3	348	0.4	1	8	165.4	64.1	61.55	105.707	23.4308	0	1	0	0	1	1	0	0	1	0
	0	4.49	5	14.9	44.7	89.4	29.8	33.3	11.7	203	2	0	155	50	53	88	18	0.74	107.4	28	47	48	22	4.1	7.2	105	5.9	1.41	1.04	33.5	419	0.4	1	6	170	70.6	65	107.572	24.4291	0	0	0	0	1	1	0	0	1	1
	5	4.1	3.95	12.9	39.9	101	32.7	32.3	12.2	196	0	0	161	93	46	94	15	0.78	98.6	12	10	64	0	4.1	7	111	6	0.05	1.03	31.7	306	0.4	1	6	164.9	59.6	61.175	102.905	21.9182	1	1	1	0	0	0	0	0	2	3
	9	8.79	5.07	15.8	48.6	95.9	31.2	32.5	12.2	284	15	0	209	171	34	160	14	1.14	71.2	25	21	80	33	4.1	7	89	5.6	0.04	0.96	33.9	344	0.7	1	3	177	96.2	70.25	119.383	30.7064	0	0	0	0	1	1	0	0	5	0
	10	15.63	4.4	12.3	38.1	86.6	28	32.3	18.4	288	33	0	172	0	0	98	12	0.62	91.2	19	13	75	14	4.1	7.5	125	7.3	0.24	1.56	33	378	0.8	2	8	140	44.5	45	103.516	22.7041	1	1	1	0	0	0	1	0	0	0
	6	2.95	4.71	13.8	41.3	87.7	29.3	33.4	13.2	117	0	0	119	143	35	61	23	1.78	40.4	12	8	53	0	4.1	6.1	190	5.6	0.04	1.07	34.8	233	1	1	5	170.3	64.1	65.225	103.26	22.1019	0	1	1	0	0	0	0	0	1	0
	0	8.68	4.77	15.6	45.6	95.6	32.7	34.2	11.4	164	0	0	245	125	47	126	17	0.85	90.4	25	39	41	0	4.1	6.9	189	8.4	0.78	0.9	28.6	467	0.7	1	6	172	61.8	66.5	101.032	20.8897	0	1	1	0	0	0	1	1	2	1
	0	3.97	4.04	12.8	38.4	95	31.7	33.3	12.3	205	34	0	200	74	56	123	15	0.88	87.2	23	20	56	0	4.1	7.3	0	6	0.01	1	29.9	347	1	1	6	165	72.8	61.25	111.842	26.7401	0	1	0	0	0	0	0	0	2	15
	8	5.19	4.13	13.3	38.6	93.5	32.2	34.5	12.8	278	0	0	214	276	44	114	17	0.62	94.7	21	22	83	0	4.1	7	85	7.7	0.01	0.91	31.4	272	0.7	2	7	159	53.5	54.5	103.214	21.1621	0	1	1	1	0	0	0	0	1	2
	8	5.39	3.88	12.1	36.2	93.3	31.2	33.4	14	135	49	0	109	164	23	45	14	0.82	95.1	18	32	83	21	4.1	7.1	240	9.7	0.32	0.98	34.8	406	0.7	1	6	162	60.9	59	105.322	23.2053	1	0	1	0	1	0	0	0	3	1
	11	10.62	5.18	15.4	47.1	90.9	29.7	32.7	13.4	161	0	0	184	169	46	112	25	1.31	51.9	19	18	86	0	4.1	7.8	132	6.7	0.29	0.96	27.2	401	0.7	1	8	170	58.9	65	100.066	20.3806	0	1	0	1	0	0	0	0	4	5
	4	7.29	4.36	15.5	45.9	105.3	35.6	33.8	13.2	198	0	0	168	75	51	91	13	0.91	80	45	14	43	0	4.1	7.2	100	6.8	0.19	1.06	32.3	316	1	1	8	170	66.5	65	104.941	23.0104	0	1	0	0	0	0	1	0	2	1
	6	10.09	4.65	14.3	42.8	92	30.8	33.4	13.4	252	0	0	137	99	40	64	24	1.49	45.6	23	21	50	0	4.2	7	105	0	0.33	0.91	25.5	314	1.1	1	7	161.1	69.6	58.325	113.559	26.8175	0	1	0	0	0	0	1	0	2	0
	4	9.54	3.9	11.1	32.3	82.8	28.5	34.4	12.2	299	0	0	173	240	39	88	23	0.91	64.7	14	11	52	0	4.2	7.2	114	7.6	0.27	1.01	34	336	0.4	2	5	160	70.5	55	117.25	27.5391	0	1	1	1	0	0	0	0	1	1
	10	8.22	4.75	14.5	43.8	92.2	30.5	33.1	13.7	182	0	0	184	100	36	130	12	1.27	54.7	39	42	119	0	4.2	6.6	81	5.4	0	1.2	34.6	387	1.7	1	7	163	74.6	59.75	115.862	28.0778	0	1	0	1	0	0	1	0	15	0
	8	8.89	4.65	13.4	41.8	89.9	28.8	32.1	12.8	231	0	0	154	136	44	79	20	1.07	68.8	34	34	93	0	4.2	6.6	143	6.8	0.07	0.91	30.5	224	0.3	1	6	168	66.3	63.5	107.337	23.4906	0	0	1	0	1	0	0	0	1	1
	14	13.9	4.82	15.2	46.8	97.1	31.5	32.5	14.1	186	0	0	124	59	51	81	20	1.14	62.5	32	26	78	0	4.2	6.8	125	6.3	0.27	0.87	27.9	331	0	1	7	176	72	69.5	106.998	23.2438	0	1	1	0	1	0	1	0	4	2
	4	4.6	4.77	12.3	38.6	80.9	25.8	31.9	17.1	214	0	0	163	47	50	104	12	0.8	105	16	11	76	0	4.2	7.4	77	5.7	0.32	1.1	34.4	303	0	1	4	175	63.9	68.75	102.556	20.8653	1	1	0	0	0	0	0	0	1	1
	7	10.35	4.73	15.1	43.7	92.4	31.9	34.6	12.5	173	0	0	129	107	30	75	24	1.28	55.6	31	51	68	0	4.2	6.9	107	0	0.08	0.97	28.3	238	0.7	1	7	168	70.7	63.5	110.226	25.0496	0	1	0	1	1	0	1	1	1	1
	6	5.9	4.73	15.8	46.6	98.6	33.4	33.9	13.2	161	0	0	172	105	53	105	11	1	74.5	30	10	85	0	4.2	7.3	74	5.7	0.03	1	33.2	216	0	1	6	159.5	61.8	57.125	108.911	24.2922	0	1	0	0	1	0	0	0	2	2
	10	7.46	5.48	17.1	49.7	90.7	31.2	34.4	12.3	208	0	0	176	115	74	114	20	1.04	71.9	24	22	49	0	4.2	7.4	94	0	0.19	1.41	33.2	280	1.1	1	6	174	88.1	68	117.824	29.099	0	1	0	0	1	0	1	0	5	4
	0	6.9	4.65	15.5	47.3	101.7	33.4	32.9	13.8	256	0	0	156	104	44	100	20	0.91	81.9	26	27	85	0	4.2	6.7	92	5.6	0.07	0.96	30.4	292	1.4	1	7	172	64.9	66.5	104.495	21.9375	1	0	0	1	0	1	0	0	4	0
	6	8.39	4.56	14.7	41.7	91.4	32.2	35.3	12.5	209	0	0	201	155	52	125	12	0.86	90.4	22	25	67	0	4.2	7.5	108	7.7	0.11	1.06	32.3	362	0.6	1	6	162.4	79.3	59.3	119.562	30.0678	0	1	1	0	1	0	0	0	2	2
	8	6.2	3.94	11.9	35.2	89.3	30.1	33.7	16	203	0	0	219	102	59	156	13	0.88	61.7	26	13	85	0	4.2	7.4	104	6.2	0	2.94	46.8	308	0	2	8	150	54	50	108.834	24	1	1	0	1	0	0	1	0	5	0
	6	9.4	4.54	13.9	42.3	93.2	30.6	32.8	12.9	218	0	0	126	68	37	70	18	0.92	81.1	19	17	74	0	4.2	7.2	142	6.8	0	0.98	34	303	0	1	7	164	57.8	60.5	103.637	21.4902	1	1	1	0	0	0	0	0	2	0
	9	11.1	4.07	13.2	40.5	99.6	32.4	32.5	14	195	0	0	197	72	46	115	14	0.76	73.2	90	31	83	18	4.2	6.8	110	6.2	1.51	1.02	25	340	0	2	8	154	54.2	52	107.262	22.8538	0	1	1	0	0	0	1	0	6	0
	4	12.7	4.36	13.7	41.7	95.6	31.5	32.9	13.2	312	0	0	333	262	52	263	20	0.67	86.8	134	135	127	0	4.2	7.7	95	6.1	0.18	0.9	24.1	313	0	2	7	154	66	52	116.725	27.8293	0	0	0	1	0	0	0	0	1	1
	6	9.82	4.58	14.3	41.9	91.5	31.2	34.1	12.6	331	0	0	192	79	34	131	14	1.23	57.5	20	13	83	30	4.2	7.9	96	6.3	0.76	1.03	28.6	464	0.7	1	7	167	58.7	62.75	102.807	21.0477	0	0	0	0	1	0	1	1	6	1
	0	5.6	4.77	14.6	42.2	88.6	30.7	34.6	12	238	0	0	239	92	75	150	16	0.54	119	17	21	72	0	4.2	6.9	105	7.7	0.37	0.89	34	343	0	2	5	164	65	57	111.351	24.1672	0	1	1	1	0	0	0	0	1	1
	0	16.7	4.96	14.7	44.4	89.5	29.5	33	13.2	180	0	0	238	113	37	148	13	0.96	80.2	21	9	58	0	4.2	6.9	143	5.5	0.05	1.03	24.8	295	0	1	6	171	73	65.75	110.096	24.9649	0	1	0	1	0	0	0	0	4	0
	5	6.2	4.8	15.1	45.4	94.6	31.5	33.3	13	267	0	0	218	81	46	171	10	0.83	95.5	22	20	80	0	4.2	7.5	42	5.4	0.03	1.05	32.6	246	0	1	5	166	65	62	107.516	23.5883	0	0	0	1	0	0	0	0	2	0
	5	5.4	3.81	11.7	36.2	95	30.7	32.3	12.8	285	0	0	165	74	59	88	12	0.72	82.1	18	16	41	0	4.2	7.5	102	5.9	0.05	1	27.7	287	0	2	6	163	63	56.5	110.295	23.7118	0	0	0	0	0	0	0	0	1	1
	7	10.42	4.12	12.9	39.1	94.9	31.3	33	12.7	196	0	0	181	75	42	130	13	0.78	98.4	20	14	68	0	4.2	7	61	0	0.33	0.98	33.7	289	0.6	1	7	163.6	60	60.2	105.359	22.4174	0	1	0	0	0	0	1	0	2	1
	9	4.98	2.84	9.9	29.7	104.6	34.9	33.3	13.7	86	0	7.8	246	107	68	148	9	0.95	57.3	53	23	68	0	4.2	7	79	0	0.11	0.98	32.8	238	0.7	2	7	155	46.3	52.5	100.573	19.2716	0	0	0	1	0	0	0	0	5	2
	0	7.69	4.51	13	39.5	87.6	28.8	32.9	12.5	172	0	0	193	76	36	146	18	0.87	64.1	62	65	124	51	4.2	7.6	132	7.1	0.09	1.16	31	218	1.1	2	7	146	60	48	115.923	28.1479	0	1	1	1	0	0	0	0	1	1
	8	6.41	3.95	12.4	35.7	90.4	31.4	34.7	11.9	324	0	0	178	NA	30	97	8	0.54	114.8	17	14	112	0	4.2	7.2	232	8.2	0	0.9	26.2	190	0.1	2	6	150	60.6	50	114.338	26.9333	0	0	1	1	0	0	0	0	7	5
	0	8.85	3.65	11.4	34.1	93.4	31.2	33.4	12.7	177	0	0	208	55	52	137	25	0.87	64	20	13	50	0	4.2	6.5	91	0	0.09	0.86	26.3	328	0.2	2	7	155	59.4	52.5	110.979	24.7242	0	1	0	0	0	0	0	0	5	3
	7	6.8	4.03	14.3	39.5	98	35.4	36.1	13.8	198	0	0	190	75	49	113	12	0.93	78.4	27	18	58	0	4.2	7.2	92	5.6	0.03	0.91	29.8	351	0	1	8	167	73.3	62.75	112.509	26.2828	0	1	0	0	1	0	0	0	4	3
	27	6.9	4.31	13.3	40.9	94.9	30.9	32.5	12.4	306	8	0	214	174	52	82	19	0.63	92.3	20	19	50	0	4.2	7.3	93	5.8	0.11	0.91	30.2	292	0.4	2	7	153.7	59	51.85	111.248	24.9749	0	0	0	0	0	0	0	0	5	2
	0	7.7	4.92	15.6	47.2	95.9	31.8	33.1	12.9	219	0	0	187	124	41	125	18	0.76	102.9	25	32	58	0	4.2	7.4	102	5.8	0.16	0.96	30.8	289	0	1	6	165	69.3	61.25	110.979	25.4545	0	1	0	0	1	0	0	0	0	0
	23	7.59	3.8	11.5	33.6	88.4	30.3	34.2	12.1	131	10	0	240	197	37	170	21	0.77	75.5	37	86	64	0	4.2	6.7	71	9	0.51	1.03	27.2	317	0.5	2	6	157	66.2	53.5	115.397	26.8571	0	1	1	1	0	0	0	0	0	0
	7	4.87	4.58	14.1	41.4	90.4	30.8	34.1	12.9	165	0	0	202	79	52	139	15	0.74	106.8	22	18	85	0	4.2	6.9	117	5.6	0.11	0.94	28.7	243	0.4	1	6	170	74	65	111.272	25.6055	0	1	0	0	1	0	0	0	8	0
	11	8.31	4.45	14.5	40.1	90.1	32.6	36.2	12.1	253	0	0	168	205	35	117	18	0.73	104.7	25	20	66	0	4.2	7.3	121	0	0.42	0.95	29.7	301	0.7	1	7	155	54.6	53.75	106.157	22.7263	0	1	1	0	1	1	0	0	13	11
	0	7.54	4.6	14.9	43.1	93.7	32.4	34.6	13.2	199	8	0	175	116	57	102	21	0.65	96.2	38	26	82	29	4.2	7	125	6.6	0.06	0.92	35.2	325	0.9	2	8	150	56	50	110.502	24.8889	0	1	1	1	0	0	0	0	1	1
	7	6.36	4.22	13.7	40	94.8	32.5	34.3	12.2	194	0	0	263	145	38	177	18	0.78	71.4	14	14	61	0	4.2	7.3	126	0	0.11	1.09	30.7	365	1	2	7	158	58.3	54	108.819	23.3536	0	0	0	1	0	0	0	0	1	1
	7	6.7	4.86	15.8	47.3	97.2	32.4	33.3	14.2	157	0	0	95	60	55	66	19	1.25	70.5	20	18	63	0	4.2	6.8	63	5.9	0	1.02	31.2	300	0	1	6	169	63.2	64.25	104.817	22.1281	1	1	0	0	0	0	0	1	0	0
	0	7.9	4.98	16.3	47.1	94.6	32.7	34.6	13.1	200	0	0	199	0	0	0	10	0.83	105.4	24	18	60	0	4.2	7.4	0	0	0.09	1.01	26.8	335	0	1	3	168	62	63.5	104.513	21.9671	0	0	0	1	0	0	0	0	1	1
	3	11.6	4.8	15.8	45.9	95.6	32.9	34.4	11.9	257	0	0	221	169	35	152	15	0.86	89.8	16	20	83	0	4.2	7.1	96	0	0.03	1	29.3	386	0.5	1	6	167.1	72.4	62.825	111.853	25.929	0	1	0	1	1	1	0	0	3	1
	17	12.94	5.7	17.8	51.6	90.5	31.2	34.5	12.1	225	0	0	262	106	61	194	12	0.76	104.3	23	28	56	0	4.2	7.2	102	5.6	0.07	0.99	29.5	284	1.4	1	6	172	66.3	66.5	105.373	22.4108	0	0	0	1	1	1	0	0	0	2
	8	6.4	4.53	14.4	43	95.1	31.8	33.5	12	213	0	0	197	131	50	109	15	0.53	115.1	23	39	59	0	4.2	6.8	199	7.6	0.07	0.88	29	302	0	2	6	151	69.8	50.5	121.435	30.6127	0	1	1	0	0	0	0	0	5	2
	6	6.8	4.3	13.9	41.8	97.1	32.4	33.3	12.4	235	0	0	183	72	66	85	9	0.8	80.7	24	10	42	0	4.2	7.9	95	5.3	0.09	0.97	30.9	292	0	2	3	166	63	58	109.093	22.8625	0	0	0	0	0	0	0	0	2	2
	7	6.3	4.38	13.7	40.8	93	31.2	33.5	13.2	271	24	0	218	126	37	156	9	0.36	161.2	15	20	108	0	4.2	7.2	0	5.6	0.07	1.07	35	332	0.6	2	6	165	66.4	57.5	111.952	24.3893	0	1	0	1	0	0	0	0	2	1
	10	8.35	3.88	10.8	31.8	82	27.8	34	12.9	217	0	0	103	81	32	67	16	0.87	67.6	17	22	55	0	4.2	7.3	105	6.2	0.02	0.88	26	229	0.4	2	5	156	58.4	53	109.747	23.9974	1	1	1	0	0	0	0	0	4	4
	19	11.2	4.92	15.8	45.6	92.7	32.1	34.6	13.4	220	24	0	218	153	44	138	20	0.79	97.8	16	14	81	0	4.2	7.5	70	5.8	2.15	1.02	30.1	389	1	1	6	162	63	59	108.325	24.0055	0	0	0	0	1	1	0	0	11	4
	9	8.09	3.95	13.9	40.8	103.3	35.2	34.1	12.4	253	0	0	178	146	37	93	11	0.71	79.4	18	14	59	0	4.2	7	85	0	0.01	0.92	29.3	265	0.7	2	7	158	65.8	54	114.61	26.358	0	0	0	1	1	1	0	0	2	2
	10	7.46	5.12	15.6	46.1	90	30.5	33.8	13.7	205	0	0	170	52	47	125	11	1.03	71.1	23	15	59	0	4.2	6.7	89	0	0.09	0.94	34.1	313	0.4	1	7	163	65.5	59.75	109.511	24.6528	0	0	0	1	1	1	0	0	4	1
	7	10.93	4.92	15.6	46.9	95.3	31.7	33.3	12.6	262	7	0	210	82	65	0	18	1.03	74.1	33	15	58	0	4.2	7.2	90	5.4	0.06	0.93	31.4	362	1	1	5	168	68.7	63.5	108.913	24.341	0	0	0	0	1	1	0	0	1	2
	8	7.38	4.32	13.1	39.7	91.9	30.3	33	14.3	237	0	0	102	97	28	55	18	0.74	75.3	24	25	86	0	4.2	7.4	171	7.2	0.73	1.02	29.4	372	0.4	2	8	152	62.2	51	114.656	26.9217	0	1	1	1	0	0	0	1	4	6
	5	9.36	4.32	14.2	43	99.5	32.9	33	12.8	265	0	0	184	86	43	99	17	1.02	71.2	21	24	89	0	4.2	7.1	92	6.7	0.11	0.96	30.8	338	0.9	1	7	164	64.8	60.5	108.462	24.0928	0	1	1	1	1	0	0	0	1	0
	6	6.89	5.46	17	50.2	91.9	31.1	33.9	12.9	216	0	0	154	89	45	67	16	1.13	65.5	23	32	65	0	4.2	6.9	118	5.8	0.23	1.03	30.4	306	1.2	1	6	173	75.9	67.25	110.862	25.36	0	0	0	0	0	0	1	0	10	4
	10	12.6	4.19	12.9	39	93.1	30.8	33.1	13.5	250	0	0	180	35	60	103	27	0.65	89.4	22	24	99	0	4.2	7.2	114	5.9	0.04	0.93	22.5	326	0.4	2	7	155	56.8	52.5	108.913	23.642	0	1	0	1	0	0	0	0	1	0
	9	6.78	4.98	13.8	42.6	85.5	27.7	32.4	13.3	318	0	0	160	156	32	74	21	1.61	43.9	19	10	38	0	4.2	7	202	0	0.4	0.97	39	318	0.5	1	6	163	68.3	59.75	111.465	25.7067	1	1	1	1	1	1	0	0	2	NA
	8	12.81	4.82	14.4	43.3	89.8	29.9	33.3	15.4	264	0	0	199	104	46	137	16	0.71	111.5	11	11	92	0	4.2	6.9	93	5.7	0.77	1.04	27.3	347	1.1	1	6	178	75	71	107.847	23.6713	0	0	0	0	1	1	0	0	2	NA
	18	10.08	5.03	14.7	43.8	87.1	29.2	33.6	13.6	310	0	0	176	108	29	122	19	1	76.6	24	25	60	0	4.2	7.4	84	6.7	0.05	0.99	35.1	266	1.2	1	5	170	64.6	65	105.241	22.3529	1	1	1	1	0	0	0	1	1	NA
	9	9.01	5.24	16.6	48.9	93.3	31.7	33.9	12.7	329	0	0	299	183	49	225	11	1	77.9	26	30	75	0	4.2	7.7	98	5.5	0.54	0.94	30.7	396	0.8	1	5	168	72.15	63.5	111.178	25.5634	0	0	0	0	1	1	0	0	4	NA
	6	7.05	3.95	12.4	35.5	89.9	31.4	34.9	12.2	278	0	0	162	181	28	78	26	0.95	77.7	13	13	75	0	4.3	7.3	123	6.3	0.46	0.99	28.9	208	0.5	1	7	157.2	57.6	55.4	108.673	23.3087	1	1	1	0	0	0	0	0	2	2
	7	7.51	4.76	14.7	42.7	89.7	30.9	34.4	11.8	237	0	0	212	96	70	144	14	0.97	60.2	33	28	57	19	4.3	7.4	122	5.4	0.04	0.9	28.6	309	0.6	2	5	158	54	54	107.017	21.6311	0	0	1	1	0	0	0	0	1	1
	9	6.45	4.15	12.9	36.1	87	31.1	35.7	11.6	293	0	0	119	183	32	51	11	1.3	59.5	44	46	58	0	4.3	7.2	84	5.7	0.07	0.9	29.8	292	0.5	1	4	170	78.3	65	115.549	27.0934	1	1	0	1	0	0	0	0	1	0
	11	11.2	3.64	12	35.7	98.1	32.9	33.5	13	201	0	0	180	85	62	97	24	0.99	60.4	30	10	38	0	4.3	7.3	147	5.5	0	1.03	27.9	254	0	2	4	155	44.3	52.5	100.504	18.4391	0	1	0	0	0	0	0	0	5	2
	8	7.29	4.4	13.3	40.8	92.7	30.2	32.6	12.8	248	0	0	255	196	41	146	19	0.94	61.8	24	9	95	0	4.3	8.1	104	0	0.3	1.74	41.7	362	0.6	2	5	165	84.3	57.5	126.453	30.9642	1	1	0	1	0	0	1	0	4	2
	0	10.5	3.6	12.2	35.8	99.4	33.8	34	12.9	189	0	0	208	104	51	183	10	0.4	0	24	21	42	0	4.3	7.6	96	6.4	0.3	0.9	26.7	279	1.3	2	6	155	56.6	52.5	110.274	23.5588	0	1	0	1	0	0	1	0	2	0
	16	9.1	4.76	14.6	42.7	89.7	30.6	34.1	12.3	254	0	0	199	160	59	130	17	0.64	89.7	23	14	117	0	4.3	7.3	167	7.6	0.6	0.97	26.9	352	0	2	7	147	55.5	48.5	113.036	25.6837	1	1	1	0	0	0	0	0	3	2
	10	10.8	4.49	13.5	40.7	90.6	30.1	33.2	13.9	461	0	0	222	251	31	105	14	0.99	76.6	21	21	90	0	4.3	7.1	93	6.1	0.92	0.97	32.8	667	0	1	6	171	61.3	65.75	104.195	20.9637	0	1	0	1	1	1	0	0	2	2
	6	5.3	4.45	15.7	44.9	100.8	35.3	35	12.9	216	0	0	164	178	41	97	12	0.88	91.3	22	22	72	0	4.3	6.9	101	5.1	0	0.94	30.5	282	0	1	5	164	66	60.5	110.808	24.539	0	1	0	0	1	0	0	0	1	1
	27	8.9	5.64	17	53.2	94.3	30.2	32	13.4	385	0	0	229	187	43	141	19	1.05	52.6	23	29	80	0	4.3	7.2	102	6.2	0.33	1.04	32.6	325	0	2	6	153	68	51.5	120.377	29.0487	0	1	0	1	0	0	1	0	1	1
	9	10.4	5.69	17.9	51.5	90.5	31.5	34.8	12.2	235	14	0	251	208	63	158	12	0.92	96	43	60	75	0	4.3	7.4	70	6	0.05	0.77	30	294	0	1	3	185	98	76.25	118.912	28.634	0	1	0	1	1	1	0	0	1	1
	13	8.4	5.87	17.7	51	86.9	30.2	34.7	13.5	237	0	0	197	120	45	149	23	0.88	93.2	25	50	81	0	4.3	7.1	102	6	0.16	0.97	29.2	292	0	1	4	172	90	66.5	121.753	30.4218	0	1	0	1	1	1	0	0	0	0
	7	9.5	4.97	14.1	42.7	85.9	28.3	32.9	13.2	159	0	0	154	240	49	103	19	1.01	75.4	18	20	91	0	4.3	6.7	142	6.5	0.18	0.98	22.5	246	0	1	6	170	72.8	65	112.021	25.1903	0	1	1	0	1	0	0	0	1	0
	0	7.1	4.79	15.5	45.5	94.9	32.3	34	12.7	160	0	0	160	0	0	0	16	0.95	84.3	24	15	53	0	4.3	7.1	0	0	0.13	1.05	30.7	328	0	1	4	170.3	68.1	65.225	108.855	23.4811	0	0	0	0	0	0	1	0	0	1
	6	4.48	4.17	12.8	36.7	88	30.7	34.9	12.4	127	0	0	148	83	47	83	16	0.79	97.8	17	14	74	0	4.3	6.8	101	5.5	0.82	1.02	27.8	306	0.6	1	6	171	69	65.75	109.078	23.597	0	0	0	0	0	0	0	0	3	1
	7	9.39	4.7	15.1	44.4	94.5	32.1	34	13.2	195	0	0	158	88	63	62	21	1.07	67.7	57	39	87	87	4.3	6.8	65	0	14.92	1.14	33.2	422	1.5	1	7	164	62.8	60.5	108.602	23.3492	0	0	0	1	1	1	0	0	1	1
	5	6.92	5.01	15.7	46.2	92.2	31.3	34	11.6	194	0	0	214	89	44	150	18	0.98	79.4	25	25	50	0	4.3	7.1	94	5.6	0.03	0.97	29.9	216	0.8	1	5	173	80.2	67.25	115.047	26.7968	0	1	1	1	0	0	0	0	1	0
	44	7.63	5.26	16.7	49.4	93.9	31.7	33.8	12.7	165	0	0	174	77	45	100	11	0.86	90.7	31	38	77	0	4.3	7.5	99	0	0.15	0.98	30.9	345	0.9	1	5	163	78.4	59.75	120.033	29.5081	0	0	0	0	1	1	0	0	2	3
	4	10.18	4.87	14.2	42.6	87.5	29.2	33.3	12.2	322	26	0	184	209	41	118	17	1.42	48.4	34	37	54	39	4.3	8	94	0	0.11	0.93	30.1	316	0.4	1	7	163	72	59.75	115.566	27.0993	0	1	0	0	0	0	0	1	1	0
	8	9.32	5.25	16.1	47.1	89.7	30.7	34.2	11.8	246	0	0	199	188	46	128	8	0.88	94.5	18	17	69	0	4.3	7.4	96	0	0.24	0.97	31.2	357	1	1	4	168	76.5	63.5	115.554	27.1046	0	1	0	0	1	1	0	0	1	0
	5	6.09	5.77	18.4	53.1	92	31.9	34.7	11.9	241	0	0	207	217	62	94	9	0.71	113.8	19	19	87	0	4.3	7.3	166	8.1	0.13	0.94	30.8	320	1.2	1	5	176	79.4	69.5	112.957	25.6327	0	1	1	1	1	0	0	0	3	1
	9	7.74	4.27	13.4	38.9	91.1	31.4	34.4	13	118	19	0	184	106	41	70	19	1.08	67.2	21	22	51	0	4.3	7	110	6.4	1.26	1.11	26.1	293	2	1	7	171	69	65.75	109.078	23.597	0	0	0	0	0	0	0	1	2	2
	6	8.61	4.27	13.1	39	91.3	30.7	33.6	12.5	290	0	0	198	57	42	126	13	0.8	72	20	13	117	0	4.3	7.5	88	5.7	0	1	32.1	372	0.4	2	6	149	50.1	49.5	107.522	22.5666	0	0	0	0	0	0	0	0	1	0
	7	6.2	4.01	13.5	38.7	96.7	33.6	34.8	13.2	195	0	0	218	78	89	76	10	0.65	98.1	22	14	38	0	4.3	6.8	91	5.2	0	0.86	31.3	236	0	2	4	150	45	50	102.847	20	0	0	0	1	0	0	0	0	3	1
	8	8.5	4.57	14.1	42.8	93.7	30.8	32.8	12.5	246	0	0	159	158	41	99	14	0.74	77.4	16	11	68	0	4.3	6.8	135	9.7	0.11	0.94	30.1	328	0	2	7	145	56.4	47.5	114.83	26.8252	0	1	1	0	0	0	0	0	1	1
	10	9	4.76	14.6	42.7	89.8	30.7	34.2	13.4	193	0	0	155	63	41	90	11	0.78	97.8	16	10	93	0	4.3	7.8	98	6.2	0	0.95	28	335	0	1	7	158	55	56	106.272	22.0317	0	1	0	0	1	0	0	0	2	2
	8	9	4.42	13.8	39.8	90.1	31.3	34.7	12.6	206	0	0	198	285	32	107	13	0.58	106.4	55	56	75	0	4.3	7.1	114	6.8	0	0.92	28.9	271	0	2	5	159	60.4	54.5	111.531	23.8915	0	1	1	0	0	0	0	0	3	2
	0	11.5	5.4	16.1	46.6	86.3	29.8	34.6	12.3	263	0	0	218	293	32	114	17	0.93	88.7	17	27	93	0	4.3	6.9	124	7.6	0	0.99	28.8	358	0	1	4	179.7	81.9	72.275	112.57	25.3622	0	0	0	0	1	1	0	0	2	2
	9	8.2	5.17	16.1	49.3	95.2	31.2	32.7	13.4	195	0	0	162	108	44	94	13	1.14	83.9	22	24	70	0	4.3	7.2	79	5.3	0.23	1.01	30.5	332	0	1	4	173	79.8	67.25	114.799	26.6631	0	0	0	0	0	0	0	0	3	0
	5	5.54	3.87	12.3	38	98.2	31.8	32.4	14.3	205	26	0	186	113	40	151	27	1.51	44.2	29	12	56	0	4.3	7.5	77	5.7	0.1	0.96	27.6	286	0.5	1	8	170	59.5	65	103.489	20.5882	1	1	0	1	1	0	0	0	1	1
	19	11.8	5.38	16.4	47.1	87.5	30.5	34.8	12.7	223	0	0	158	118	33	107	12	0.86	88.8	22	32	58	0	4.3	7.4	100	6	1.08	1.01	29.8	362	0.6	1	6	172	84.2	66.5	118.116	28.4613	1	1	1	0	1	1	0	0	6	3
	0	8	4.8	14.6	42.9	89.4	30.4	34	11.8	282	19	0	133	0	0	0	12	0.55	111.3	23	24	67	24	4.3	7.3	0	0	0.01	1.04	37.5	431	0.6	2	6	155	65.5	52.5	117.343	27.2633	0	0	0	1	0	0	0	0	3	6
	12	6.51	4.31	14.3	44.1	102.3	33.2	32.4	12.6	227	0	0	150	154	36	79	13	1.12	63.8	26	16	66	0	4.3	7.5	103	6.2	0.01	1.04	34.6	298	0.6	1	7	176	75.6	69.5	110.677	24.406	0	1	1	0	0	0	0	1	3	0
	6	7.71	4.22	11.6	35.8	84.8	27.5	32.4	12.7	270	0	0	145	0	0	78	19	0.88	61.8	36	32	63	0	4.3	7.6	109	8.8	0.15	1.05	39	334	0.6	2	8	160	76.2	55	123.09	29.7656	0	1	1	0	0	0	0	0	2	2
	6	6.8	3.94	12.4	38.5	97.7	31.5	32.2	14.2	205	0	0	185	49	55	118	18	0.8	69.6	25	25	62	0	4.3	6.8	100	6.2	0.02	1.38	37.2	305	0.6	2	7	153	55.3	51.5	110.094	23.6234	1	1	0	0	0	0	1	0	1	5
	16	9.05	4.22	13.6	40.7	96.4	32.2	33.4	12.3	240	0	0	180	81	43	107	10	0.63	132.8	16	12	66	0	4.3	7.3	76	5.5	0.11	1.13	28.3	246	0.7	1	5	175	67.1	68.75	106.016	21.9102	1	0	0	0	1	1	0	0	15	0
	8	12.13	4.76	15.1	43.3	91	31.7	34.9	11.6	180	0	0	135	103	55	69	11	0.78	104.6	27	41	67	0	4.3	6.8	62	5.6	0.14	0.93	32.6	252	0.9	1	5	172.3	63	66.725	104.689	21.2212	0	0	0	0	1	1	0	0	2	0
	8	8.37	4	11.8	37.1	92.8	29.5	31.8	14	260	0	0	143	104	51	58	16	1.08	48	35	20	63	0	4.3	7.5	68	6	0.04	0.95	30.6	288	0.5	2	8	153	50.4	51.5	106.126	21.5302	0	1	0	0	0	0	0	1	2	1
	8	9.31	4.52	14.8	42.5	94	32.7	34.8	11.4	170	0	0	157	45	72	88	11	1.07	71.5	12	15	55	0	4.3	7.3	114	0	0.15	1.04	32.5	263	0.7	1	5	168	70.5	63.5	111.614	24.9787	1	1	0	0	0	0	0	0	2	NA
	6	5.09	4.65	14.9	45	96.8	32	33.1	12.4	229	0	0	195	115	46	121	18	0.92	83.5	24	22	50	0	4.3	7.1	109	5.5	0.01	0.92	30.6	245	0.8	1	6	175	74.7	68.75	110.626	24.3918	0	1	0	0	1	0	0	0	2	5
	16	10.58	5.27	16.3	47.5	90.1	30.9	34.3	12.2	241	0	0	198	103	59	125	11	0.78	108.7	20	21	71	0	4.3	7.2	75	5.6	0.16	0.93	30.4	268	0.7	1	4	173	73.5	67.25	110.892	24.5581	0	1	0	0	1	1	0	0	3	NA
	5	6.52	4.54	14.7	41	90.3	32.4	35.9	12.5	155	3	0	135	148	42	84	17	0.9	87.9	24	30	72	0	4.4	6.6	106	5.7	0.01	1.03	30.5	253	1.3	1	5	165.7	77	61.775	118.813	28.0444	0	1	0	0	1	1	0	0	4	4
	6	5.56	4.59	14.3	42.8	93.2	31.2	33.4	11.8	218	0	0	230	121	45	130	14	0.95	75.9	19	15	84	0	4.4	7.6	96	7.3	0.04	0.91	30	258	0.5	1	8	160	57.8	57.5	108.754	22.5781	0	1	1	0	0	0	0	0	1	1
	8	9.73	5.42	16	48.7	89.9	29.5	32.9	13.4	254	0	0	204	79	40	102	23	1.19	46.3	26	33	69	0	4.4	7.9	100	0	0.5	1.01	36.8	341	0.8	2	6	160	76.2	55	124.609	29.7656	0	1	0	0	0	0	1	0	4	0
	9	6.6	4.52	14.3	42.3	93.6	31.7	33.9	13.1	202	0	0	164	157	64	80	25	0.97	56.1	20	13	57	0	4.4	7.4	82	6.1	0	0.89	32.3	263	0	2	7	145	54.5	47.5	114.681	25.9215	1	1	0	1	0	0	0	0	3	3
	4	10	4.79	14.6	44.4	92.8	30.6	33	13.5	283	0	0	141	0	0	0	21	1.13	63.4	17	18	62	0	4.4	7.3	0	0	0.1	1.41	59.2	272	0.6	1	6	174	69.2	68	109.272	22.8564	0	0	1	0	1	1	1	0	0	0
	6	7.38	4.64	14.9	42.4	91.4	32.1	35.1	12.4	184	0	0	196	54	74	91	21	1.25	57.3	20	14	101	0	4.4	6.8	86	5.6	0	0.96	34.8	265	0.8	1	6	164	64	60.5	110.948	23.7954	0	1	0	0	1	0	0	0	6	5
	0	8.23	4.39	14.2	41.5	94.5	32.3	34.2	11.9	209	0	0	188	140	46	126	14	0.97	74.8	24	16	58	0	4.4	7.4	89	0	0.01	1.01	32.9	263	0.8	1	7	164	66.4	60.5	112.603	24.6877	0	1	0	0	0	0	1	0	5	3
	9	4.99	4.6	13	38.8	84.3	28.3	33.5	15.9	136	7	0	130	68	61	62	34	1.63	41.9	20	11	95	0	4.4	7.4	76	4.9	0.11	1.12	33.7	293	1	1	7	159	62.4	56.75	112.688	24.6826	0	1	0	0	0	0	1	0	7	4
	0	6.2	4.49	13.7	40.6	90.4	30.4	33.6	13.4	227	0	0	217	97	49	142	14	0.97	0	17	18	64	0	4.4	7.2	91	5.5	0.04	1.06	40.1	323	1.5	1	6	173	71	67.25	110.861	23.7228	0	1	0	1	0	0	0	0	4	4
	0	7.58	5.59	17.4	52.5	93.9	31.1	33.1	12.6	248	8	0	230	82	39	155	14	0.97	75.7	33	28	86	0	4.4	8.1	70	5.9	0.44	1.07	37.1	324	0.8	1	7	164	69.9	60.5	115.015	25.989	0	0	0	1	0	0	0	0	3	1
	7	6.8	3.6	12.7	37.4	103.8	35.2	33.9	13.4	166	0	0	159	124	49	93	14	0.88	63.3	35	13	25	0	4.4	7.6	93	5.8	0.47	0.99	33.5	274	0	2	7	149	48	49.5	107.272	21.6206	0	0	0	0	0	0	1	0	4	2
	0	7.8	5.14	16	47.5	92.4	31.2	33.8	14	237	0	0	251	421	31	135	13	0.81	100.5	25	35	110	0	4.4	7.1	95	5.4	0.35	0.91	33.4	385	0	1	5	168	67	63.5	110.834	23.7387	0	0	0	0	1	1	0	0	1	1
	6	7.56	4.93	16.4	46.7	94.7	33.3	35.1	12.4	306	0	0	291	182	54	174	15	0.78	96.5	18	14	75	45	4.4	6.9	90	5.6	0.14	0.94	29.7	340	0.7	1	7	162	53.4	59	104.578	20.3475	1	0	0	1	1	1	0	0	1	0
	8	8.1	5.17	18.1	52.5	101.6	35.1	34.5	13.4	143	0	0	148	79	54	96	28	1.28	71.4	27	10	48	0	4.4	7	104	5.2	0.89	0.97	30.7	277	1.7	1	7	170	74.2	65	114.438	25.6747	0	0	0	0	0	0	1	0	21	7
	9	10.9	4.44	14.4	41.8	94.2	32.5	34.6	12.6	244	0	0	196	216	40	126	21	0.72	86.8	23	15	52	0	4.4	6.6	84	5.8	0.22	2.06	36.3	277	0.9	2	7	150	49.4	50	108.036	21.9556	0	0	0	0	0	0	1	0	3	1
	10	7.7	5.91	17.6	50.2	84.8	29.8	35.2	12.7	215	1	0	186	83	47	123	17	0.74	101	29	17	77	0	4.4	7.8	148	8.7	0.15	1.02	32.9	332	1.4	1	7	170	62	65	106.611	21.4533	0	1	1	1	1	0	1	0	11	11
	0	5.3	4	13.6	40	100.2	34	34	13.2	178	0	0	212	173	32	136	19	1.13	64	27	18	57	0	4.4	7.9	101	6.5	0.08	0.96	27.6	287	0	1	7	171	67	65.75	109.329	22.913	0	1	0	1	1	0	0	1	1	1
	20	11.1	4.75	14.7	44.1	92.8	31	33.4	12.8	154	0	0	202	128	42	121	12	0.95	88.7	34	38	39	0	4.4	6.8	89	5.4	0.12	0.95	25.8	266	0	1	3	176	87.8	69.5	119.516	28.3445	0	0	0	0	1	1	0	1	1	0
	8	6.3	4.25	14.3	40.1	94.2	33.5	35.6	12.6	230	0	0	219	54	40	181	15	0.79	99.1	27	22	67	0	4.4	7.4	124	5.5	0.08	0.95	30.8	310	0	1	6	159.7	66.9	57.275	115.544	26.2311	0	0	0	1	1	1	0	0	1	0
	5	7.04	4.64	14.6	39.8	85.8	31.5	36.7	12.7	157	0	0	180	164	30	92	17	1.03	73.4	17	14	56	0	4.4	7.2	98	5.2	0.09	1.04	29.1	278	0	1	6	172.5	72.8	66.875	112.231	24.4654	0	0	0	0	0	0	0	0	1	0
	6	7.38	4.25	13.3	38.8	91.3	31.3	34.3	13.1	225	0	0	188	57	66	91	28	1.2	44.4	36	25	57	0	4.4	7.8	88	6	0	0.93	28.3	303	0.8	2	8	152	50.9	51	108.454	22.0308	0	1	0	0	0	0	1	0	15	2
	8	9.31	4.7	15	44.2	94	31.9	33.9	12.7	224	0	0	174	66	79	85	10	0.6	98.4	25	15	68	0	4.4	7.3	91	5.2	0.29	1.01	30.1	396	1	2	7	156	45.25	53	102.438	18.5939	0	1	0	0	1	1	0	0	3	0
	0	12.53	4.75	15.3	45.3	95.4	32.2	33.8	12.4	244	22	0	203	75	35	117	36	0.85	90.3	44	72	54	50	4.4	7.8	120	0	0.05	1.07	28.9	265	1.1	1	6	162.3	76.3	59.225	120.558	28.9659	0	0	0	0	0	0	0	0	2	2
	12	5.4	4.2	13.7	38.8	92.6	32.6	35.3	13.3	220	0	0	302	186	41	241	17	0.49	122.1	31	36	75	0	4.4	7.8	133	6.6	0.26	0.98	33.9	295	0	2	7	152	82.7	51	134.455	35.7947	0	1	0	1	0	0	0	0	5	3
	6	8	4.6	15.6	46.2	100.3	33.8	33.7	14.1	338	0	0	178	320	43	83	17	1.28	57.5	22	10	33	0	4.4	7.4	136	7	0	0.81	29.2	266	0	1	6	170	78.4	65	117.133	27.128	1	0	1	1	1	1	0	0	6	3
	23	7.49	4.16	13.3	40.8	98.1	32	32.6	12.8	373	0	0	280	69	50	182	13	0.77	72.7	21	14	105	0	4.4	7.3	95	5.7	0.27	0.97	33.9	425	0.6	2	7	161	50.6	55.5	104.854	19.5209	0	1	0	1	0	0	0	0	6	2
	7	6.64	4.47	13.4	39.6	88.6	30	33.8	12.8	177	0	0	234	53	75	133	11	0.7	82	25	35	92	0	4.4	7.6	129	7.5	0	0.94	29.7	328	1	2	7	148	57	49	115.344	26.0226	0	0	1	1	0	0	0	0	5	4
	9	11.52	4.63	14.8	45.6	98.5	32	32.5	12.1	241	0	0	98	89	30	39	15	1.07	67.8	33	37	84	25	4.4	8.5	111	6.7	0.11	1	31.3	407	0.5	1	7	157	54.8	55.25	108.196	22.2321	1	1	0	0	0	0	0	0	3	0
	6	5.09	3.88	12.3	38.1	98.2	31.7	32.3	12.1	206	15	0	227	93	59	150	15	0.63	90	19	16	71	12	4.4	7.1	104	0	0.05	0.97	35.3	280	0.4	2	8	157	51.4	53.5	106.899	20.8528	0	0	0	1	0	0	0	0	0	0
	5	4.12	4.4	14.4	41.7	94.8	32.7	34.5	11.5	193	31	0	242	94	69	152	10	0.7	86.8	23	21	75	14	4.4	7.5	56	0	0.05	0.97	34	336	1	2	5	155	49.6	52.5	106.233	20.6452	0	1	0	1	0	0	0	0	3	3
	6	6.6	4.51	13.9	42.8	94.9	30.8	32.5	12.8	230	0	0	171	144	48	89	16	0.95	57.4	24	18	131	0	4.4	7.5	100	5.7	0.05	0.91	30	290	0.6	2	7	153	53.4	51.5	110.074	22.8117	0	1	0	1	0	0	0	0	1	1
	6	11.1	4.51	15.1	43.7	97	33.5	34.6	14	276	0	0	194	285	34	99	14	1.06	72.5	33	35	67	0	4.4	7.1	98	5.6	0.19	0.92	33.4	361	0	1	5	173	95	67.25	125.743	31.7418	1	0	0	1	1	1	0	0	2	2
	9	7.99	3.98	12.4	37.3	93.7	31.2	33.2	12.9	165	0	0	159	131	45	95	18	0.92	58.6	38	40	72	0	4.4	7.8	95	6.3	0.03	1.11	47.5	353	0.6	2	8	157	57.6	53.5	111.732	23.3681	0	1	1	1	0	0	0	0	6	2
	5	10.3	4.93	14.6	43.1	87.6	29.6	33.8	12.9	241	0	0	171	65	49	112	14	1	77.3	25	29	54	0	4.4	7.2	104	5.6	0.05	1	23.3	284	0	1	5	178	85	71	116.759	26.8274	0	0	0	0	0	0	0	0	0	0
	6	9.73	5.34	15.3	44.7	83.7	28.7	34.2	14.3	253	0	0	283	167	39	190	14	0.39	163	21	21	70	0	4.4	7.4	193	8.2	0.57	0.94	33.6	323	0	2	6	156.5	70.1	53.25	121.731	28.6213	0	1	1	1	0	0	0	1	4	4
	16	11.01	4.48	13.7	42.2	94.2	30.6	32.5	12.2	192	0	0	153	73	64	85	11	0.51	123.4	25	17	88	0	4.4	7.3	105	0	0	1.03	29.5	328	1	2	5	160	77.6	55	125.671	30.3125	0	0	0	1	0	0	0	0	3	2
	7	5.78	3.83	11.5	33.8	88.3	30	34	11.8	278	0	0	186	55	74	127	17	0.68	91.6	20	16	86	0	4.4	7.6	101	5.4	0.03	1.05	30.3	249	0.9	2	5	159.1	49.6	54.55	104.752	19.5948	0	0	0	0	0	0	0	0	5	3
	3	8.27	4.34	14.6	41.8	96.3	33.6	34.9	11.9	194	13	0	188	119	44	125	17	0.95	76.2	21	18	71	0	4.4	7	88	0	0.12	0.93	28.5	334	0.9	1	8	167	66.9	62.75	111.294	23.988	0	1	0	0	1	0	0	0	1	0
	8	7.3	4.04	12.7	37.3	92.3	31.4	34	11.8	187	0	0	233	61	46	132	13	0.77	77.4	22	16	65	0	4.4	7.7	88	0	0.02	1.03	33.3	320	0.6	2	5	158	53.8	54	108.382	21.551	0	1	0	1	0	0	0	0	0	0
	0	6.82	4.16	12.6	36.2	87	30.3	34.8	13.1	213	0	0	147	102	40	109	19	1.59	43	12	12	64	0	4.4	6.7	133	6.1	0.08	0.99	34.8	313	0.4	1	7	176	73.6	69.5	110.996	23.7603	0	1	1	1	1	1	0	0	2	2
	0	8.35	4.37	13.3	41	93.8	30.4	32.4	12.1	238	0	0	187	0	0	126	14	0.72	108.8	22	26	82	0	4.4	7.8	92	5.8	0.07	0.95	32.6	297	0.9	1	6	174	71.3	68	110.56	23.55	1	1	0	0	0	1	0	0	3	17
	6	11.32	5.41	17	51	94.3	31.4	33.3	13	228	0	0	234	80	61	162	15	0.94	80.6	18	19	43	0	4.4	7.4	105	5.8	0.05	1.07	30	224	1.7	1	6	164	68.1	60.5	113.774	25.3198	0	1	0	0	0	0	0	0	5	0
	7	9.64	4.64	15.3	45	97	33	34	13.1	227	0	0	226	150	59	120	15	0.92	85.6	20	26	68	0	4.4	7.4	155	7.4	0.07	0.89	30.2	339	0.5	1	5	167	69.5	62.75	113.022	24.9202	0	1	1	1	1	1	0	0	2	1
	0	6.28	4.76	14.8	41.7	87.6	31.1	35.5	12.6	216	0	0	203	187	25	126	10	0.89	85.4	22	21	63	0	4.4	7.7	114	6.3	0.16	0.94	30.9	279	0.8	1	6	161	54.9	58.25	106.138	21.1797	0	1	1	0	0	0	0	0	0	0
	5	7	4.3	14.4	42	97.7	33.5	34.3	13.9	202	0	0	169	264	51	72	13	0.76	102.3	33	36	73	0	4.5	7.1	188	7.7	0.03	0.88	28.6	343	0	1	6	175	82.2	68.75	118.213	26.8408	0	0	1	1	1	1	0	0	1	1
	0	5.68	5.52	16.5	50.7	91.8	29.9	32.5	13.5	212	3	0	241	76	49	123	15	1.07	71.2	16	14	73	29	4.5	7.6	103	5.8	0.03	1	36.9	206	1.2	1	5	176.7	68.1	70.025	108.909	21.8109	0	0	0	0	1	0	0	0	3	3
	13	9	5.04	15.8	49.6	98.5	31.4	31.9	12	358	0	0	151	222	42	80	18	0.91	87.5	27	29	43	0	4.5	7.6	100	5.4	0.14	0.95	27.1	298	0	1	5	179	75.2	71.75	112.06	23.4699	0	0	0	0	1	1	0	0	9	3
	17	11.98	4.89	16	47.4	96.9	32.7	33.8	13.1	238	0	0	187	63	45	80	20	0.84	92.3	24	22	61	0	4.5	7.3	83	5.4	0.31	1.08	30.3	325	0	1	6	165	61.6	61.25	110.293	22.6263	0	1	0	1	1	1	0	0	13	4
	8	6.38	3.7	12.2	36.5	98.6	33	33.4	12.4	218	0	0	140	130	32	84	23	1.12	49.5	44	58	74	61	4.5	7.2	124	6.4	0.01	1.01	31.2	231	0.6	2	6	160	63.1	55	116.196	24.6484	0	0	0	1	0	0	0	0	3	1
	17	9.89	4.96	15.1	43.4	87.5	30.4	34.8	13.3	26	0	0	200	68	44	142	20	1.06	83.3	22	15	79	0	4.5	8	65	0	0.64	1.14	32.5	260	1.1	1	2	177	66.6	70.25	107.888	21.2583	0	0	0	1	0	0	0	0	1	1
	0	7	4.4	14.2	42.5	96.5	32.2	33.4	13.5	167	0	0	190	73	64	107	21	0.64	91	23	14	80	0	4.5	7.7	73	5.8	0.06	0.94	27.7	295	0	2	7	153	53	51.5	111.27	22.6409	0	0	0	1	0	0	1	0	3	1
	6	8.24	4.76	15.3	44.3	93.1	32.1	34.5	11.6	222	0	0	188	112	43	99	10	0.71	112.4	34	24	41	0	4.5	7.6	95	0	0	1.22	31.9	294	0.5	1	6	175	73.8	68.75	113.118	24.098	0	1	0	0	0	1	0	0	3	2
	8	11.32	4.5	13.9	41.2	91.6	30.9	33.7	13.1	237	0	0	180	84	37	131	25	1.05	73.1	19	15	60	0	4.5	7.5	85	5.6	0	1.02	35	426	0	1	5	163	62.9	59.75	112.253	23.6742	0	1	0	0	1	0	0	0	6	2
	3	4.03	5.02	15.7	46.9	93.4	31.3	33.5	13.4	257	0	0	180	72	72	77	18	0.86	93.5	26	22	76	0	4.5	8.1	113	0	2.39	0.91	34.5	346	0.7	1	5	170	73.9	65	115.765	25.5709	0	1	0	0	1	0	0	0	0	0
	8	11.77	4.76	14.6	43.4	91.2	30.7	33.6	13.3	357	0	0	230	93	52	132	12	0.83	96.5	25	27	74	0	4.5	7	102	0	0.11	0.89	31.3	290	0.5	1	5	175	57	68.75	102.928	18.6122	0	0	0	0	1	1	0	0	3	3
	14	6.36	4.67	14.9	42.5	91	31.9	35.1	12.6	219	0	0	225	70	72	127	12	0.9	87	13	12	39	0	4.5	6.6	84	5.4	0.05	0.97	26.6	313	1	1	5	172	68.4	66.5	111.246	23.1206	0	0	0	0	0	1	0	0	1	0
	8	9.41	5.19	15.6	48.2	92.9	30.1	32.4	12.7	235	0	0	170	225	22	98	16	1.32	54.1	17	15	90	0	4.5	7.8	124	8.1	0.08	0.94	31.9	324	0.6	1	6	170	70.3	65	113.455	24.3253	0	1	0	0	1	0	0	0	2	1
	8	10.4	4.82	14.1	42.2	87.5	29.2	33.3	13.9	216	0	0	188	153	63	113	14	0.83	68.2	27	35	95	0	4.5	7.6	199	8.6	0	0.95	27.4	286	0	2	6	151.5	57.2	50.75	115.355	24.9213	0	1	1	1	0	0	0	0	5	2
	6	5.06	4.26	12.9	37.9	89	30.3	34	12	332	0	0	217	76	52	130	14	0.67	88.9	46	58	54	39	4.5	7.8	91	6.3	0.79	1	30.1	253	1	2	6	160	64.7	55	117.409	25.2734	0	0	0	0	0	0	0	0	3	1
	5	6.2	4.76	15.7	44.4	93.2	33	35.4	12.6	227	0	0	202	144	45	131	9	0.93	90.5	21	23	72	0	4.5	7.1	90	5.2	0.12	0.87	28.9	277	0	1	4	189.3	81.45	79.475	111.091	22.7295	0	1	0	0	0	1	0	0	1	1
	6	7.14	4.98	15.5	43.4	87.1	31.1	35.7	11.9	226	0	0	261	359	38	144	16	0.87	91.3	56	67	57	159	4.5	7.5	110	5.5	0	0.96	31.3	277	1	1	5	173	85.9	67.25	121.619	28.7013	0	1	0	1	1	0	0	0	6	1
	7	9.7	3.97	14.2	39.1	98.5	35.8	36.4	13.2	285	0	0	212	83	82	108	11	0.58	103.7	31	26	55	0	4.5	7.3	135	5.8	0.03	0.9	28.3	250	0	2	6	152	48	51	107.602	20.7756	0	1	0	0	0	0	0	0	1	1
	8	6.35	4.23	13.4	37.9	89.6	31.7	35.4	12.5	227	0	0	140	93	44	78	20	1.23	58	20	19	87	0	4.5	7.5	94	5.9	0.1	0.98	29.5	340	1	1	7	160.5	57.8	57.875	110.001	22.4377	1	1	0	1	0	0	0	0	1	1
	7	12.13	4.03	12.6	37.5	93.1	31.3	33.6	13.1	326	0	0	187	60	77	83	13	0.7	98.3	13	12	39	0	4.5	7.6	44	5.9	0.02	0.96	27.8	312	0.6	2	3	163	57.5	56.5	110.793	21.6418	0	0	0	0	0	0	0	0	2	1
	8	9.91	5.64	17.4	49.6	87.9	30.9	35.1	12.5	359	0	0	172	191	28	88	10	0.92	89.4	22	37	59	0	4.5	7.3	87	5.5	0.13	1.04	31.8	291	1.1	1	4	168	74	63.5	116.95	26.2188	0	0	0	0	1	1	0	0	0	0
	7	7.2	4.8	14.3	43.9	91.5	29.8	32.6	12	277	0	0	234	84	50	166	12	0.52	119.5	32	50	122	0	4.5	7.5	200	8.1	0.05	0.97	29.7	296	0.8	2	6	155	63.1	52.5	118.474	26.2643	0	1	1	1	0	0	0	1	4	3
	9	5.56	4.18	11.4	38.9	93.1	27.3	29.3	22.4	184	0	0	173	104	60	72	12	0.84	65.8	24	13	79	0	4.5	7.7	80	5.6	0.02	0.96	31.4	230	0.5	2	7	157	42.5	53.5	101.481	17.2421	1	1	0	1	0	0	0	0	9	2
	5	6.06	4.03	12.4	36	89.3	30.8	34.4	13.6	258	0	0	117	95	29	64	20	1.2	58.3	18	12	101	0	4.5	7.5	116	5.4	0.51	0.97	31.9	419	0.6	1	7	170	60	65	106.847	20.7612	0	0	0	0	1	0	0	0	3	1
	15	4.57	4.82	13.8	39.9	82.8	28.6	34.6	13.2	319	0	0	174	100	35	108	10	0.83	98.2	18	26	61	0	4.5	7.5	87	6.1	0.26	1.07	30.3	378	0.6	1	4	170	67.5	65	111.659	23.3564	1	1	1	0	0	0	0	0	4	2
	5	13.42	4.72	13.9	42.6	90.3	29.4	32.6	12.8	368	0	0	240	144	63	94	18	0.56	111	11	14	66	0	4.5	7.9	93	6.2	0.15	0.91	24.6	316	0.3	2	5	158	58.9	54	113.839	23.594	0	0	0	0	0	0	0	0	6	0
	4	6.14	4.96	15.2	44.8	90.3	30.6	33.9	12.6	256	0	0	219	79	81	106	10	0.6	101.9	59	102	98	43	4.5	8.1	65	5.8	0.28	0.97	36	326	0.9	2	6	156	66.1	53	120.362	27.1614	0	1	0	0	0	0	0	0	5	3
	6	7.5	4.82	13.5	40.3	83.5	28	33.5	13	155	0	0	171	63	50	99	14	0.54	113.7	27	19	70	0	4.6	7.9	107	6	0.04	1.69	37.7	271	0	2	6	152	54.4	51	114.354	23.5457	0	1	1	0	0	0	1	0	5	1
	0	6.34	4.52	14.7	41.3	91.4	32.5	35.6	12.4	172	0	0	204	137	46	129	17	0.98	80	18	32	62	0	4.6	7.2	58	0	0.09	0.99	34	251	0.6	1	5	167	75.1	62.75	119.781	26.9282	1	1	0	0	0	0	0	0	3	3
	7	5.2	4.01	13.8	41.3	103	34.4	33.4	12.9	225	0	0	220	94	53	150	15	0.9	82.8	24	17	54	0	4.6	7.7	99	6	0	0.97	33.1	371	0.9	1	7	173	77.3	67.25	117.806	25.8278	0	1	0	1	0	0	0	0	7	1
	5	8.59	4.53	13.4	38.8	85.7	29.6	34.5	12.7	256	0	0	140	162	34	82	16	0.57	103	37	43	70	0	4.6	7.8	123	7.2	0.11	1.03	32.8	376	0.6	2	7	150.6	66.9	50.3	125.336	29.4969	0	1	1	1	0	0	0	0	0	0
	7	6.32	3.17	14	37.8	119.2	44.2	37	11.8	195	0	0	211	199	33	126	12	0.83	99.7	14	15	97	43	4.6	7.6	90	0	0.14	0.94	31.3	313	1	1	4	167.8	62.5	63.35	111.014	22.1971	0	0	0	0	1	1	0	0	1	0
	8	11.7	4.93	15.2	44.4	90.1	30.9	34.3	13.3	222	0	0	207	106	37	147	12	0.94	87.6	32	64	92	0	4.6	7.9	110	6.3	0	0.92	25.8	372	0	1	4	171	103.9	65.75	135.77	35.5323	0	1	0	1	1	1	0	0	1	0
	0	8.08	5.24	14.3	43.1	82.3	27.3	33.2	14.3	340	0	0	194	231	30	114	14	1.15	64	27	24	106	0	4.6	8	42	5.7	0.22	1.06	34.5	340	0.6	1	6	168	63	63.5	111.246	22.3214	0	1	0	0	1	1	0	0	3	2
	6	12.65	4.73	14.1	41.1	86.9	29.8	34.3	11.9	402	0	0	209	224	24	91	11	0.71	89	18	21	56	0	4.6	7.8	107	0	0.04	0.94	25.5	271	0.8	2	4	153.5	60.6	51.75	118.705	25.7191	0	0	0	0	0	0	0	0	3	3
	7	3.8	3.88	13.4	38	97.9	34.5	35.3	12.4	179	0	0	241	93	44	148	19	0.83	70.8	25	9	146	0	4.6	7.2	78	5.3	0.01	0.98	29.1	226	0.7	2	5	169	72	59.5	120.335	25.2092	0	1	0	1	0	0	0	0	1	1
	5	6.9	4.31	14.9	42.2	97.9	34.6	35.4	13.1	189	0	0	136	45	60	72	16	0.97	77.4	22	21	69	0	4.6	7.5	128	7.1	0.05	1.01	29.4	328	0	1	6	169	84	64.25	124.392	29.4107	0	1	1	1	0	0	0	1	4	2
	8	7.3	4.3	14	40.1	93.3	32.6	34.9	13.3	190	0	0	153	38	60	76	18	0.74	81.2	22	18	37	0	4.6	7.3	0	5.4	0.29	1.07	32.6	439	0	2	5	165	52.4	57.5	107.875	19.247	0	0	0	0	0	0	0	0	5	3
	7	8.2	5.36	16.5	48.5	90.5	30.8	34	12.7	290	0	0	301	193	49	229	15	1.19	62.6	26	41	50	72	4.6	7.9	116	6.1	0.1	0.93	31.2	272	0.7	1	5	168	69.2	63.5	115.317	24.5181	0	0	0	1	1	0	0	0	2	2
	9	5.97	4.63	12.1	38	82.1	26.1	31.8	14.6	238	0	0	170	194	27	99	14	0.71	112.1	16	17	83	0	4.6	7.1	101	0	0.1	0.98	27	284	0.4	1	6	172	68.9	66.5	113.079	23.2896	0	1	0	0	1	1	0	0	1	1
	0	13.33	5.25	15.5	47	89.5	29.5	33	12.5	348	0	0	367	104	46	249	13	0.71	83	32	33	105	0	4.6	8.5	88	5.7	0.25	0.97	31.9	413	0.7	2	6	154	61.5	52	119.192	25.9319	0	1	0	1	0	0	0	0	4	4
	13	9.29	4.82	14.9	43.7	90.7	30.9	34.1	12.5	185	0	0	155	120	65	86	14	0.92	81.3	28	22	63	0	4.6	7.4	113	5.8	0.16	0.96	30.4	323	0	1	7	170	65.3	65	111.766	22.5952	0	1	0	0	0	1	0	0	9	2
	11	8.32	5.23	15.9	47.1	90.1	30.4	33.8	12.8	332	0	0	217	81	77	112	16	1.02	73	24	45	57	0	4.6	7.9	125	7.8	0.01	1.04	35.6	294	1	1	6	173	88.6	67.25	124.813	29.6034	0	1	1	0	0	0	0	0	5	0
	7	6	4.67	14.7	43.4	92.9	31.4	33.9	13.7	248	6	0	220	82	54	134	8	0.59	87.3	19	15	38	0	4.7	7.3	111	6.4	0.03	0.9	31.6	173	1.5	2	6	156	63	53	120.961	25.8876	0	0	0	0	0	0	0	0	1	1
	7	5.53	4.56	15.1	43.2	94.7	33.1	35	12.7	249	0	0	258	64	113	91	15	0.9	84.7	22	14	56	0	4.7	7.8	101	5.9	0.05	0.9	31	306	1.3	1	6	165	59	61.25	111.561	21.6713	0	0	0	0	1	0	0	0	2	2
	4	6.65	4.08	12.5	37.5	91.9	30.6	33.3	11.7	73	0	0	220	100	64	137	15	0.7	81.8	24	14	71	0	4.7	7.2	73	5.6	0.04	0.93	31.2	302	0.2	2	7	152.5	60.4	51.25	120.538	25.9715	0	1	0	0	0	0	0	0	2	2
	10	6.8	5.92	18.3	53.8	90.9	30.9	34	12.7	190	0	0	231	282	34	158	13	1.04	76.9	33	57	81	27	4.7	7.2	93	5.2	0	1.04	34.8	268	2.3	1	4	166	85.5	62	128.899	31.0277	0	1	0	1	0	0	0	0	5	1
	11	7.33	4.49	14.3	42	93.5	31.8	34	12.4	226	0	0	284	87	44	234	11	0.66	94	90	103	75	42	4.7	7.8	110	0	0.41	1.01	29.5	305	2	2	5	150	81.7	50	139.531	36.3111	0	0	0	1	0	0	0	0	4	2
	8	5.53	5.33	16.5	48.2	90.4	31	34.2	12.1	221	0	0	216	108	50	121	15	0.72	112.8	16	15	67	0	4.7	7.7	121	8.8	0.14	0.97	33.8	294	0.9	1	5	173	65	67.25	111.698	21.7181	0	1	1	1	1	1	0	0	5	3
	0	8.07	4.75	14.3	43.4	91.4	30.1	32.9	12.3	296	9	0	138	0	0	0	11	0.85	90.6	21	19	71	20	4.7	7.9	0	0	0.01	1.04	31.9	376	0.6	1	6	170	53.5	65	105.715	18.5121	0	0	1	1	0	0	0	0	1	0
	4	5.56	4.82	14.9	42.8	88.8	30.9	34.8	12	249	0	0	247	126	44	147	11	0.89	64.5	16	14	113	0	4.7	7.8	87	0	0.01	0.99	36.2	284	1	2	6	160	55.3	55	113.32	21.6016	0	1	0	0	0	0	0	0	3	2
	8	15.77	4.79	14.4	43.3	90.4	30.1	33.3	13.1	308	5	0	201	81	70	111	11	0.71	116.5	23	25	77	20	4.7	7.7	127	5.5	0.07	0.96	30.2	219	0.7	1	5	160	63.1	57.5	117.154	24.6484	0	1	0	0	1	1	0	0	2	0
	9	5.38	5.01	16.2	47.4	94.6	32.3	34.2	11.9	189	0	0	277	195	40	164	11	0.83	93.5	32	37	56	0	4.7	7.9	88	5.5	0.01	0.93	37.1	322	0.4	1	6	165	70.9	61.25	119.663	26.0422	0	1	0	0	0	0	0	0	5	2
	4	5.05	3.39	10.5	32.1	94.7	31	32.7	14.2	255	0	0	219	NA	18	119	18	1.19	45.8	26	17	49	0	4.7	8.3	115	6.6	0.15	0.93	31.6	184	0.5	2	6	165	68.6	57.5	121.143	25.1974	0	1	1	0	0	0	0	0	1	0
	5	12.4	4.27	13.6	39.5	92.5	31.9	34.4	12.3	318	0	0	184	129	47	104	16	0.81	69.9	26	25	64	0	4.8	8	91	5.8	0.01	0.89	25.6	306	1.1	2	7	155.3	64.25	52.65	123.799	26.6398	1	1	0	1	0	0	0	0	1	0
	7	7.88	3.82	12.6	37.8	99	33	33.3	12.2	286	20	0	196	129	59	118	13	0.95	57.7	22	17	60	24	4.8	7.5	84	0	0.06	0.95	29.5	313	0.6	2	7	156	53.6	53	115.084	22.025	0	1	0	1	0	0	0	0	2	1
	11	11.11	5.08	16.2	46.1	90.7	31.9	35.1	11.1	257	2	0	160	62	59	88	13	0.86	99	18	13	71	0	4.8	7.6	70	0	0.11	0.94	25.3	259	0.8	1	3	180	76.5	72.5	116.913	23.6111	0	0	0	0	1	1	0	0	3	1
	14	5.15	5.24	16.3	47.7	91	31.1	34.2	11.9	271	9	0	185	110	60	107	10	0.85	98	20	28	61	0	4.8	7.9	0	6.5	0.11	0.96	30.2	334	0.6	1	4	178	85.4	71	123.069	26.9537	0	1	1	1	1	1	0	0	2	NA
	6	10.6	4.69	15	43.7	93.2	32	34.3	12.2	339	0	0	224	58	62	122	19	0.83	96.2	15	10	37	0	4.9	6.9	98	5.5	0.06	0.97	26.9	293	0	1	5	168	64.2	63.5	116.591	22.7466	0	1	0	0	1	0	0	0	2	0
	11	6.9	4.78	15.1	46.1	96.4	31.5	32.7	12.8	225	0	0	195	126	58	111	14	1.31	53.2	27	18	87	0	4.9	7.7	70	5.7	0.19	1	29.6	325	0	1	7	166.4	61.15	62.3	115.361	22.0846	1	1	0	0	1	0	0	0	6	2
	7	8.8	5.76	17.5	50.8	88.2	30.4	34.4	13.5	345	0	0	135	74	42	83	13	1.02	81.7	38	73	78	0	5	8.3	82	0	0.09	1.96	0	0	1	1	3	170	76.6	65	125.092	26.5052	1	0	0	0	1	0	1	0	3	3
	7	10.8	5.57	16.7	49.4	88.7	30	33.8	12.9	289	0	0	248	262	45	110	15	0.93	84.4	21	22	81	0	5	8.2	100	6.5	0.07	0.93	32.8	395	0.7	1	5	174.6	65.2	68.45	115.67	21.3875	0	0	0	0	1	1	0	0	2	1
	6	8.5	5.13	17.5	52.9	103.1	34.1	33.1	12.5	172	0	0	267	113	72	181	10	0.86	94.2	26	14	81	0	5	7.3	100	5.6	0.22	0.96	33.5	339	1	1	4	174	67.6	68	117.405	22.3279	0	0	0	0	1	1	0	0	5	0
	8	7.2	4.16	12.8	38.7	93	30.9	33.2	12.6	226	69	0	132	113	31	97	20	1.62	76.3	28	36	79	0	3.4	7.2	161	7.4	3.5	1.18	32.3	456	1.2	1	6	175	92.3	68.75	107.63	30.1388	0	1	1	0	0	0	1	1	14	1
	12	7.3	3.21	9.6	29.5	91.9	29.9	32.5	13.2	182	0	0	129	79	37	69	16	0.84	67.2	72	56	43	0	3.5	6	89	5.5	3.98	1.13	25.5	403	0.6	2	6	157	63.6	53.5	102.737	25.8023	0	0	0	0	0	0	0	1	2	2
	7	7.09	3.57	11.1	34.2	95.8	31.1	32.5	13.3	201	0	0	137	103	28	72	21	1.3	53.5	28	20	59	0	3.5	5.9	96	0	10.2	1.06	34	629	0.8	1	7	168	74.3	63.5	101.957	26.3251	1	1	0	1	0	0	0	1	1	0
	19	6.75	5.29	15.3	46.4	87.7	28.9	33	13.3	224	0	0	224	70	55	160	20	1.13	62.6	17	16	71	0	3.6	6.9	127	6.9	0.1	0.99	29	328	0.9	1	7	176	78.8	69.5	101.964	25.439	0	0	1	1	0	0	0	0	9	9
	12	9.6	4.98	14.8	43.6	87.6	29.7	33.9	12.9	200	0	0	196	58	64	108	10	0.81	92.9	28	14	57	0	3.6	6.4	89	5.6	0.03	0.96	30.2	278	1.2	1	7	160	65.3	57.5	102.041	25.5078	0	1	0	0	0	0	0	0	5	3
	10	4.58	3.95	11.9	35.1	88.9	30.1	33.9	13.4	96	0	0	190	83	48	137	21	0.63	94.5	29	20	66	24	3.7	7.3	77	5.2	0.22	2.13	41.4	325	1.1	2	6	150	60.2	50	106.41	26.7556	1	0	0	0	0	0	1	0	18	2
	12	6.4	4.37	13.3	41	93.9	30.4	32.4	13.6	201	0	0	204	91	61	140	15	0.54	109.5	23	12	75	18	3.7	6.1	137	5.89	0.25	0.98	22.9	306	0	2	7	160	60	55	101.694	23.4375	0	1	0	1	0	0	1	0	15	1
	6	4.5	3.18	10.8	33.1	104.2	34	32.6	13.8	248	0	0	152	58	67	65	32	7.65	7.4	13	10	70	20	3.7	6.9	97	5.7	0.08	0.95	35.5	331	0	1	5	171	71	65.75	101.233	24.281	0	1	1	0	1	1	0	0	4	2
	10	8.2	4.91	15.7	45.3	92.3	32	34.6	12.8	244	0	0	193	122	39	131	12	0.91	91.4	13	9	86	0	3.7	7.2	89	5.4	1.93	0.97	35.8	451	0	1	4	170	71	65	101.752	24.5675	0	0	0	0	1	1	0	0	8	4
	8	6	3.53	11.6	34.3	97.3	32.9	33.8	13.7	145	0	0	242	193	45	157	15	0.52	122.4	26	30	86	0	3.7	6.5	81	6	0	0.95	23.7	204	0	2	5	156	56	53	100.263	23.0112	0	0	0	1	0	0	0	0	2	1
	0	12.5	3.55	11	31.8	89.6	31	34.6	11.9	376	0	0	272	0	0	0	37	3.76	15.9	27	12	89	95	3.7	6.7	0	0	0.97	0	118.7	0	0.5	1	7	165	68.7	61.25	102.975	25.2342	0	1	0	0	0	0	0	0	3	3
	8	4.6	4.53	14.2	42.7	94.2	31.4	33.4	13.8	153	0	0	171	146	27	128	13	0.84	89.1	15	18	83	0	3.7	6.1	99	6.4	0.06	0.92	34.3	302	0	1	7	170	72	65	102.394	24.9135	1	0	0	0	1	1	0	0	4	2
	23	6.2	3.87	11.8	35.4	91.5	30.5	33.3	18.6	113	31	0	105	102	30	55	38	1.11	65.3	42	32	143	204	3.7	6.6	166	6.9	2.18	1.25	36.7	446	1.4	1	7	168	68.3	63.5	101.055	24.1993	0	1	1	1	0	0	0	1	13	0
	0	7.99	4.4	13	39.5	89.8	29.5	32.9	13.1	228	0	0	214	58	60	130	13	0.5	120.4	27	17	49	0	3.7	7.3	92	5.6	0.05	1.08	26.5	272	1.1	2	7	153.1	58.9	51.55	103.849	25.1284	0	0	0	1	0	0	0	1	13	0
	3	4.79	3.78	11.6	35.4	93.7	30.7	32.8	13.9	110	0	0	167	0	0	0	14	1.04	52.2	21	21	48	0	3.7	6.2	30	0	0.1	0.93	32.8	285	0.4	2	7	156	68.8	53	110.334	28.2709	0	1	0	0	0	0	0	0	1	1
	12	4.11	3.61	11.5	34.1	94.5	31.9	33.7	12.9	107	0	0	128	48	72	62	14	0.78	76.7	54	47	92	0	3.8	6.8	96	5.8	0.13	1.22	36.4	267	1	2	5	168	64.6	59	103.38	22.8883	0	1	0	0	0	0	1	0	19	4
	16	10.9	4.2	13	40	95.2	31	32.5	13.6	248	0	0	143	133	45	70	20	0.61	98.1	20	22	61	0	3.8	7	102	6.9	0	1.06	29.3	336	0.5	2	6	158	57.6	54	102.202	23.0732	1	0	1	0	0	0	1	1	16	4
	10	6.38	4.09	12.9	38.7	94.6	31.5	33.3	13.1	116	0	0	115	85	45	49	12	1.06	67.4	29	28	41	0	3.8	6.8	60	5.6	0.07	1.34	34.9	271	0.7	1	7	168	66.4	63.5	101.326	23.5261	1	1	0	0	0	0	1	0	3	0
	15	10.16	4.75	14.8	42.8	90.1	31.2	34.6	12.7	249	0	0	147	263	29	66	17	0.67	118.5	17	27	67	0	3.8	6.2	79	0	0	0.89	27.2	344	0.6	1	6	170	69.8	65	102.501	24.1522	0	0	0	0	1	1	1	0	15	2
	10	14.91	6.35	13.8	45.7	72	21.7	30.2	17.2	725	0	18.5	172	150	38	87	24	1.18	48.9	30	25	114	0	3.8	6.8	68	5.5	0	1.21	36.5	345	0.6	2	4	153	62	51.5	107.924	26.4855	0	1	0	0	0	0	0	0	7	2
	11	5.7	4.32	13.8	41.5	96.1	31.9	33.2	14	189	0	0	112	78	31	78	12	1.02	72.6	22	14	100	0	3.8	6.2	81	5.7	0	0.92	28.1	335	0	1	6	172	73.1	66.5	103.561	24.7093	0	1	0	1	1	0	1	1	4	3
	18	17.8	5.02	16.3	48.5	96.6	32.5	33.7	13.4	269	16	0	197	156	46	110	19	1.09	73.7	23	23	85	0	3.8	7	92	5.6	0.41	1.05	28.9	360	1.2	1	5	170.9	67	65.675	100.263	22.9399	0	1	0	0	1	1	1	0	11	6
	3	7.46	5.14	14.8	44.6	86.8	28.8	33.2	12	244	0	0	173	204	24	113	19	0.84	88.4	21	14	68	0	3.8	6.8	93	0	0	1	30.9	371	0.7	1	7	160	62	57.5	102.685	24.2187	0	1	0	0	1	0	0	0	4	2
	8	9	4.37	13.1	39.1	89.5	30	33.5	13.9	174	0	0	127	88	43	75	23	1.18	66.7	26	23	43	0	3.8	6.3	97	6.8	0.34	1.03	25.9	361	0.6	1	8	162	60.8	59	100.694	23.1672	0	1	1	0	0	0	1	0	4	2
	0	6.7	3.55	10.8	31.2	87.9	30.6	34.8	13.2	287	0	0	125	207	39	84	22	1.22	42.5	21	15	75	0	3.8	6.5	89	6.2	0.09	0.87	31.7	352	0	2	8	156	58	53	103.356	23.833	0	1	0	1	0	0	0	1	1	0
	14	6.4	4.2	13.5	39.3	93.5	32.1	34.4	13.4	153	24	0	157	41	44	111	15	1	102.7	17	18	48	0	3.8	6.8	108	6	0.35	1.19	30.4	325	0.6	1	4	174	80	68	106.781	26.4236	0	0	0	1	1	0	0	0	4	1
	8	5.09	4.29	13.1	40.4	94.2	30.5	32.4	11.9	195	0	0	128	61	42	69	15	0.51	117.6	23	23	61	0	3.8	5.8	76	0	0.39	1.02	31.1	381	0.2	2	7	155	62.5	52.5	107.365	26.0146	0	0	0	0	0	0	0	0	4	3
	15	9	4.63	13.4	40	86.4	28.9	33.5	12.8	186	0	0	124	124	29	69	12	1.13	67.4	34	23	66	0	3.8	6.6	135	7.7	2.37	0.97	44.2	392	1.1	1	5	167	74.7	62.75	107.363	26.7848	0	0	1	0	1	1	0	0	15	11
	6	5.95	4.07	13	40.5	99.5	31.9	32.1	12.4	208	0	0	215	88	54	150	16	0.79	70.2	14	9	55	0	3.8	6.5	106	5.9	0.01	1.07	29.8	306	0.9	2	7	167	72.2	58.5	109.188	25.8883	1	1	0	1	0	0	1	1	10	2
	13	7.35	4.33	12.5	39.3	90.8	28.9	31.8	14.6	213	0	0	169	202	34	97	10	0.74	73.1	15	12	63	0	3.8	7.1	123	7.4	0.06	1	28.3	372	0.8	2	9	149	58	49.5	106.583	26.1249	0	1	1	1	0	0	0	1	7	3
	0	8.67	3.94	12.3	36.5	92.6	31.2	33.7	12.7	338	0	0	180	80	54	105	19	1.29	53.4	47	34	125	0	3.8	7.6	115	10.2	0.07	0.99	32.2	223	0.6	1	8	168	65.6	63.5	100.801	23.2426	0	0	1	0	0	0	0	0	4	4
	36	2.87	2.05	5.9	19.2	93.7	28.8	30.7	15.4	68	12	8.8	61	58	25	46	26	1.01	54.1	28	38	41	22	3.8	7	90	5.7	0.14	1.3	30.8	220	2.1	2	7	156	56.7	53	102.333	23.2988	0	0	0	0	0	0	0	0	5	NA
	0	5.2	4.51	14.8	43.5	96.5	32.8	34	13.3	154	0	0	157	84	46	83	12	0.82	89.9	30	20	106	0	3.9	6.3	88	5.8	0.32	0.92	30	327	0.6	1	8	153.9	53.9	52.925	101.709	22.7568	0	0	0	0	0	0	0	0	4	2
	0	16.77	4.57	14.1	38.2	83.6	30.9	36.9	12.1	159	0	0	144	0	0	0	33	1.84	36.8	16	15	72	47	3.9	6.4	0	0	1.72	0.92	28.4	525	1.6	1	6	173	70	67.25	102.646	23.3887	1	1	1	0	0	0	1	1	3	0
	0	9.4	4.42	12.3	39.8	90.1	27.9	30.9	15	201	0	0	182	118	38	127	16	0.88	63.9	20	16	72	0	3.9	7.1	92	6.2	0	1.38	32.4	392	0	2	6	155	57.3	52.5	104.754	23.8502	0	0	0	0	0	0	1	0	2	2
	4	5.1	4.05	13.1	38.1	93.9	32.4	34.5	15.3	210	0	0	247	112	44	176	8	0.55	115.2	19	20	62	0	3.9	7.1	84	5.9	0	1.75	52.3	438	0	2	5	162	58	56	102.43	22.1003	0	0	0	1	0	0	0	0	2	2
	9	6.4	3.9	12.5	37.4	95.8	32.1	33.5	12.7	255	0	0	147	231	36	82	20	0.99	76.6	12	8	50	11	3.9	6.6	140	7.9	0	0.96	29.2	345	0	1	6	161	61.6	58.25	103.339	23.7645	1	1	1	1	1	0	0	0	4	0
	9	4.71	4.49	13.6	39.8	88.6	30.3	34.2	12.5	207	0	0	204	149	40	131	11	0.82	94.6	17	20	68	0	3.9	6.7	93	5.7	0	1.02	33.7	278	0	1	6	168	72.6	63.5	106.917	25.7228	0	0	0	0	0	1	0	1	5	3
	15	9.2	4.5	13.6	40.2	89.3	30.2	33.8	13.1	347	0	0	256	91	56	206	14	0.7	82	22	12	98	0	3.9	7.2	0	5.9	0	0.94	31.9	377	0	2	7	150	56.6	50	106.445	25.1556	0	0	0	1	0	0	0	0	3	2
	11	5.07	4.54	13.3	39.1	86.1	29.3	34	13.1	197	0	0	119	176	23	54	12	0.92	85.3	26	23	58	20	3.9	6.6	82	6	0.1	0.95	51.8	302	0.6	1	5	163	71.9	59.75	109.421	27.0616	1	0	1	0	1	1	0	0	11	8
	6	6	3.21	10.7	32.4	100.9	33.2	32.9	15.5	83	0	0	162	100	35	96	16	0.95	56.2	29	22	37	0	3.9	6.6	167	6.4	0	0.99	26.6	302	0	2	8	152	50.3	51	100.369	21.7711	0	1	1	0	0	0	0	0	1	1
	0	5.8	4.07	12.2	37	90.9	30	33	16.4	182	0	0	166	126	31	92	18	1.31	57.2	20	13	67	27	3.9	6.9	89	5.7	1.17	0	0	0	0.6	1	5	169.5	74.5	64.625	107.313	25.9309	0	1	0	0	0	0	0	0	6	1
	6	9.99	4.98	14.9	43.3	86.9	29.9	34.4	14.6	170	0	0	129	114	44	55	12	0.91	80.6	22	34	56	0	3.9	6.7	108	0	0	1.05	28.2	316	1	1	7	174	73	68	104.007	24.1115	1	1	0	0	1	1	0	0	3	2
	10	3.9	3.05	10	29.3	96.1	32.8	34.1	13.2	224	0	0	189	45	56	108	12	0.66	85.7	19	14	86	0	3.9	6.8	89	0	0.07	0.97	29.3	290	0.6	2	8	151	54.1	50.5	103.914	23.727	0	1	0	0	0	0	0	0	4	4
	15	9.03	4.08	12.5	37.4	91.7	30.6	33.4	14.6	231	0	0	165	97	47	88	33	1.57	44.2	14	4	66	0	3.9	6.8	82	0	0.58	0.96	32.2	337	0.6	1	6	165	66.5	61.25	104.515	24.4261	1	0	0	0	1	1	0	1	4	2
	12	5.2	4.72	14.4	44	93.1	30.5	32.8	13.8	194	0	0	242	88	25	161	15	1.15	62.3	30	22	120	0	3.9	7.8	90	5.8	0.39	0.97	26.2	398	0	1	7	169	66.7	64.25	102.531	23.3535	0	0	0	1	1	1	1	0	7	7
	9	9.52	4.67	14.6	43.1	92.3	31.3	33.9	12.9	263	0	0	206	214	49	138	15	0.76	72.2	28	21	66	0	3.9	7.3	119	5.8	0.47	0.87	23.4	348	0	2	8	160	61.8	55	106.097	24.1406	0	1	0	0	0	0	0	0	7	3
	9	3.79	4.01	12.5	36.9	92	31.2	33.9	13.3	183	0	0	142	90	29	95	20	1.18	60	20	19	84	0	3.9	7.2	64	5.9	0.28	0.98	31.6	368	0.4	1	7	170	65.3	65	101.133	22.5952	0	1	0	0	1	1	0	0	0	0
	13	8.56	3.87	12.2	37.1	95.9	31.5	32.9	12.3	275	0	0	234	46	51	160	12	0.98	54.3	21	15	70	0	3.9	7.2	86	5.6	0.18	0.97	29.8	391	0.6	2	8	155	59.4	52.5	106.422	24.7242	0	1	0	1	0	0	0	0	5	4
	0	5.57	3.89	12.1	34.9	89.7	31.1	34.7	12.2	197	0	0	149	0	0	0	15	0.76	72.7	16	12	31	0	3.9	7	0	0	0.48	1.14	27.9	466	0.6	2	8	157.3	59.6	53.65	105.566	24.0873	1	1	1	1	0	0	0	0	0	0
	6	6.62	3.43	10.4	29.5	86	30.3	35.3	12.5	198	0	0	241	269	33	153	58	11.12	5	15	9	46	0	3.9	6.9	101	5.5	0.08	1.01	35.1	459	0.5	1	4	173.5	75.1	67.625	105.55	24.9483	0	1	0	1	1	1	0	0	2	2
	0	7.35	4.32	13.2	39.6	91.7	30.6	33.3	13.4	159	23	0	128	0	0	0	18	1.31	53.6	34	41	65	55	3.9	6.4	0	0	1.04	1.07	33	344	0.5	1	7	168	74.5	63.5	108.165	26.396	0	1	1	1	1	1	0	1	4	4
	0	9.16	5.13	16.6	48.2	94	32.4	34.4	13.4	295	0	0	223	137	33	191	16	0.75	109.5	23	20	59	0	3.9	6.4	59	5.3	0.14	0.86	33.8	343	0.8	1	5	171.3	82.8	65.975	111.575	28.2173	0	0	0	0	1	1	0	0	8	0
	7	8.96	4.39	13.1	38.9	88.6	29.8	33.7	11.8	253	0	0	166	77	39	113	19	0.74	77.6	28	28	77	0	3.9	7.7	92	6.1	0.03	1.04	30.7	288	0.6	2	7	154	56.8	52	104.79	23.9501	0	0	0	0	0	0	0	0	1	NA
	29	6.99	4.74	14.8	43.6	92	31.2	33.9	13.1	176	0	0	177	98	70	105	26	1.2	43.2	18	9	68	0	4	6.8	81	0	1.02	1.79	33.7	306	0.9	2	7	150	51.6	50	103.794	22.9333	1	1	1	1	0	0	1	0	16	8
	21	14.5	5.01	15.5	48.1	96.1	30.9	32.2	13.7	254	0	0	189	102	46	142	17	0.7	109.1	34	48	34	0	4	7.1	136	5.6	0	2.41	43.6	325	0	1	7	166	67	62	105.823	24.3141	1	1	0	1	0	0	0	0	17	8
	12	7.02	4.11	12.9	37	90	31.4	34.9	13.8	280	0	0	183	148	60	123	21	0.89	61.2	25	21	79	0	4	7.1	85	5.5	0	0.98	32.3	353	0.8	2	7	153	52	51.5	102.865	22.2137	0	1	0	0	0	0	0	0	9	2
	18	7.78	4.45	13.2	38.5	86.5	29.7	34.3	12.2	280	0	0	139	73	43	74	17	0.89	83.2	16	18	59	0	4	7	49	6.9	0.12	0.98	29	268	0.7	1	7	174	68.4	68	102.705	22.5922	1	1	1	1	1	0	0	0	2	1
	6	9.13	4.56	14	40	87.7	30.7	35	13.8	191	0	0	173	69	57	103	25	1.2	57.8	30	20	89	0	4	6.9	86	6	0.05	0.94	28.3	361	0	1	8	161	66	58.25	108.008	25.462	0	1	0	0	0	0	1	0	3	1
	3	5.8	4.18	13.5	40.6	97.2	32.4	33.3	13.1	235	0	0	216	94	47	144	15	0.69	84.4	26	23	102	0	4	8.2	88	5.6	0.09	1.02	30.1	321	0	2	6	148	54.1	49	106.8	24.6987	0	1	0	1	0	1	0	0	3	0
	17	7.36	4.66	14	41.7	89.5	30	33.6	12.8	154	0	0	203	0	0	0	13	0.77	107.8	29	13	63	0	4	7.1	0	0	0	0.87	25	266	0	1	4	178	72	71	103.047	22.7244	0	1	0	0	1	0	0	0	3	3
	16	4.79	4.16	13.4	39.9	95.9	32.2	33.6	13.3	148	0	0	174	47	75	133	14	0.7	111	51	14	83	0	4	6.7	0	5.8	0.13	1.14	31.2	299	0.7	1	7	164	60.85	60.5	102.701	22.6242	0	0	0	0	0	0	1	0	13	0
	9	8.71	4.34	13.3	38.7	89.2	30.6	34.4	12.9	244	37	0	185	184	38	122	13	0.84	90.5	17	14	72	0	4	6.9	85	6	0.21	1.07	30.8	357	0.7	1	6	172	69.2	66.5	104.153	23.391	0	1	0	0	1	0	0	0	6	6
	5	5.73	4.67	14.3	42.6	91.2	30.6	33.6	13.8	254	0	0	148	97	36	93	18	0.83	90.3	29	21	78	0	4	7.1	97	5.8	0.06	0.96	33.8	356	0	1	7	160.4	61.2	57.8	104.913	23.7872	0	1	0	1	1	0	0	1	2	2
	8	8.1	4.12	11.3	35.1	85.3	27.4	32.1	13.3	247	0	0	171	102	37	121	15	0.84	85.1	11	11	53	13	4	7.4	102	6.2	0.2	0.97	29	387	0.5	2	7	157	69.3	53.5	114.775	28.1147	0	1	0	0	0	0	0	0	3	2
	0	4.8	3.99	12	38.4	96.1	30.1	31.4	12.3	215	0	0	210	73	36	153	16	1.18	58.3	24	12	92	0	4	7.1	83	5.5	0.04	1.05	31.4	365	0	1	8	162	55.7	59	100.128	21.2239	0	1	0	1	0	0	0	0	3	1
	0	8.15	4.83	15.3	44.7	92.5	31.7	34.2	13.2	245	0	0	169	78	48	105	19	1.09	66.9	31	38	66	0	4	6.7	80	6	0.04	1.01	27.8	310	0	1	7	160	69	57.5	110.8	26.9531	0	1	0	1	0	0	0	0	5	4
	13	8.25	4.51	14.9	41.7	92.5	33	35.7	11.9	234	0	0	133	97	31	81	11	0.76	101	36	57	48	0	4	6.8	123	5.7	0.04	1.02	29.9	280	0.9	1	7	165	78.3	61.25	114.068	28.7603	0	0	0	0	1	1	0	0	8	1
	10	7.06	4.62	14.5	43.8	94.8	31.4	33.1	13.1	188	0	0	165	140	45	94	13	0.9	84.5	24	22	48	17	4	7	90	6	0.09	0.97	27.9	381	0.6	1	6	169	66.8	64.25	104.115	23.3885	0	0	0	0	0	0	0	0	7	6
	7	12.07	4.13	12.7	37.5	90.8	30.8	33.9	12.8	292	0	0	276	158	47	190	22	0.96	77.2	16	9	73	0	4	7	94	6.2	0.11	0.99	29.7	376	0.8	1	7	164	62.5	60.5	103.839	23.2377	0	1	1	1	1	1	0	1	5	2
	0	3.17	2.59	8	23.7	91.5	30.9	33.8	16	101	0	0	102	109	29	54	21	1.04	70	15	21	59	0	4	6.6	108	6.9	0.02	1.03	28.6	253	0.8	1	7	159.2	63.7	56.9	107.443	25.1335	1	1	0	0	1	0	0	0	4	3
	19	5.91	5.14	15.8	48.1	93.6	30.7	32.8	13.5	183	0	0	187	64	60	100	16	0.95	59.4	26	19	37	0	4	6.9	128	6.9	0.01	0.98	29.4	338	1.1	2	6	165	56.6	57.5	101.807	20.7897	0	0	0	0	0	0	0	0	7	5
	9	10.59	4.26	13.4	38.1	89.4	31.5	35.2	12.3	222	0	0	175	130	19	104	19	1.41	49.8	19	21	51	0	4	7	92	7.1	1.42	1	41.9	528	0.4	1	6	160	68	57.5	110.075	26.5625	1	1	1	0	0	0	0	1	3	3
	10	9.25	4.4	13.8	42.5	96.6	31.4	32.5	11.9	242	0	0	180	116	33	97	22	1.48	46.1	19	17	83	0	4	7.3	150	8.3	1.03	0.96	33.3	494	0.5	1	7	165	63.7	61.25	104.128	23.3976	1	1	1	0	0	0	0	0	16	5
	10	7.63	4.15	12.4	38.9	93.7	29.9	31.9	13	126	0	0	216	174	45	133	25	1	72.6	21	16	64	0	4	7.4	113	5.9	0.07	0.94	31	254	0.7	1	7	171.8	69.75	66.35	104.597	23.6319	1	1	0	1	1	0	0	0	12	NA
	12	6.5	4.23	14.9	42.8	101.3	35.2	34.8	13.7	238	0	0	173	314	29	101	18	0.89	82.5	30	17	62	0	4.1	7	125	6.8	0	0.9	31.3	312	0	1	7	160	56.5	57.5	103.254	22.0703	0	1	1	0	0	0	0	0	7	5
	10	7.2	4.28	13	38.1	89	30.4	34.1	13.2	194	0	0	183	135	33	120	11	0.96	79.1	30	23	73	0	4.1	7.3	74	6.2	0	2.69	50.2	274	0.9	1	6	169	67.5	64.25	106.088	23.6336	1	1	1	0	0	0	1	1	7	0
	6	5.38	4.1	13.7	39.8	97.1	33.4	34.4	13	205	0	0	176	47	55	90	11	0.86	88.2	29	34	81	0	4.1	6.8	0	0	0	1.03	30.5	196	0.6	1	6	167	65.4	62.75	105.74	23.4501	1	0	0	0	0	0	0	0	9	4
	7	8.48	4.28	13.3	40.3	94.2	31.1	33	12.4	199	0	5.9	174	132	47	109	11	0.73	77.5	26	18	62	0	4.1	7.9	109	6.4	0.28	0.9	26.5	317	0	2	7	159.6	61.6	54.8	109.153	24.1833	0	0	1	1	0	0	0	0	6	2
	15	7.18	3.49	11.4	33.6	96.3	32.7	33.9	14.1	184	11	0	146	99	32	105	8	0.79	68.8	23	15	64	54	4.1	7.3	99	0	0.47	1.09	30.5	308	1	2	8	150	52.5	50	106.064	23.3333	0	0	0	0	0	0	0	0	18	5
	0	8.46	5.74	17.1	47.9	83.4	29.8	35.7	13.6	251	0	0	203	166	55	125	16	0.97	86.1	23	16	70	0	4.1	6.5	103	5.8	0.03	0.95	31.5	339	0.6	1	5	172	73.7	66.5	108.494	24.9121	0	1	0	0	1	0	0	0	1	0
	20	8.73	5.35	15.8	45.8	85.6	29.5	34.5	13.2	240	0	0	198	145	33	118	12	1.1	72.7	21	32	67	0	4.1	7.3	80	5.7	0.04	0.94	30.2	275	0.5	1	4	167	84	62.75	118.101	30.1194	0	1	0	1	1	1	0	0	1	0
	22	6.43	4.28	14	40.9	95.6	32.7	34.2	13.3	147	0	0	182	47	78	97	24	0.95	82.3	36	21	62	29	4.1	6.5	100	5.1	0.57	1.09	31.7	281	1	1	5	174	62	68	100.3	20.4783	1	1	0	0	1	1	0	0	13	8
	5	8.93	4.52	13.8	41.8	92.5	30.5	33	13	217	0	0	202	115	44	128	18	1.03	69.9	20	17	51	0	4.1	6.9	83	0	0	1.01	27.3	277	0.8	1	7	169	66	64.25	105.115	23.1084	0	0	0	0	1	1	0	0	5	4
	7	7.9	4.08	13.3	38.5	94.4	32.6	34.5	13.2	246	0	0	168	346	27	53	18	1.23	59.2	16	15	53	0	4.1	7.2	89	5.4	0.14	1.05	34.2	272	0.7	1	6	170	63.5	65	103.017	21.9723	0	0	0	0	0	0	1	1	0	0
	0	8.1	3.86	12.3	35.9	92.9	31.8	34.3	13.7	325	0	0	149	106	32	111	13	0.95	81.7	26	10	51	0	4.1	7.5	42	5.7	0.24	1	29.7	253	0	1	5	167.6	65.5	63.2	105.497	23.3181	1	0	0	0	0	0	0	0	8	6
	8	9.67	4.56	14.3	42	92.1	31.4	34	11.9	223	5	0	145	159	37	69	15	1.19	60	24	15	63	43	4.1	6.9	0	6.2	0.23	0.96	26.4	269	1	1	7	166	66	62	106.669	23.9512	0	0	0	1	1	0	0	1	10	5
	7	11.54	4.83	15.7	47.1	97.5	32.5	33.3	13	196	0	0	144	62	45	70	19	1.17	45.6	20	17	81	0	4.1	7.2	88	0	0.51	0.99	27.8	381	0.8	2	7	163	63	56.5	108.776	23.7118	0	1	0	0	0	1	0	0	0	0
	22	8.09	4.5	13.8	40.4	89.8	30.7	34.2	13.6	221	12	0	168	336	45	86	18	1.19	59.8	35	32	52	31	4.1	6.4	179	6.5	0.03	0.92	30.9	309	0.2	1	7	176	70.4	69.5	104.519	22.7273	0	0	1	1	1	1	0	1	1	1
	20	10.6	5.55	16.3	46.8	84.3	29.4	34.8	12.4	255	0	0	193	107	29	111	43	2.73	22.6	19	12	83	0	4.1	7.5	106	0	4.4	0.99	30.7	428	1.1	1	7	162	56.5	59	102.212	21.5287	0	1	0	0	1	0	0	0	12	1
	8	7.48	5.01	15.5	45.4	90.6	30.9	34.1	12.7	197	0	0	215	95	51	131	18	1.05	70.9	26	13	97	0	4.1	6.8	92	0	0	0.96	29.1	305	0.7	1	6	168	69.2	63.5	107.722	24.5181	1	1	0	1	1	0	0	0	6	5
	20	9.06	4.33	14.5	43.1	99.5	33.5	33.6	14.4	181	0	0	221	68	52	111	22	1.11	50	30	47	39	0	4.1	6.4	0	8.1	0.1	0.85	25.8	225	0.5	2	6	147.8	53.7	48.9	108.072	24.5825	1	1	1	0	0	0	0	0	7	4
	16	9.26	3.75	10.6	34.1	90.9	28.3	31.1	14.7	322	31	0	192	0	0	0	18	1.37	37.4	22	18	24	0	4.1	7	0	0	0.18	0.94	27.6	297	0.5	2	7	157	58.7	53.5	108.032	23.8144	0	0	1	0	0	0	0	0	2	2
	11	7.98	3.65	11.5	35	95.9	31.5	32.9	12.7	241	0	0	158	153	34	83	16	0.95	58	20	20	60	0	4.1	6.7	96	7	0.04	0.94	31.1	325	0.4	2	7	152	53	51	105.614	22.9398	0	1	1	1	0	0	0	1	0	0
	7	9.4	4.66	14.5	39.5	84.8	31.1	36.7	12.4	195	0	0	155	72	53	91	15	0.88	84.7	20	22	57	0	4.1	7.4	76	6.3	0.19	0.97	30.8	387	0	1	7	152	53.2	51.5	105.356	23.0263	0	1	1	1	0	0	0	0	2	1
	20	7.4	4.13	13.7	39.7	96.3	33.1	34.4	12.9	205	0	0	185	83	79	102	11	0.49	131.6	19	15	45	0	4.1	6.9	107	5.4	0.14	0.95	26	319	0	2	5	163	67.8	56.5	112.319	25.5185	0	0	0	0	0	0	0	0	6	6
	28	3.3	4.7	13.7	41.8	88.9	29.2	32.8	12.4	181	0	0	141	79	38	78	18	0.94	59.2	39	31	64	0	4.1	6.9	87	6.1	0.11	0.89	26.1	375	0	2	6	160	56	55	104.737	21.875	1	1	0	1	0	0	0	1	4	0
	15	10.5	3.96	13.1	38.1	96.2	33	34.3	15.5	194	0	0	173	NA	23	79	26	1	72.8	101	95	83	0	4.1	7.2	165	7.3	0.22	0.98	29.4	281	0	1	7	174	73.2	68	107.168	24.1776	1	0	1	1	1	0	0	0	8	2
	0	7.2	4.62	14.8	43.4	93.9	32	34	12.8	251	0	0	184	120	50	121	13	0.9	85	29	18	79	0	4.1	6.8	94	5.2	0.08	0.95	27.1	352	0	1	6	167.6	77.2	63.2	113.216	27.4833	0	0	0	0	1	1	0	0	4	2
	6	10.1	4.11	11.6	35.7	87	28.3	32.5	14.8	299	0	0	229	105	41	167	18	1.27	56.6	31	15	74	0	4.1	7.1	103	6.5	0.03	0.99	39	321	0	1	6	169	77	64.25	112.254	26.9598	1	0	1	1	1	0	0	0	3	0
	6	10.34	4.7	16.2	45.6	97	34.5	35.5	12.3	233	0	0	227	NA	27	99	16	0.76	105.3	14	15	56	0	4.1	7.5	114	5.7	0	1	28.5	231	1	1	5	167	67.2	62.75	106.936	24.0955	0	0	0	0	1	0	0	0	0	0
	11	9.31	5.03	15.3	43.2	85.9	30.4	35.4	12.2	292	0	0	232	75	48	173	16	1.46	47.7	42	22	83	0	4.1	7.3	0	0	0.21	0.96	24.8	362	0.9	1	7	163	73.2	59.75	113.366	27.5509	0	1	0	1	1	1	1	0	3	6
	21	7.11	4.94	15.3	43.4	87.9	31	35.3	12.4	216	0	0	242	129	62	130	18	0.97	75.8	31	20	80	0	4.1	7.6	250	11.4	0.13	0.93	29.2	294	0.9	1	7	160	62.1	57.5	107.315	24.2578	0	1	1	0	0	0	0	0	9	4
	7	7.45	5.38	15.4	46.3	86.1	28.6	33.3	13.9	230	0	0	166	84	41	95	11	0.9	85.1	22	30	44	0	4.1	6.9	96	6.6	0.08	1.01	30.5	320	1.3	1	6	160	80.2	57.5	120.441	31.3281	0	1	0	0	0	0	0	1	2	2
	33	9.97	5.04	15.8	47.3	93.8	31.3	33.4	13.5	217	0	0	225	137	37	160	17	1.14	63.9	31	36	66	0	4.1	7	117	6.1	0.28	0.96	36.2	278	0.7	1	6	161	64.3	58.25	108.31	24.8061	0	0	0	0	0	1	0	0	7	0
	10	8.01	4.57	14.4	44.7	97.8	31.5	32.2	11.7	278	32	0	165	113	34	111	22	0.83	92.9	18	17	56	32	4.1	6.8	94	5.6	0.06	1.05	28.8	285	0.4	1	6	175	73	68.75	106.557	23.8367	0	1	0	0	1	1	0	0	4	1
	17	12.73	3.77	11.4	33.4	88.6	30.2	34.1	16.9	256	0	0	192	89	55	101	19	0.82	91.4	14	23	87	0	4.1	7.5	207	9	13.63	1.06	23.5	375	0.9	1	7	175	67.2	68.75	103.039	21.9429	1	1	1	0	0	1	0	0	3	2
	0	7.41	4.32	12.2	38.1	88.2	28.2	32	15.2	89	0	0	138	51	46	82	20	1.23	55.5	15	9	95	0	4.1	6.9	73	5.9	0.82	1.1	33.9	331	0.6	1	8	169	69	64.25	107.062	24.1588	0	1	1	0	1	0	0	0	6	2
	10	9.77	4.78	16.2	47.7	99.8	33.9	34	13.6	172	0	0	136	189	47	67	38	2.24	28.7	25	22	60	22	4.2	7.3	151	5.8	0.49	1.23	34.7	426	0.9	1	7	163	65	59.75	109.162	24.4646	1	1	0	0	0	0	1	0	1	1
	30	7.8	4.69	15.5	46.4	98.9	33.1	33.5	13	174	0	0	141	67	50	62	16	1.04	68.4	32	8	55	0	4.2	7.4	94	5.5	0	0.94	32.9	312	0	1	8	172	67	66.5	105.812	22.6474	0	1	0	0	0	0	0	0	6	1
	7	6.27	4.96	15.6	46.8	94.4	31.5	33.3	12.7	209	0	0	220	148	55	143	15	0.66	87.3	21	19	51	0	4.2	7.1	63	5.9	0.24	0.97	28.1	340	0.6	2	7	155.3	63.5	52.65	114.091	26.3288	0	1	0	1	0	0	1	0	3	2
	7	7.4	4.38	15	44.1	100.7	34.4	34.2	12.4	163	0	0	110	128	44	68	31	1	73.2	18	29	68	0	4.2	7.2	137	6.6	0.17	1.02	26.7	305	0	1	7	163	66	59.75	109.86	24.841	0	0	1	1	1	1	0	0	3	2
	10	6.14	5	17	49.1	98.2	34	34.6	12.7	204	0	0	237	114	64	154	11	0.76	99.5	20	20	77	0	4.2	6.8	115	5.7	0.44	0.96	29	289	0	1	7	171	70	65.75	108.193	23.939	1	1	0	1	1	0	0	0	3	2
	6	5.27	4.32	13.2	39	90.3	30.6	33.8	13.1	172	0	0	207	165	28	129	15	1.15	44.7	21	16	111	0	4.2	7.4	91	5.7	0	0.96	30.7	258	0.4	2	8	160	63.6	55	112.018	24.8437	0	0	0	0	0	0	0	0	0	1
	0	5.69	4.65	14.9	43.7	94	32	34.1	12.4	160	0	0	172	53	73	88	18	0.83	92.4	22	25	70	0	4.2	7.9	91	5.8	3.53	1.12	31.5	512	0.6	1	6	160.2	59.8	57.65	107.053	23.3011	0	1	0	0	0	0	0	0	5	3
	5	6.4	3.2	10.5	32.6	102.1	32.8	32.1	15.2	165	0	0	165	70	40	109	12	0.74	110.6	32	33	65	0	4.2	6.4	89	5	0.24	1.09	29.9	283	0	1	5	155	57.6	53.75	108.485	23.975	0	0	0	0	1	1	0	0	2	1
	8	6.99	3.41	10.5	31.5	92.4	30.8	33.3	12.5	206	0	0	162	139	44	103	56	4.32	13.7	13	10	35	31	4.2	7.2	103	5.6	0.34	0.9	26.5	337	0.6	1	6	165	70.8	61.25	112	26.0055	0	1	0	0	1	1	0	0	14	5
	5	8.2	4.74	15.4	45.6	96.3	32.4	33.7	13	225	0	0	190	151	49	125	10	0.83	97.7	18	19	74	0	4.2	6.8	98	5.7	0.03	0.99	40.8	239	0	1	5	170	66.1	65	106.204	22.872	0	1	0	0	1	1	0	0	5	4
	5	7.6	4.74	14.3	42.1	88.7	30.1	33.9	13.3	225	0	0	245	183	33	152	17	1.88	35	18	15	71	0	4.2	7.4	93	5.8	0.39	0.97	29.4	323	0	1	7	154	65.2	53	115.097	27.492	0	0	0	1	1	1	0	0	1	0
	0	6.9	4.06	12.8	39.2	96.5	31.4	32.6	14.1	223	0	0	196	83	42	145	8	0.79	97.3	9	10	54	0	4.2	6.7	104	5.6	0.07	0.99	28.6	296	0	1	6	173	62	67.25	102.243	20.7157	0	0	0	1	0	1	0	1	3	2
	7	7.96	3.68	11	33.7	91.6	29.9	32.6	13.7	245	0	0	121	80	42	50	20	1.26	58.8	16	11	43	0	4.2	7	105	5.9	0	1.03	30.8	256	0.5	1	5	176	72	69.5	106.998	23.2438	0	1	1	1	1	1	0	0	3	0
	0	5.16	4.54	12.9	38.6	85	28.4	33.4	13	236	6	0	131	59	65	52	15	0.9	65.7	12	12	52	0	4.2	6.9	78	6.2	0.01	1.02	35.6	251	0.5	2	5	163	56.8	56.5	105.719	21.3783	0	1	1	0	0	0	0	0	2	3
	0	9	4.62	14.6	43.9	95	31.6	33.3	13.1	246	0	0	185	0	0	0	10	0.91	87.6	25	40	92	0	4.2	6.8	0	5.7	0.23	0.97	32.2	348	0.5	1	5	174	67.9	68	105.437	22.427	0	1	0	1	1	1	0	0	1	1
	34	5.84	4.08	11.9	36.1	88.5	29.2	33	12.5	305	0	0	182	65	50	120	17	0.94	57.8	17	13	50	0	4.2	6.7	0	0	0.04	0.88	28.3	274	0.2	2	7	160	60.7	55	109.82	23.7109	1	1	0	0	0	0	0	0	10	4
	12	4.3	4.84	15.2	43.9	90.8	31.3	34.5	13.3	203	0	0	191	100	35	124	13	0.82	91.8	43	52	74	0	4.2	6.9	87	6.6	0.06	0.94	26.1	332	0	1	7	162	71	59	113.979	27.0538	0	1	0	0	0	0	0	0	6	4
	6	6.43	4.3	11.1	35.2	81.9	25.8	31.5	16.3	199	19	0	181	57	47	101	19	1.05	69.3	23	15	53	19	4.2	7.7	83	0	0.01	0.94	28.5	289	0.5	1	7	168	59.2	63.5	102.674	20.9751	1	1	0	0	1	0	0	0	2	1
	9	6.8	4.18	13.3	38.4	92	31.8	34.5	13.9	159	0	0	172	141	46	104	31	1.03	65.3	21	9	81	0	4.2	7.6	114	6	0.19	0.86	26.2	310	1.3	1	8	162.9	62.5	59.675	107.472	23.5525	0	1	0	1	1	1	0	0	8	3
	14	9	4.97	15.8	48.1	96.8	31.8	32.8	11.9	207	0	0	209	99	48	155	9	0.81	96.2	20	16	45	0	4.2	6.9	77	0	0.04	1.1	37	238	0.8	1	6	178	76	71	108.435	23.9869	1	1	0	1	1	1	1	0	3	2
	8	4.8	3.89	12.2	36.9	94.8	31.3	33	12.7	116	0	0	147	247	30	92	31	1.22	57.4	23	17	57	0	4.2	7.3	89	5.6	0.03	0.98	30.6	275	0	1	7	155.3	58.2	53.975	108.762	24.1313	1	1	0	0	1	0	0	0	2	1
	4	8.5	4.28	13.4	40.5	94.6	31.4	33.2	14.2	202	0	0	145	76	36	96	15	1.34	51.7	25	22	71	0	4.2	7.1	59	5.4	0.05	1.04	30.6	275	0	1	7	155.5	51.7	54.125	103.63	21.3811	0	0	0	0	1	0	0	0	1	0
	3	6.66	4.87	14.8	44.7	91.8	30.4	33.1	13.3	177	0	0	229	92	45	159	18	0.9	63	22	27	45	0	4.2	6.6	86	6.2	0.04	0.96	30.8	387	0	2	6	156.3	76.15	53.15	123.543	31.1711	0	1	0	1	0	0	0	0	0	0
	10	7.03	3.7	11.5	35.2	95.1	31.1	32.7	13.1	363	0	0	280	130	42	198	15	0.62	96.4	14	14	59	0	4.2	7.8	0	0	0.08	0.96	27.5	366	0.5	2	6	150	49.65	50	105.206	22.0667	0	0	0	1	0	0	0	0	2	4
	15	9.27	4.94	17.2	47.6	96.4	34.8	36.1	11.4	202	0	0	201	88	53	138	8	0.8	104.5	19	20	53	0	4.2	6.8	0	5.9	0.07	0.99	27	287	1	1	4	174	94.8	68	121.933	31.3119	0	1	0	0	0	1	0	0	6	7
	8	8.89	4.89	14	42.1	86.1	28.6	33.3	12.6	200	0	0	180	268	30	83	14	0.9	81	23	40	42	0	4.2	7.3	148	7.5	0.05	0.98	24.7	231	0.5	1	8	168	68.9	63.5	109.044	24.4118	0	1	1	1	1	1	0	0	1	1
	8	5.03	4.51	12.6	38.4	85.1	27.9	32.8	16.5	263	0	0	238	120	62	164	13	0.65	95.1	19	15	57	0	4.2	7.3	100	5.8	0.88	0.97	30.2	336	0.4	2	5	146	58.3	48	114.446	27.3503	0	1	1	1	1	1	0	0	5	3
	15	14.71	5	16.3	45.4	90.8	32.6	35.9	12.4	229	3	0	163	179	59	91	15	0.79	99.9	26	29	114	24	4.2	6.9	98	0	0.16	0.96	30.6	289	1.3	1	6	168	66.5	63.5	107.468	23.5615	0	1	0	0	1	0	0	0	1	0
	10	6.06	4.36	14.6	40.2	92.2	33.5	36.3	11.7	212	0	0	196	80	48	138	17	0.68	83.4	20	14	70	16	4.2	7.1	124	0	0.09	0.91	31.9	299	0.6	2	7	150	50.5	50	105.915	22.4444	0	1	0	0	0	0	0	0	10	7
	7	7.05	4.24	13	39.2	92.5	30.7	33.2	12.9	207	0	0	195	145	68	100	10	0.77	73.6	37	36	64	0	4.2	7.6	109	6.7	0.07	0.9	38.8	298	0.4	2	7	150	66.8	50	119.509	29.6889	0	1	0	0	0	0	0	0	2	0
	12	22.47	4.66	14.7	42.9	92.1	31.5	34.3	11.7	283	16	0	217	49	54	143	24	0.91	86.9	18	19	64	19	4.2	7.3	157	5.8	0.28	0.98	26.5	288	0.8	1	5	170	68.8	65	107.936	23.8062	1	1	0	0	0	0	0	0	2	1
	6	6.25	4.61	14.6	44.7	97	31.7	32.7	12.1	177	0	0	237	190	37	132	17	1.54	44.1	22	17	55	0	4.2	8.2	90	6.1	0.12	0.93	30.5	327	0.6	1	7	160	61.7	57.5	108.544	24.1016	0	1	0	0	0	0	0	0	3	0
	7	7.25	4.56	13.9	41.7	91.4	30.5	33.3	12.1	293	0	0	229	120	48	167	16	0.68	86.4	22	13	61	0	4.2	7.5	119	6	0.18	0.97	30.4	298	0.5	2	6	160	64.8	55	112.928	25.3125	0	1	0	0	0	0	0	0	1	0
	11	7.39	4.33	13.3	40.1	92.6	30.7	33.2	13.5	187	0	0	204	135	39	126	33	1.41	36.5	25	30	55	0	4.3	7.4	112	6.7	1.31	1.18	29.5	345	0.8	2	7	156.3	78.8	53.15	127.141	32.2558	0	1	1	0	0	0	1	1	9	2
	12	9.2	5.37	14.4	45.3	84.4	26.8	31.8	15.4	122	0	0	209	164	61	107	14	0.93	86.7	19	31	44	0	4.3	7.5	77	0	0	2.67	51.1	381	0.6	1	4	164	74.5	60.5	116.667	27.6993	0	1	0	1	1	0	0	0	6	4
	10	9.8	4.22	13.7	41.7	98.7	32.4	32.8	13.1	206	0	0	178	114	41	114	25	0.85	89.6	20	14	67	0	4.3	6.6	88	5.8	0.09	0.98	26.2	382	0	1	6	172	59.6	66.5	102.69	20.146	0	0	0	0	1	1	0	0	9	4
	8	9.42	4.79	15	43.6	91	31.3	34.4	13.2	227	0	0	235	90	49	152	16	0.92	84.5	17	15	55	0	4.3	7.8	97	5.8	0	0.98	38	432	0.8	1	5	178	66.9	71	104.609	21.1148	0	0	0	1	1	1	0	0	5	4
	18	9.54	5.07	15.9	46.3	91.3	31.4	34.3	12.9	174	0	0	158	81	59	81	15	0.93	57.4	32	24	98	0	4.3	7.9	113	5.9	0.16	0.89	28.2	316	0	2	8	158	53.7	54	106.785	21.511	0	0	0	0	0	0	1	0	1	1
	11	8.04	4	13	37.2	93	32.5	34.9	12.1	300	0	0	174	214	33	77	17	1.22	67.1	11	11	45	15	4.3	7.4	104	6.5	0.02	0.94	29.7	372	0.4	1	6	161	61.9	58.25	109.63	23.8803	1	1	1	1	1	0	0	0	5	0
	4	6.3	4.43	13.3	40.7	91.9	30.1	32.8	14.1	214	0	0	277	171	37	177	15	1.16	62.6	15	10	108	0	4.3	7.2	84	5.7	0.33	0.96	33	445	0	1	6	163	54	59.75	103.004	20.3244	0	1	0	1	1	1	0	0	3	2
	7	9.09	4.07	13.3	39.9	98	32.7	33.3	14.4	224	8	0	162	61	73	85	16	0.83	67.8	23	24	98	0	4.3	6.9	89	0	0.03	1.05	46	269	1.1	2	7	155	57.2	52.5	110.75	23.8085	0	0	0	0	0	0	1	1	8	0
	7	5.14	4.38	13.9	40.1	91.6	31.7	34.7	12.4	192	0	0	192	82	37	121	12	0.5	170	14	12	68	0	4.3	6.6	251	11.2	0.21	0.96	28.9	353	0.2	1	5	175.8	86.75	69.35	117.48	28.0693	0	0	1	0	1	0	0	0	2	2
	27	4.4	4.78	15.6	44.6	93.5	32.6	34.9	13.4	147	0	0	181	139	54	91	19	1.06	68.5	29	15	54	0	4.3	7.1	135	7.9	0.23	0.94	32.8	301	0	1	7	169	73	64.25	112.696	25.5593	0	1	1	0	1	1	0	0	6	5
	14	11.1	5.32	15.4	50	93.9	28.9	30.8	14.4	280	0	0	153	110	32	74	12	0.76	101.4	23	27	47	0	4.3	7	102	6	0.2	0.98	29.1	298	0	1	7	167	58	62.75	103.86	20.7967	0	1	1	1	0	0	0	1	3	3
	9	14.3	3.97	12.9	38.2	96.2	32.5	33.8	12.7	216	36	0	119	78	41	67	23	1.43	55	37	47	79	24	4.3	7.9	238	8	0.58	0.89	25.7	302	0.7	1	6	168	70	63.5	111.286	24.8016	1	1	1	1	1	0	0	0	16	5
	10	6.43	4.2	12.7	38.9	92.6	30.2	32.6	13.2	228	0	0	87	82	38	89	19	1.07	66.3	23	19	79	0	4.3	6.5	99	8.4	0.04	1.02	26.5	328	0.5	1	8	160	67.3	57.5	114.124	26.2891	0	1	1	1	1	0	0	0	3	2
	10	9.3	4.35	12.1	36.7	84.3	27.8	33	15.9	312	0	0	258	231	35	159	19	0.66	89.3	21	18	113	0	4.3	7.1	89	6.6	0	0.93	27.4	248	0	2	6	162	61	56	110.74	23.2434	0	1	1	1	0	0	0	0	5	4
	9	8.62	5.44	16.3	48.1	88.4	30	33.9	12.6	219	0	0	165	95	38	89	12	0.89	90.1	20	29	62	0	4.3	7.5	93	0	0.06	0.9	27.6	284	0.6	1	5	165	69.6	61.25	112.702	25.5647	1	0	0	0	1	1	0	0	0	0
	12	8.98	4.26	13.5	39.1	91.8	31.7	34.5	12.9	174	0	0	185	184	33	101	18	1.22	57	33	29	58	25	4.3	7.5	92	5.9	0.63	1.01	32.9	278	0.6	1	8	168	63.9	63.5	107.28	22.6403	0	0	0	0	0	0	0	0	9	1
	15	5.99	4.21	13.3	39.8	94.5	31.6	33.4	12.4	147	16	0	205	0	0	122	13	0.61	95.6	13	8	57	11	4.3	7	86	5.5	0.12	0.96	32	279	0.6	2	7	162	52.8	56	104.634	20.1189	0	0	0	0	0	0	0	0	4	0
	16	5.61	5.33	16.4	49.1	92.1	30.8	33.4	12.9	143	0	0	199	257	44	111	20	1.15	61.5	21	20	43	0	4.3	7.5	49	5.6	0.02	0.96	31.3	281	0.6	1	7	160	68.5	57.5	114.994	26.7578	0	0	0	0	0	0	0	0	2	1
	0	6.43	2.99	9.7	29.5	98.7	32.4	32.9	14.6	157	27	0	113	63	57	39	21	0.98	55.7	18	10	76	13	4.3	7.5	65	6	0.01	0.97	28.8	334	0.5	2	7	159	51.7	54.5	104.875	20.4501	0	1	1	1	0	0	0	0	3	3
	5	8.52	4.96	15.6	45.5	91.7	31.5	34.3	12.2	322	19	0	127	95	19	91	17	0.86	93.4	15	19	71	0	4.3	7.4	80	5.4	0.01	1.02	33.9	406	0.7	1	5	172	80.6	66.5	115.859	27.2445	1	0	0	0	1	1	0	0	5	10
	10	7.67	3.51	12.6	36.6	104.3	35.9	34.4	14.3	194	2	0	129	144	36	0	58	9.25	5.6	16	12	65	0	4.4	6.7	86	0	0.2	0.91	29.7	371	0.4	1	7	169	68.2	64.25	111.1	23.8787	0	1	0	0	1	1	1	0	2	2
	6	10.12	4.13	14.2	41.5	100.5	34.4	34.2	12.3	250	0	0	180	63	51	79	13	0.56	115.1	29	26	51	0	4.4	6.6	119	6.6	0.16	0.89	25.2	313	0.3	2	4	160	53.5	55	107.399	20.8984	0	0	1	0	0	0	0	0	17	1
	7	7.27	4.48	14.3	42.2	94.2	31.9	33.9	11.9	272	0	0	241	79	55	166	17	0.7	89.5	18	16	44	0	4.4	7.6	110	0	0	0.92	29.3	282	0.6	2	4	150	52.6	50	110.704	23.3778	0	0	0	1	0	0	0	0	2	2
	11	9.36	4.87	15.1	44.5	91.4	31	33.9	12.8	249	0	0	224	104	33	161	14	0.76	104.2	18	27	65	0	4.4	7.2	100	0	0.12	1	38.5	332	0.8	1	6	165	69.2	61.25	113.948	25.4178	0	0	0	1	1	1	0	0	14	6
	11	12.25	4.28	12.9	39.6	92.5	30.1	32.6	14	261	0	0	151	98	53	95	19	1.09	65.3	19	13	117	0	4.4	6.8	74	0	0.35	1	31.9	376	0.3	1	7	165	56.7	61.25	105.438	20.8264	1	1	0	1	1	0	0	0	4	4
	0	11	5.22	15.3	45.3	86.7	29.2	33.7	13.5	235	20	0	208	146	39	104	14	0.64	73.2	34	17	97	0	4.4	7.6	112	6.5	0.35	0.94	30.2	371	0	2	7	163	58	56.5	109.643	21.83	0	1	0	0	0	0	1	0	8	6
	14	8.8	4.53	15	44.6	98.5	33.1	33.6	13.7	288	18	0	207	306	38	95	16	0.72	106.5	22	15	56	0	4.4	6.9	82	6	1.51	0.97	29.3	256	1.4	1	6	160	55.4	57.5	107.013	21.6406	0	0	0	0	1	0	0	0	4	2
	12	6.7	4.68	16	48	102.5	34.1	33.3	12.6	188	0	0	210	321	34	106	15	0.88	89.9	40	51	67	0	4.4	7.5	109	6.1	0.06	1.01	29.2	340	0	1	5	170	74	65	114.31	25.6055	0	0	0	0	1	1	1	1	1	0
	12	5.54	4.08	13.4	37.6	92.2	32.8	35.6	12.6	181	0	0	231	80	53	149	11	1.15	62	24	22	110	0	4.4	7.3	100	5.6	0.01	0.94	28.7	362	0.7	1	7	160	60	57.5	110.349	23.4375	0	1	0	1	1	0	0	0	1	1
	7	7.74	4.26	14.3	39.4	92.5	33.6	36.3	13.1	177	0	0	160	450	34	58	16	1.24	59.1	22	25	45	0	4.4	7.5	83	5.3	0.05	0.99	27.7	275	1.4	1	6	166.3	74.9	62.225	117.03	27.083	0	1	0	0	0	0	0	0	3	0
	14	9.63	3.8	12.3	36	94.7	32.4	34.2	13	294	0	0	208	92	50	154	13	0.66	88.3	33	19	64	0	4.4	7	86	6.1	0.68	1.07	27.1	281	0	2	7	157	55.9	53.5	110.407	22.6784	0	1	0	1	0	0	0	0	1	0
	6	5.8	4.46	13.9	40.6	91	31.2	34.2	11.8	276	0	0	176	82	67	78	15	0.75	76.6	28	33	55	0	4.4	7.4	98	5.6	0.04	0.96	26.9	274	0.8	2	6	154	57.5	52	112.947	24.2452	1	1	0	1	0	0	0	0	3	3
	4	9.27	5.32	17	47.3	88.9	32	35.9	12.7	281	0	0	193	79	71	102	22	0.87	84.4	29	32	71	0	4.4	7.7	74	6.3	0.01	0.96	31.3	358	0.6	1	8	168	70	63.5	112.805	24.8016	0	1	0	1	0	0	0	1	3	3
	7	8.93	5.01	15.9	46	91.8	31.7	34.6	12.3	293	0	0	134	67	35	97	22	1.3	53.7	26	19	39	0	4.4	7.4	128	7.4	0.15	0.96	39.3	301	0.6	1	7	173.8	63.4	67.85	105.801	20.9889	0	1	1	0	1	0	0	1	5	3
	9	7.58	4.38	13.9	42.2	96.3	31.7	32.9	12.8	210	0	0	109	98	33	60	24	1.07	70.2	30	21	59	0	4.4	6.7	90	0	0	1.03	34.9	306	0.4	1	6	174	71.2	68	110.498	23.517	0	1	0	1	1	1	0	1	4	3
	38	9.54	5.17	15.7	46.5	89.9	30.4	33.8	13.5	246	0	0	210	89	38	138	16	1	83.6	15	15	62	0	4.4	7.5	98	5.3	7.67	1.09	30.8	457	1.5	1	3	168	65.2	63.5	109.652	23.1009	0	1	0	0	1	1	0	0	18	16
	15	11.4	5.15	16.6	48.6	94.4	32.3	34.2	13.5	195	0	0	265	226	44	188	9	0.71	119.4	22	29	98	0	4.4	6.9	101	5.2	0.28	0.89	28.9	348	0	1	4	168	71	63.5	113.461	25.1559	0	1	0	1	1	1	0	0	7	7
	12	4.09	4.55	13.9	41.1	90.3	30.5	33.8	12.6	289	50	0	229	77	68	131	13	0.66	95.6	16	10	58	10	4.4	7	78	0	0.04	1.16	32.8	243	1	2	4	158	52	54	106.992	20.83	0	1	0	0	0	0	0	0	4	3
	8	8.49	4.15	12.3	35.7	86	29.6	34.5	14.6	319	0	0	126	129	26	66	18	1.2	59	15	14	37	0	4.4	7.3	80	6.3	0.07	1.03	34.8	238	1.3	1	7	170	73.2	65	113.797	25.3287	0	1	1	0	0	0	0	0	2	2
	0	6.88	4.79	15.3	44.3	92.5	31.9	34.5	12.7	251	0	0	200	204	38	95	16	0.62	101.1	16	15	96	0	4.4	7	155	5.1	0.06	0.98	36.3	303	0.7	2	5	152	51	51	108.536	22.0741	0	0	0	0	1	1	0	0	2	2
	28	13.18	4.95	14.9	42.5	85.9	30.1	35.1	11.6	326	0	0	203	404	39	87	10	0.68	127.3	21	21	50	63	4.4	7.6	149	8.4	0.19	0.94	29.9	340	0.9	1	4	168	74.1	63.5	115.497	26.2543	0	1	1	0	1	0	0	0	4	4
	8	7.5	3.45	10.8	32.6	94.5	31.3	33.1	14.3	245	0	0	147	104	37	74	27	1.37	49.7	30	26	60	0	4.4	7.5	135	8.2	0.09	0.93	28	312	0.9	1	8	174	86.8	68	120.065	28.6696	0	1	1	0	0	0	0	1	4	3
	35	7.39	4.84	14.7	44.7	92.4	30.4	32.9	12.2	246	0	0	256	56	61	168	9	0.55	117.5	20	21	84	67	4.4	8.2	95	5.9	0.29	1.03	29.2	328	0.7	2	4	160	53.8	55	107.626	21.0156	0	0	0	1	0	0	0	0	7	3
	7	5.34	5.23	16.3	47.7	91.2	31.2	34.2	13.1	167	0	0	201	75	44	109	18	1.01	70.5	16	18	76	0	4.4	7.2	29	0	0.01	1.05	34.3	277	0.6	1	8	178	83.3	71	115.76	26.2909	0	0	0	0	0	0	0	0	0	0
	0	6.65	4.28	12.4	38	88.8	29	32.6	13	319	19	0	196	97	46	95	14	0.79	72.6	15	12	69	0	4.4	7.4	114	0	0.01	0.96	29.7	376	0.4	2	6	146	47	48	107.667	22.0492	0	1	1	0	0	0	0	0	0	0
	8	9.21	4.35	12.5	39	89.7	28.7	32.1	12.4	202	50	0	148	149	30	78	21	1.53	44.3	16	15	60	19	4.4	7.5	101	6.6	0.07	0.96	27	400	0.6	1	7	163	71.9	59.75	117.016	27.0616	1	1	1	1	0	0	0	1	2	1
	17	8.38	4.86	13.7	42.2	86.8	28.2	32.5	14.1	340	0	0	192	96	47	128	15	0.79	94.1	21	12	73	0	4.4	7.5	81	5.5	0.36	0.96	30.9	347	0.5	1	8	160	59.5	57.5	109.986	23.2422	0	1	0	1	0	0	0	0	4	NA
	12	9.31	4.78	14.4	43.9	91.8	30.1	32.8	11.9	262	0	0	137	82	45	86	20	1.16	62.1	14	17	74	0	4.4	6.8	119	7.3	0.04	0.98	29.7	344	0.3	1	7	170	57.5	65	103.724	19.8962	1	1	1	0	0	0	0	0	4	0
	6	6.46	4.39	13.8	39.8	90.7	31.4	34.7	12.2	203	0	0	212	144	35	117	21	1.19	59.6	29	21	76	0	4.4	7.2	96	5.8	0.1	0.92	30.7	288	0.6	1	7	168	61	63.5	106.894	21.6128	0	0	0	0	1	0	0	0	5	5
	9	4.88	4.32	13	37.3	86.3	30.1	34.9	12.5	184	0	0	181	78	42	114	13	0.82	71.1	24	12	91	0	4.5	8	82	5.3	0.16	1.37	33.1	316	0.7	2	6	151	56.5	50.5	115.009	24.7796	0	0	0	0	0	0	1	0	1	1
	12	10.67	5.27	15.8	44.6	84.6	30	35.4	12.2	216	0	0	155	126	39	94	16	0.73	107.5	41	75	55	0	4.5	7.4	162	8.5	0.03	1.01	28.9	269	0.6	1	6	167	71.4	62.75	115.803	25.6015	0	1	1	1	1	0	0	1	5	5
	8	6.6	4	13.4	39.4	98.6	33.5	33.9	12.8	239	0	0	186	120	30	125	14	1.11	70.1	29	19	107	56	4.5	7.7	90	6	0	2.59	46.2	302	1	2	7	162	55	56	109.31	20.9572	0	0	0	0	0	0	1	0	4	0
	44	7.17	4.69	14.8	43.7	93.2	31.6	33.9	13	246	15	0	250	139	43	178	16	1.06	50.1	17	14	130	0	4.5	8	129	8.1	0.08	0.87	28.6	336	0.9	2	7	153	70	51.5	125.035	29.903	0	1	0	1	1	1	0	0	3	5
	18	7.07	4.59	15.1	44.1	96.1	32.9	34.2	13.1	182	0	0	136	108	39	79	18	1.07	69.1	22	16	53	0	4.5	7.5	102	0	0.08	2.1	33.6	262	0.5	1	6	175	79.3	68.75	116.454	25.8939	0	1	0	0	0	1	1	0	16	2
	7	7.32	4.22	13.2	39.4	93.4	31.3	33.5	11.8	218	0	0	229	61	74	125	13	0.6	100	15	16	69	0	4.5	7.7	231	12.2	0.02	0.92	28.3	332	0.5	2	6	156	45.2	53	103.918	18.5733	0	1	0	0	0	0	0	0	4	4
	13	9.48	4.56	13.7	39.9	87.5	30	34.3	12.7	316	0	0	185	197	38	111	15	0.95	79.8	19	13	76	24	4.5	7.1	129	6.6	0.09	0.94	34.6	382	0.6	1	6	167	59.5	62.75	107.895	21.3346	0	0	1	0	1	1	0	0	7	3
	5	4.79	4.54	14.4	42	92.5	31.7	34.3	12.4	197	0	0	184	156	40	94	25	0.95	76.5	27	26	48	0	4.5	7.5	98	5.7	0.08	4.47	58.4	348	0.7	1	7	157	50	55.25	106.093	20.2848	0	1	1	0	1	0	1	0	0	0
	9	7.7	5	15.4	45.3	90.6	30.8	34	13.7	208	0	0	223	395	37	126	13	0.79	99.1	30	35	68	0	4.5	7.3	109	5.5	0.05	0.9	29	256	0	1	6	165	79	61.25	122.139	29.0174	0	1	0	0	1	0	0	0	4	4
	8	5.37	4.36	14.1	40.9	93.8	32.3	34.5	12.3	231	0	0	252	0	0	0	21	0.87	61.6	18	15	60	22	4.5	7.4	0	0	0.11	0.89	30.4	328	0.8	2	8	154	46.1	52	105.324	19.4384	0	0	0	1	0	0	0	0	2	2
	9	11.37	5.21	16.2	47.7	91.6	31.1	34	12	256	0	0	222	159	40	149	13	0.87	90.4	21	23	40	0	4.5	7.5	99	0	0.52	1.06	32.9	328	1.2	1	5	161	80	58.25	125.625	30.863	0	1	0	1	1	0	0	0	4	1
	24	19.18	5.03	14.7	41.5	82.5	29.2	35.4	12.4	365	0	0	240	107	55	156	12	0.88	64.6	47	16	112	0	4.5	8.2	170	9	0.34	0.99	33.5	389	0.6	2	6	162	59	56	112.289	22.4813	0	1	1	1	1	1	0	0	1	1
	36	10.29	5.14	17.3	48.7	94.7	33.7	35.5	12.2	213	0	0	270	167	51	181	12	1.12	75.5	29	17	92	0	4.5	7.5	76	5.3	0	1.02	29.2	328	1.4	1	3	170	72.8	65	115.059	25.1903	0	0	0	1	1	1	0	0	7	8
	47	27	4.45	14.7	42.5	95.5	33	34.6	12.1	217	5	0	115	77	41	56	15	1.06	70.5	28	38	63	20	4.5	7.1	143	6	0.06	1.05	28.2	269	0.7	1	6	175	70	68.75	110.813	22.8571	0	1	0	1	1	0	0	0	22	3
	17	8.27	4.73	14.8	43	90.9	31.3	34.4	12.2	161	0	0	119	94	42	60	19	0.66	152.7	21	15	56	0	4.5	6.9	102	5.1	0.97	1.07	27.1	290	0.9	1	2	179	63.7	71.75	105.376	19.8808	0	0	0	0	1	1	0	0	15	2
	13	6.35	4.35	12.8	39.6	91	29.4	32.3	13.7	272	0	0	149	97	47	82	9	0.53	112.3	21	15	56	0	4.5	7	99	6.7	0.07	1.05	30.3	291	0.5	2	7	155	53.2	52.5	110.611	22.1436	0	1	1	1	0	0	0	1	5	0
	9	8.81	4.71	14.2	42.3	89.8	30.1	33.6	12.2	348	0	0	183	92	36	90	14	0.68	86.2	17	13	56	0	4.5	7.8	102	0	0	0.98	33.7	308	0.6	2	6	161	66.2	55.5	118.094	25.5391	0	1	0	0	0	0	0	0	4	18
	5	4.72	4.99	12.9	40.4	81	25.9	31.9	14.5	177	0	0	188	50	53	114	22	0.96	77.9	22	18	39	0	4.5	8	126	8.2	0.11	0.93	35.1	335	0.6	1	6	165	49.4	61.25	101.987	18.1451	0	0	1	0	0	0	0	0	2	NA
	9	12.47	4.4	14.3	40.6	92.3	32.5	35.2	12.1	304	0	0	162	117	35	101	17	0.71	107.3	16	14	75	0	4.6	8.5	92	5.8	0.45	1.09	32.7	336	0.5	1	7	165	65.5	61.25	114.467	24.0588	0	1	0	0	1	1	0	0	6	2
	9	6.2	4.29	14	40.5	94.4	32.7	34.6	12.3	294	0	0	202	75	69	147	15	0.55	112	25	26	89	0	4.6	7.7	93	6	0.14	0	0	0	0	2	6	147.7	54.9	48.85	116.738	25.1658	0	1	0	1	0	0	0	0	5	2
	26	7.48	5.04	14	42.2	83.7	27.8	33.2	13.1	43	0	0	153	294	38	57	28	1.54	46.6	21	23	67	0	4.6	7.6	121	6	0.06	0.92	28.1	287	1	1	5	167	68.9	62.75	115.661	24.7051	0	1	1	0	1	1	0	0	8	5
	8	12.9	3.88	12.7	37.5	96.6	32.8	34	13	171	0	0	221	100	64	167	15	0.64	94.3	44	22	87	0	4.6	7.3	109	5.6	0.13	0.93	29.9	392	0	2	6	165	52.5	57.5	107.948	19.2837	1	1	0	1	1	1	0	0	0	0
	7	9.92	4.19	13.8	39.7	94.7	32.9	34.8	12.1	152	0	0	160	96	50	106	14	1.09	66.5	29	21	66	0	4.6	7.3	148	0	0.41	0.85	27.5	274	0.3	1	7	172	67	66.5	111.888	22.6474	1	1	1	0	1	1	0	0	0	0
	7	13.06	5.72	17.1	49	85.7	29.9	34.9	12.7	200	13	0	198	107	40	129	24	2.31	29.3	20	12	133	0	4.6	7.7	70	6.9	0.21	1.01	30.8	391	0.4	1	5	168	68.6	63.5	114.923	24.3056	0	0	1	0	1	1	0	0	5	4
	6	8.87	4.73	14.6	40.4	85.4	30.9	36.1	12.4	283	0	0	294	82	56	163	31	1.08	52.3	17	13	90	0	4.6	8	98	5.3	0.01	1.05	32.9	345	1.2	2	5	157	50.9	53.5	109.547	20.6499	0	1	0	1	0	0	0	0	5	5
	16	10.63	4.29	14.1	41.2	96	32.9	34.2	12.6	253	0	0	202	245	31	132	18	0.98	81	18	15	45	0	4.6	7.3	0	0	1.08	0.97	29.3	294	0.4	1	5	170	69.4	65	114.397	24.0138	0	1	0	1	1	1	0	1	12	5
	7	10.82	5	15	45	90	30	33.3	13.5	211	0	0	220	134	42	141	18	0.66	86.2	16	20	139	0	4.6	7.6	0	5.7	0	0.96	27.6	316	0.2	2	8	158	59	54	115.435	23.634	0	1	0	1	0	0	0	0	8	3
	5	6.11	5.02	13.6	39.9	79.5	27.1	34.1	12.9	194	0	0	192	98	36	107	13	1.16	64	21	21	78	0	4.6	7.5	107	6.7	0.03	1.07	33.9	219	0.6	1	6	162	57.8	59	110.726	22.0241	1	1	0	0	1	1	0	0	5	4
	11	5.6	4.68	14.9	43.2	92.3	31.8	34.5	12.9	240	0	0	196	98	42	111	13	0.71	87.3	20	17	40	0	4.6	8.3	61	5.5	0.03	0.99	27.2	301	1	2	4	153	61.8	51.5	119.914	26.4001	0	0	0	0	0	0	0	0	3	3
	8	12.95	4.57	12.8	39.3	86	28	32.6	13.1	219	0	0	143	44	49	92	11	0.93	79.4	23	22	95	17	4.7	7.8	126	6.8	0.23	0.94	31	360	0.8	1	7	165	59.1	61.25	111.629	21.708	0	1	1	0	1	0	1	0	2	0
	11	4.8	4.29	14.4	41.5	96.8	33.5	34.6	12.3	103	2	0	236	146	66	120	15	0.61	98.7	25	26	71	0	4.7	7.6	110	6.2	0.02	0.85	27.9	250	0	2	6	157	59	53.5	117.38	23.9361	0	1	0	0	0	0	0	1	6	6
	15	3.9	4.23	14.1	40.8	96.6	33.4	34.6	12.9	130	0	0	211	128	74	112	14	0.56	113.7	49	59	79	0	4.7	7.9	155	5.2	0	0.89	25.6	277	0	2	5	158	49.7	54	109.772	19.9087	0	0	0	0	1	1	0	0	5	0
	0	14.66	4.08	12.1	36.1	88.5	29.7	33.5	13	255	0	0	280	125	56	209	17	0.8	70.9	28	26	61	0	4.7	8	100	0	0.43	0.99	27.1	280	0.6	2	6	153	63.3	51.5	122.648	27.0409	0	1	0	1	0	0	0	0	4	3
	0	5.72	4.49	13.8	42.5	94.7	30.7	32.5	12.5	283	0	0	250	80	75	111	13	0.68	87.4	20	15	100	0	4.7	7.9	93	5.6	0.07	0.98	31.7	328	0.6	2	6	150	52.7	50	115.345	23.4222	0	0	0	1	0	0	0	0	1	1
	8	7.78	5.02	14.8	45.9	91.4	29.5	32.2	13.5	178	0	0	151	90	51	83	11	0.79	98.7	26	21	56	0	4.8	7.4	132	0	0.01	2.84	45.6	290	1.1	1	6	174	76.3	68	119.702	25.2015	0	1	0	1	1	0	1	0	4	4
	7	9.43	4.82	15.1	47.2	97.9	31.3	32	14.6	194	0	0	195	165	50	85	40	8.61	6.2	15	17	62	0	4.8	8.9	106	0	0.34	0.95	29.4	479	0.6	1	6	160	70	57.5	123.677	27.3437	0	1	1	0	0	1	0	0	3	NA
	0	12.89	5.76	17.2	50.2	87.2	29.9	34.3	12.9	237	1	0	143	105	43	65	19	1.23	57.4	36	57	75	0	5	7.3	143	7.4	0.07	1	29.4	269	1	1	7	163	70.2	59.75	124.943	26.4218	1	1	1	0	1	1	0	0	11	7
	16	12.4	5	16.1	48	95.9	32.3	33.6	13.4	173	0	0	164	138	34	96	51	1.47	73.1	32	29	51	0	3.3	6.4	117	7	16.28	1.06	22.4	472	1.1	1	7	172	89	66.5	105.936	30.0838	1	1	1	0	1	0	1	0	5	1
	13	6.41	3.49	10.8	33.5	96	30.9	32.2	15	132	0	0	133	0	0	58	40	3.32	18.3	16	19	80	11	3.5	6.2	259	8.1	0.03	0.93	29.6	357	0.3	1	7	172	90	66.5	109.601	30.4218	1	1	1	0	0	1	0	1	4	0
	6	5.27	3.74	12.1	36.4	97.3	32.4	33.2	12	287	0	0	187	169	30	113	12	0.55	107.4	24	15	90	0	3.6	6.9	85	0	0.26	1.05	35.7	316	0.9	2	7	150	57.1	50	102.305	25.3778	0	1	0	0	0	0	1	0	17	3
	12	7.9	3.93	13.7	38.9	99.1	34.8	35.1	12.7	184	0	0	146	153	42	94	18	1.25	58	26	5	66	0	3.6	6.7	87	5.7	0.02	0.93	24.8	267	0	1	6	162	65	59	100.625	24.7676	0	1	0	0	1	0	0	0	5	1
	9	7.62	4.02	12.8	39	97	31.8	32.8	12.9	128	0	0	91	64	46	31	25	0.95	76.3	19	19	64	0	3.6	6.4	94	5.9	0	0.9	28.8	280	0.4	1	8	163	65.2	59.75	100.188	24.5399	1	0	1	0	0	1	0	0	5	2
	40	13.57	5.16	16.1	45.4	88	31.2	35.5	12.6	320	0	0	192	0	0	59	15	1.22	61.8	18	27	88	0	3.6	6.6	255	8.6	0.24	0.96	38.5	431	0.6	1	5	167	81.3	62.75	108.711	29.1513	0	1	1	0	1	1	0	0	2	2
	13	8.27	4.16	12.9	37.5	90.1	31	34.4	12.5	252	35	0	110	62	37	66	29	1.43	48.4	24	25	55	20	3.7	6.7	0	5.7	5.42	1.05	29.2	510	0.9	1	7	173	73.5	67.25	101.778	24.5581	1	1	0	0	0	0	1	0	11	4
	6	7.5	4.05	13	39.1	96.5	32	33.2	15.5	271	0	0	104	178	32	44	17	0.96	77.2	19	1	87	0	3.7	6.2	80	6.5	0.49	1.12	28.9	332	0	1	7	168	72	63.5	103.485	25.5102	1	1	0	1	1	1	1	0	5	3
	9	8.6	5.16	15.4	44.4	86.1	29.8	34.7	12.9	228	0	0	204	237	42	114	13	0.69	83.9	27	19	132	0	3.7	6.9	290	13.7	0.13	0.97	26.1	407	0	2	7	148	63.9	49	110.583	29.1728	0	1	1	1	0	0	0	0	2	1
	8	12.7	5.3	16.4	50.4	95.2	31	32.6	13.2	197	0	0	210	130	48	156	12	0.73	105	27	25	93	0	3.7	6.8	229	10.6	0.26	1	28.3	349	0	1	7	160	65.2	57.5	103.487	25.4687	0	1	1	1	0	0	0	0	2	2
	52	6.25	3.86	12.5	38	98.4	32.4	32.9	13.2	154	11	5.9	178	59	49	105	21	0.86	63.1	27	32	64	25	3.7	6.9	0	0	0.04	2.14	39.8	305	1	2	8	153	65.2	51.5	108.996	27.8525	1	0	0	0	0	0	1	0	19	9
	0	7.6	4.74	13.8	42.9	90.5	29.1	32.2	13.7	193	0	0	164	126	43	78	11	0.66	86.4	17	34	74	0	3.8	6.8	124	5.8	0.1	1.07	35.1	310	1.2	2	7	143	62	46.5	113.322	30.3193	0	1	0	0	0	0	1	0	11	11
	20	9.98	5.21	16.3	45	86.4	31.3	36.2	13	159	0	0	149	79	38	77	19	1.34	70.7	24	16	76	0	3.8	7.1	66	7	0	0.97	25.7	305	0	1	5	168	85.5	63.5	113.869	30.2934	1	1	1	1	0	0	0	0	1	0
	15	5.95	5.82	17.3	48.9	84	29.7	35.4	13.1	189	0	0	275	348	34	172	18	1.27	57	30	20	95	0	3.8	7.3	0	12.3	0.48	0.92	27.4	425	0.7	1	6	172	85.7	66.5	111.462	28.9684	1	1	1	1	1	0	1	0	7	4
	16	6.93	5.1	15.9	45.4	89	31.2	35	13	150	0	0	188	69	67	111	21	0.98	76.2	23	19	60	0	3.8	6.9	76	0	0.1	1.06	38.8	302	1.3	1	6	167	70	62.75	104.24	25.0995	0	0	0	1	1	0	0	0	4	4
	57	10.3	4.5	14.7	42.1	93.5	32.6	34.9	12.7	197	0	0	139	80	56	87	16	0.97	116.9	31	35	98	0	3.8	6.3	110	5.5	1.44	0.96	28.1	284	0	1	3	160	68.6	57.5	107.472	26.7969	0	1	1	0	1	1	0	0	2	5
	17	9.24	3.97	12.5	36.9	92.9	31.5	33.9	12.1	229	0	0	193	65	79	116	20	0.58	105.3	25	17	64	0	3.8	6.7	60	6.1	0.16	0.94	30.9	387	0.4	2	6	163	66	56.5	106.434	24.841	0	0	0	0	0	0	0	0	1	0
	15	8.84	4.62	13.9	39.4	85.3	30.1	35.3	12.3	296	25	0	185	113	40	99	9	0.62	98	23	11	53	0	3.8	7.3	95	5.8	0.03	1.3	29.4	344	0.8	2	6	153	55.5	51.5	102.661	23.7088	0	0	0	0	0	0	0	0	7	5
	18	NA	3.96	12.7	36.1	91.2	32.1	35.2	12.1	289	0	0	186	96	45	138	13	1.09	47.3	22	12	77	0	3.9	6.9	118	6.9	2	1.36	62	349	0.7	2	8	150	62.4	50	111.283	27.7333	0	1	1	0	0	0	1	0	10	5
	6	6.84	4.17	13.7	41.4	99.3	32.9	33.1	11.9	200	0	0	144	47	50	69	22	1.36	51	20	19	73	0	3.9	6.9	89	6.4	0.05	1.06	34.3	259	0.5	1	7	164	63.75	60.5	103.181	23.7024	1	1	0	1	1	0	0	0	3	2
	22	3.2	3.84	12.9	36.3	94.7	33.6	35.5	14.2	86	0	0	219	105	69	122	11	0.93	62.3	35	30	39	23	3.9	6.9	35	6.1	0.07	1.06	37	144	2	2	8	158	53.7	54	100.709	21.511	0	0	0	0	0	0	1	0	4	1
	15	7.01	3.9	10.5	32.9	84.4	26.9	31.9	13.1	257	0	0	109	138	30	65	20	1.44	47.7	14	10	54	24	3.9	7.8	94	8.2	4.7	1.13	32.3	484	0.3	1	7	170	72.7	65	105.881	25.1557	0	1	1	0	1	0	0	0	5	3
	10	8.51	5.28	16.9	48	90.9	32	35.2	12.7	242	0	0	181	115	35	123	18	1.1	64.5	68	27	92	0	3.9	7.2	38	0	0.33	1.54	34.8	397	1.1	1	7	171	74.6	65.75	106.554	25.5121	1	0	0	0	0	0	1	0	11	11
	0	7.3	4	13	38.3	95.8	32.5	33.9	12.6	158	0	0	219	103	43	159	18	0.88	83.4	23	20	40	0	3.9	6.6	93	0	0.08	1	26.6	271	0.5	1	7	161.3	62.1	58.475	103.526	23.8684	0	1	0	1	0	0	0	0	6	6
	22	5.04	3.84	12.2	37.7	98.2	31.8	32.4	13.3	211	17	0	108	62	34	60	28	0.73	79	31	30	36	15	3.9	6.6	108	5.8	0.26	1	27	339	0.4	2	6	153	57	51.5	105.394	24.3496	0	1	0	1	0	0	0	0	11	5
	12	10.2	4.96	15.3	45.7	92.2	30.8	33.4	15.1	235	0	0	138	85	47	76	15	0.99	75	30	24	50	0	3.9	6.1	71	7.3	0	0.98	25.4	228	0	1	6	163	65	59.75	104.605	24.4646	0	1	1	0	1	0	0	0	0	0
	8	5.92	3.52	10.9	33.3	94.6	31	32.7	13.7	145	0	0	112	109	42	47	59	4.22	13.9	16	19	99	0	3.9	6.9	0	7.5	0.01	0.93	27.3	366	0.3	1	7	176	90.7	69.5	113.661	29.2807	1	1	1	0	1	1	0	1	5	0
	9	7.5	3.25	10.4	30.4	93.7	32.1	34.3	13.3	225	0	0	135	88	33	92	20	0.66	87.1	29	20	77	0	4	7.3	0	6.7	0.02	0.97	29.5	361	0.8	2	7	155	58.1	52.5	106.908	24.1831	0	1	1	0	0	0	0	0	9	7
	9	6.3	3.87	12.2	34.7	89.7	31.5	35.2	13.2	189	0	0	166	324	30	61	30	1.86	26	53	51	38	0	4	6.9	93	6.2	3.23	1.28	29.6	353	1.2	2	8	154.5	61.7	52.25	110.002	25.8481	1	1	0	0	0	0	1	0	22	4
	11	8.45	4.13	10.1	31.6	76.5	24.5	32	16.3	275	0	0	165	88	56	101	12	0.93	81	18	13	50	12	4	6.9	122	6.8	1.26	1	24.4	220	0.6	1	6	174	69.3	68	103.257	22.8894	0	0	1	0	1	0	0	0	15	4
	10	4.9	3.34	11.5	33.5	100.3	34.4	34.3	13.9	272	0	8.5	254	125	62	176	11	0.74	103.3	18	10	49	16	4	6.8	0	0	0.12	1.33	38.5	289	1.1	1	7	174	69.5	68	103.38	22.9555	0	0	0	1	1	1	0	0	2	1
	12	6.6	4.95	15.7	45.7	92.2	31.7	34.4	13.6	212	0	0	161	105	33	110	23	0.68	86.3	23	15	111	0	4	7.7	91	5.3	0.24	1	29.6	323	0	2	6	148.1	54.6	49.05	107.178	24.8933	1	1	0	0	0	0	0	0	5	2
	11	9.09	4.52	12.8	39.2	86.7	28.3	32.7	14.1	311	0	0	88	55	31	43	6	0.54	125.1	14	13	54	0	4	7.2	0	7.8	0.21	1.08	27.2	407	0.6	2	3	158	64.5	54	110.568	25.8372	0	1	1	1	0	0	0	0	4	6
	0	8.81	4.37	13.6	41.3	94.5	31.1	32.9	12.8	181	30	0	105	0	0	0	13	0.82	87.4	23	13	69	15	4	6.6	0	0	1.1	1.08	30.1	377	1.4	1	9	157	56.2	55.25	103.177	22.8001	0	1	0	0	1	1	1	0	3	2
	7	10.13	4.31	14.3	40.5	94	33.2	35.3	12.5	164	0	0	127	104	53	56	21	1.21	56.9	20	14	50	0	4	7.3	95	6.2	0	0.96	29	305	0.7	1	8	163.3	76.6	59.975	114.019	28.7248	0	1	0	0	0	0	0	0	4	2
	13	6.9	4.63	14.1	41.6	89.9	30.5	34	13.7	248	0	0	192	156	41	120	10	1.1	65.1	24	13	76	0	4	7.3	145	6.8	0.4	0.94	32.1	352	0	1	7	168.9	69	64.175	105.595	24.1874	1	1	0	0	1	0	0	0	3	1
	15	5.2	3.87	13.1	37.5	96.8	33.7	34.8	13.5	222	40	0	113	174	46	44	15	0.7	81.4	36	37	62	0	4	7.3	107	8.3	0.04	0.99	28.1	260	0	2	7	153.4	62.7	51.7	111.332	26.6451	0	1	1	0	0	0	0	1	3	3
	8	5.5	5.11	15.5	46.1	90.2	30.3	33.6	13.8	167	0	0	106	76	33	45	13	0.92	78.8	29	18	56	16	4	6.7	79	5.6	0.76	0.98	28.3	345	2.4	1	8	170	79	65	111.442	27.3356	0	1	0	0	0	0	0	1	5	4
	9	8	3.97	12.7	37.1	93.5	32.1	34.3	13.2	223	0	0	190	133	63	118	15	0.46	135.5	16	9	103	0	4	7.3	174	8	0	0.8	28.4	370	0	2	6	155	57	52.5	106.034	23.7253	0	0	1	0	0	0	0	0	11	7
	24	3	3.82	12.4	36.1	94.5	32.5	34.3	11.9	193	0	0	184	72	51	102	11	0.65	87.7	25	16	59	0	4	7	105	5.7	0.61	0.98	30.1	382	0.4	2	8	154	53.4	52	103.583	22.5164	0	1	0	0	0	0	0	0	5	6
	5	8.31	4.73	15.3	45.4	96	32.3	33.7	13.2	223	0	0	280	143	39	176	12	1.02	71	21	20	83	0	4	7.1	78	0	0.18	0.94	32.8	245	0.6	1	7	175	67.6	68.75	101.762	22.0735	0	0	0	1	1	0	1	0	3	1
	11	8.48	3.9	10.2	32.6	83.6	26.2	31.3	14.9	363	15	0	159	61	67	92	18	0.67	84.9	17	17	65	12	4	6.9	121	7.7	0.06	0.95	33	339	0.6	2	7	160	60	55	106.251	23.4375	0	1	1	0	0	0	0	0	9	NA
	10	5.84	3.78	12.8	38.9	102.9	33.9	32.9	12.2	149	0	6.3	136	47	53	62	28	0.88	60.2	28	28	54	0	4	6.6	115	5.8	0.1	1	27.7	269	0.7	2	9	160	60	55	106.251	23.4375	0	1	0	1	0	0	1	0	12	7
	10	6.18	4.31	13.4	39.7	92.1	31.1	33.8	12.6	191	7	0	169	73	24	109	12	0.82	69.6	33	32	42	0	4	6.8	138	6.9	0.05	1.11	27.6	229	1	2	6	153	50.6	51.5	101.731	21.6156	0	1	1	1	0	0	0	0	11	0
	19	19.33	3.52	10.9	34.5	98	31	31.6	15.5	106	58	0	197	120	45	87	49	9.38	5.5	30	18	67	51	4	7.4	93	4.9	12.38	1.12	35.6	528	1.6	1	7	163	64.3	59.75	105.635	24.2011	0	1	1	0	0	0	0	0	9	5
	11	10.49	4.31	13.4	40	92.8	31.1	33.5	13	262	0	0	226	69	58	157	17	0.55	111.2	15	12	174	0	4	7.7	243	11.4	0.11	1.09	31.4	334	0.9	2	6	143	49	46.5	104.702	23.9621	1	1	1	0	0	0	0	0	11	4
	11	10.56	4.9	16.1	46.2	94.3	32.9	34.8	12.4	201	0	0	245	264	49	136	18	0.81	96	22	18	80	0	4	6.7	142	6.8	0.99	1.02	28.5	412	0.8	1	6	165	72.1	61.25	109.847	26.483	0	1	0	0	1	0	1	0	3	NA
	11	13.17	5.52	16.7	48.1	87.1	30.3	34.7	11.9	343	0	0	288	113	57	191	14	0.91	85.8	11	14	79	0	4	7.2	329	13.1	0.08	0.95	31.4	425	1	1	5	172	76.15	66.5	108.511	25.7403	0	1	1	1	0	0	0	0	1	NA
	3	7.9	4.73	14.5	43.4	91.8	30.7	33.4	14.2	212	0	0	241	219	40	175	15	0.81	91.7	18	17	63	0	4.1	6.4	65	5.4	0.6	0.91	30.5	382	0.5	1	8	167.6	59.55	63.2	101.571	21.1999	0	0	0	1	1	1	0	0	3	3
	0	10.4	5.54	15.5	51.1	92.3	27.9	30.3	12.9	390	0	NA	179	206	36	93	12	0.9	105.9	15	7	133	0	4.1	7	128	7.3	0.15	0.94	38.9	435	0.4	1	6	156.7	62	55.025	109.265	25.2496	1	1	1	1	1	1	0	0	7	4
	9	8.4	4.04	12.9	37.7	93.3	32	34.3	13.5	207	0	0	205	145	42	142	13	0.69	81.7	10	7	106	0	4.1	7.5	118	6.5	0.06	0.94	28.2	327	0	2	8	155	52.3	52.5	103.82	21.769	0	1	1	1	0	0	0	0	7	4
	10	8.46	4.65	12.7	38.3	82.4	27.3	33.2	13.1	313	45	0	188	112	57	115	18	1.04	52.2	21	33	74	0	4.1	7.4	119	6.3	0.99	0.99	26.8	340	0.6	2	7	161	75.1	55.5	118.705	28.9726	0	1	0	0	0	0	1	0	19	2
	12	15.9	3.78	11.5	34.5	91.1	30.4	33.4	13.7	276	22	0	128	101	39	65	22	0.84	91.4	30	38	53	0	4.1	7.5	163	7.7	0.66	0.96	28.6	370	0.5	2	5	160	65.3	55	111.788	25.5078	0	1	1	1	0	0	0	0	10	9
	13	11.04	5.11	15.8	45.9	89.8	30.9	34.4	12.8	137	0	0	168	148	32	120	14	0.84	93.9	18	19	67	0	4.1	6.8	194	7.6	0	0.91	25.8	270	0	1	5	178	69	71	102.804	21.7776	0	0	1	1	1	1	0	0	10	8
	10	11.9	4.67	15.1	44.2	94.6	32.3	34.2	13.1	221	0	0	168	70	58	95	11	0.68	119.8	29	22	72	0	4.1	6.8	76	5.2	0	1	26.7	264	0	1	5	173	61.4	67.25	100.352	20.5152	0	1	0	0	1	1	1	0	11	7
	9	6.54	4.3	13	37.4	87	30.2	34.8	11.5	229	3	0	200	126	44	132	14	0.8	71.3	31	28	51	51	4.1	7.2	93	5.7	0.01	0.98	28.8	292	0.4	2	6	162	69	56	113.659	26.2917	0	1	0	0	0	0	0	0	3	3
	13	4.5	3.15	10.4	30.1	95.5	32.9	34.5	13.6	190	0	0	136	105	46	76	20	0.86	92.3	22	21	65	30	4.1	7.5	91	6.2	0.08	1.01	28	310	0.8	1	8	160	65.5	57.5	109.781	25.5859	1	1	0	0	1	1	0	0	4	3
	8	9	5.01	17.1	48.8	97.4	34.1	35.1	13.1	194	0	0	198	330	35	120	15	0.92	86.4	32	39	69	0	4.1	7.3	111	6.1	0.06	0.97	26	355	0	1	5	170	76	65	111.036	26.2976	0	0	0	0	1	1	0	0	5	4
	4	6.61	4.67	14.5	41.8	89.5	31	34.7	12.9	251	0	0	114	66	32	62	11	0.92	78.5	23	34	56	0	4.1	7.4	0	9.1	0.01	1.01	32.3	353	1.1	1	8	169	70.5	64.25	108.035	24.684	1	1	1	0	0	1	0	0	3	1
	8	9.6	4.58	14.7	44.3	96.6	32.1	33.2	13.4	285	18	0	182	103	33	119	17	0.83	84.3	33	47	76	0	4.1	7	177	9.4	0.32	1.06	31.4	414	0.4	1	5	174	75.7	68	108.701	25.0033	0	1	1	0	1	1	0	0	4	0
	12	8.5	4.3	14	42.4	98.6	32.5	32.9	12.9	247	0	0	201	101	69	126	20	0.8	100	16	11	39	0	4.1	6.7	148	6.3	0	0.89	32.5	445	0	1	5	170	63.2	65	102.824	21.8685	0	0	0	0	1	1	0	0	8	8
	11	6.12	4.3	13.4	39.3	91.4	31.2	34.1	14.8	279	0	0	203	59	48	136	22	0.78	95.3	19	12	110	0	4.1	7	95	5.9	0	0.98	36.1	473	0	1	8	155	54	53.75	104.173	22.4766	0	1	0	0	1	1	0	0	4	6
	31	6.52	4.65	14.1	42.4	91.2	30.3	33.3	12.3	206	0	0	199	61	66	122	13	0.73	79.1	18	12	65	0	4.1	7.2	113	5.6	0.35	0.97	30.7	383	0.9	2	6	159	66.05	54.5	112.816	26.1263	0	1	0	0	0	0	0	0	8	0
	12	4.67	3.53	10.3	30.3	85.8	29.2	34	14	276	64	0	210	71	56	122	9	0.65	97.3	25	10	62	11	4.1	7.4	70	5.2	9.62	1.14	31.3	574	0.5	2	4	152	50	51	103.161	21.6413	0	0	0	0	0	0	0	0	1	4
	8	10.12	4.28	13.2	39.7	92.8	30.8	33.2	12.3	287	0	0	208	82	60	127	18	0.59	99.6	20	19	73	0	4.1	7.2	129	8.9	0	1.21	29.7	312	0.5	2	7	157	53.4	53.5	103.901	21.6642	0	1	1	1	0	0	0	0	6	0
	21	10.83	5.31	16.2	45.9	86.4	30.5	35.3	13.9	342	0	0	97	75	33	45	10	1.07	67.3	27	19	106	0	4.1	7.7	99	5.8	0.08	1.06	34.8	370	1.4	1	7	169	68	64.25	106.413	23.8087	0	1	0	1	0	0	0	1	7	1
	15	5.32	4.78	14.5	43.4	90.8	30.3	33.4	12.5	226	0	0	174	131	36	121	15	1	72.8	22	16	68	0	4.1	7.1	94	0	0.06	1	33.4	312	0.5	1	7	165	66.3	61.25	107.417	24.3526	1	1	0	1	0	0	0	0	5	3
	11	5.97	4.66	13.8	39.9	85.6	29.6	34.6	11.4	206	0	0	258	197	39	151	12	0.62	90.8	43	41	48	0	4.1	7.7	254	11.4	0.94	0.96	27.1	319	0.7	2	8	140	42.3	45	101.477	21.5816	0	1	1	1	0	0	0	0	4	NA
	8	6.17	4.21	13.6	39.2	93.1	32.3	34.7	11.9	235	0	0	171	95	32	105	14	1.24	58.9	14	18	68	0	4.1	7	75	5.2	0.01	0.99	31.5	356	0.8	1	6	165	59.8	61.25	102.992	21.9651	0	1	0	0	1	1	0	0	6	NA
	30	11.62	4.51	15.5	44.3	98.2	34.4	35	13.4	167	0	0	236	51	59	174	15	0.99	72.1	22	19	101	0	4.2	8.4	86	6.1	3.29	0.96	28	486	1.1	1	8	171	68.6	65.75	107.306	23.4602	1	1	0	1	1	0	0	0	3	1
	22	9.6	4.62	15.6	44	95.4	33.9	35.5	13.4	287	0	0	157	228	39	103	19	0.73	106.8	25	33	88	0	4.2	7.5	134	7.2	0	0.88	26.9	271	0	1	6	162	65	59	109.739	24.7676	0	0	1	0	0	0	0	0	6	10
	34	11.07	4.52	13.6	38.6	85.4	30.1	35.2	12.1	208	0	0	212	0	0	0	21	0.81	67.7	18	13	63	0	4.2	7.4	0	0	0.05	0.89	23.2	235	2.1	2	8	153	55.4	51.5	108.656	23.6661	0	1	0	0	0	0	1	0	7	5
	3	6.21	4.49	14.8	43.5	96.9	33	34	11.9	240	0	0	203	82	52	134	14	0.87	86.5	29	33	74	0	4.2	7	91	5.6	0.01	1.05	35.3	321	0.7	1	7	165.9	74.1	61.925	113.697	26.9231	0	0	0	0	1	0	0	0	6	4
	7	6.5	4.12	13.4	40.2	97.6	32.5	33.3	13.4	248	0	0	171	89	44	110	12	1	73.5	27	31	51	0	4.2	7.1	70	0	0.07	0.94	31.5	201	0.7	1	7	156.4	60.15	54.8	109.569	24.5902	0	1	0	0	0	1	0	0	3	0
	12	6.3	4.79	14.9	45.5	95	31.1	32.7	13.8	208	8	0	239	80	48	173	16	0.6	103.3	21	18	77	0	4.2	6.8	135	8.9	0.11	0.9	35.1	335	1.2	2	6	158	81	54	126.348	32.4467	0	1	1	1	0	0	0	0	7	3
	11	4.73	4.67	14.1	41.5	88.9	30.2	34	11.9	185	0	0	199	115	49	0	19	0.78	103.1	22	18	48	0	4.2	7	128	6.2	0.12	1.03	26	274	1	1	5	178	78.3	71	109.785	24.7128	0	1	0	0	1	1	0	0	20	19
	6	6.7	5	15.1	43.8	87.6	30.2	34.5	12.5	203	0	0	308	120	38	219	17	0.9	62.4	20	20	73	0	4.2	7.2	77	5.8	0.12	0.99	60.2	348	0.6	2	6	153	63	51.5	114.81	26.9127	0	0	0	1	0	0	0	0	3	3
	12	9.53	3.79	12	35.8	94.5	31.7	33.5	12.5	262	0	0	173	235	33	82	9	0.77	72.3	21	15	44	0	4.2	7.2	92	7	0.05	0.9	30.3	254	0.4	2	7	145	49.4	47.5	107.166	23.4958	0	1	1	0	0	0	1	0	3	3
	8	6.93	4.95	16.6	46.6	94.1	33.5	35.6	11.3	185	0	0	164	62	39	107	11	0.9	85.5	36	36	60	0	4.2	6.9	98	5.5	1.15	0.98	28	313	1.3	1	6	173	72	67.25	108.443	24.0569	0	0	0	0	1	1	0	0	12	3
	53	7.93	4.18	13.3	39.8	95.2	31.8	33.4	12	227	16	0	155	92	53	88	17	0.79	72.7	24	11	81	0	4.2	7.1	112	5.6	0.17	0.99	31.6	245	0.7	2	6	150	51.1	50	106.415	22.7111	0	1	0	1	1	0	0	1	16	14
	13	6.27	4.92	15.4	45.6	92.7	31.3	33.8	11.3	171	0	0	203	119	45	128	14	0.91	59.6	23	24	91	0	4.2	6.7	209	7.8	0	0.91	23.2	296	0.6	2	7	155	59.8	52.5	111.296	24.8907	0	1	1	0	0	0	0	0	15	5
	12	13.32	4.51	13.8	42.7	94.7	30.6	32.3	15.7	134	0	0	238	0	0	0	27	4.11	10.5	41	39	260	0	4.2	8.2	0	0	2.41	0.96	34.4	544	1.8	2	7	150	49.3	50	104.914	21.9111	1	1	1	0	0	0	0	0	7	1
	23	12.22	4.77	15.6	47.1	98.7	32.7	33.1	12.3	235	0	0	169	105	50	106	21	1.12	48	38	25	119	0	4.2	7.9	151	7.9	0.14	0.91	29.1	366	0.7	2	7	155	56.1	52.5	108.357	23.3507	0	1	1	1	0	0	1	0	17	NA
	36	14.97	4.78	14.8	43.2	90.4	31	34.3	12.3	244	0	0	234	133	34	163	19	0.81	68	19	20	61	0	4.3	7.6	101	5.8	0.01	0.97	29.8	397	0.6	2	8	152	46.6	51	103.419	20.1697	0	1	0	1	0	0	0	0	7	7
	8	6.73	4.5	13.6	39.2	87.1	30.2	34.7	12.5	122	0	0	144	76	67	69	13	1.04	51	21	15	60	0	4.3	7.3	104	5.6	0	1.22	35.1	328	0.9	2	8	151.4	49	50.7	105.619	21.3769	0	1	0	1	0	0	1	0	11	0
	6	12.96	4.56	14.2	43.1	94.5	31.1	32.9	13	250	0	0	166	67	75	87	22	0.6	96.6	16	18	83	0	4.3	6.8	97	0	0.07	0.97	27	350	0.3	2	7	163	84.1	56.5	127.387	31.6534	0	1	0	0	0	0	0	1	6	5
	20	16	5.21	14.8	45.1	86.6	28.4	32.8	14.2	242	0	0	251	79	36	205	15	0.67	116	22	16	80	0	4.3	7.7	140	7.8	1.99	1.01	24.4	332	0	1	7	160.1	58.7	57.575	107.832	22.9011	0	1	1	1	0	0	1	0	15	5
	17	9.17	4.42	13.7	40.3	91.2	31	34	12.9	174	15	0	145	74	33	87	15	1.25	58.7	18	10	109	54	4.3	6.6	109	6.2	0.58	1.16	31.2	403	1.6	1	6	180	76.1	72.5	109.088	23.4877	0	0	0	0	0	0	1	0	19	5
	9	8.8	4.23	12.9	39.3	93	30.6	32.9	13.1	267	0	0	206	135	63	124	16	0.73	76.9	26	9	136	0	4.3	7.2	130	5.8	0.4	0.94	22.3	380	0	2	8	155	57	52.5	110.591	23.7253	0	1	0	0	0	0	0	0	12	3
	0	5.4	4.6	15.3	44.1	95.9	33.3	34.7	12.5	202	0	0	198	77	57	140	17	0.97	77.9	17	15	58	0	4.3	6.7	0	5.2	0.02	0.98	28	253	0	1	6	178	65.4	71	103.728	20.6413	1	0	0	1	1	1	0	0	4	4
	30	7.13	4.5	13.2	41.9	93.1	29.3	31.5	13.5	194	0	0	125	204	37	55	16	1.1	64.7	16	19	68	0	4.3	7.3	115	6.6	0.18	0.96	28.3	317	0.6	1	7	165	76.8	61.25	117.604	28.2094	0	0	1	0	1	1	1	1	16	10
	35	7.5	5.19	16.2	47.5	91.5	31.2	34.1	12.4	167	0	0	177	56	52	98	23	0.95	80.4	28	29	53	0	4.3	6.8	159	7.5	0.04	0.97	30.3	299	0.7	1	6	159	65	56.75	113.079	25.711	0	1	1	1	1	0	0	0	1	1
	13	9.81	5	15.7	44.5	89	31.4	35.3	13.1	230	0	0	240	105	61	158	15	1.34	55.8	26	35	44	0	4.3	7.1	77	5.6	0.05	1.04	31.4	268	1.1	1	5	180	78.7	72.5	110.583	24.2901	0	1	0	1	1	0	0	0	3	3
	0	9.1	4.53	15.3	44.9	99.3	33.7	34	13.2	180	0	0	146	0	0	0	17	0.58	100.3	33	15	61	0	4.3	7.9	0	0	5.75	1.27	0	0	2.2	2	7	153	62.6	51.5	116.005	26.7419	0	1	0	1	0	0	1	0	14	6
	6	7.92	4.53	15.2	42	92.7	33.6	36.2	11.8	236	0	0	212	NA	30	86	18	0.66	86.8	12	16	101	0	4.3	7	109	5.3	0.09	0.93	28.8	306	0.4	2	7	156.6	62.6	53.3	114.293	25.5265	0	1	0	0	0	0	0	0	3	3
	7	4.46	5.02	14.8	45.4	90.4	29.5	32.6	13	201	0	0	169	53	45	100	13	0.6	96.1	18	10	90	0	4.3	8.3	107	0	0.04	1.03	32.5	287	0.7	2	8	141.8	40.9	45.9	102.475	20.3409	1	1	0	0	0	0	0	0	3	3
	13	6.3	4.39	14.1	40.4	91.9	32.2	35	12.6	265	0	0	186	81	64	117	9	0.76	73	30	25	95	0	4.3	6.9	99	6.1	0.05	0.95	27.7	257	0	2	8	154.6	54.5	52.3	108.771	22.8022	1	1	0	0	0	0	0	0	6	5
	14	6.79	5.27	16.2	47.3	89.8	30.7	34.2	13	242	0	0	231	123	49	153	13	0.94	78.7	19	20	60	0	4.3	7.4	93	0	0	0.95	30.5	305	0.8	1	7	172	74	66.5	111.72	25.0135	0	1	0	1	1	0	0	0	0	4
	16	10.39	4.27	13.1	38.2	89.5	30.7	34.3	12.9	268	0	0	149	102	45	91	15	0.9	80.9	17	7	58	0	4.3	7.3	127	5.3	0.4	1.17	32.5	340	1.1	1	8	164	60.5	60.5	107.017	22.4941	1	1	0	0	1	1	1	1	9	9
	14	9.56	4.71	15.4	45	95.5	32.7	34.2	12.7	248	0	0	178	100	47	125	14	0.82	98.3	20	18	64	0	4.3	6.8	75	5.3	0.08	0.9	31.6	301	1	1	5	168	65	63.5	108.002	23.03	0	1	0	1	1	1	0	1	9	5
	0	8.6	5.05	14.8	44.3	87.7	29.3	33.4	11.9	276	0	0	135	123	42	66	12	0.91	88.2	14	17	61	0	4.3	7.8	110	8.3	1.3	1.03	34.4	449	1	1	5	173	78.2	67.25	113.807	26.1285	0	1	1	1	1	1	1	1	4	4
	69	9.39	5.25	16	47.5	90.5	30.5	33.7	13	306	6	0	240	126	40	160	11	1.04	72.6	17	11	74	0	4.3	7.3	95	0	2.42	1.03	33.3	353	0.5	1	6	160	57.2	57.5	106.799	22.3437	0	0	0	1	1	0	0	0	9	6
	10	6.5	3.77	12.4	37.6	99.7	32.9	33	12.3	241	67	0	132	188	34	46	21	0.94	56.9	19	11	62	13	4.3	7.4	121	5.8	0.12	0.97	28.8	316	0.6	2	8	145	46.4	47.5	106.051	22.069	1	1	0	0	0	0	0	0	6	4
	10	9.85	4.53	15.1	42.8	94.5	33.3	35.3	12.5	237	0	0	185	75	50	104	14	1.04	68.8	31	18	94	0	4.3	7	109	5.6	0.5	0.97	30.3	281	0.9	1	7	160	65.4	57.5	112.746	25.5469	1	0	0	0	1	1	0	0	6	19
	29	5.9	4.79	13.5	41.8	87.3	28.2	32.3	12.9	237	0	0	232	92	56	110	13	0.85	65	22	15	107	0	4.3	6.9	82	6.2	0.09	0.97	31.7	310	0.5	2	7	164	58.25	57	107.931	21.6575	1	1	0	0	0	0	0	0	6	42
	0	6.81	4.41	13.2	38.5	87.3	29.9	34.3	13	159	0	0	163	91	53	93	18	1.12	64.3	23	26	75	0	4.3	7.4	187	0	0.08	0.93	35.9	257	0.3	1	7	160	60.2	57.5	108.975	23.5156	1	1	1	0	0	0	0	0	5	0
	0	7.8	4.77	17.3	49	102.8	36.3	35.3	12.4	165	0	0	199	258	38	113	13	0.69	119.9	24	43	67	0	4.4	7.9	76	5.6	0.02	0.86	29.8	321	0.9	1	5	171	77.5	65.75	115.988	26.5039	0	0	0	0	1	1	0	0	3	3
	11	5.21	4.1	14.6	42.1	102.7	35.6	34.7	12.6	179	32	0	215	75	46	123	25	1.01	76.1	25	23	45	0	4.4	7.3	122	5.7	0	1.26	30.6	234	1.2	1	5	174	82.7	68	117.551	27.3154	0	0	0	0	1	0	1	0	3	2
	13	9.7	4.76	14.1	41.9	88	29.6	33.7	12.3	235	0	0	167	210	34	111	17	0.87	84	29	23	44	0	4.4	7.1	101	0	0	1.04	33.1	199	0.6	1	8	158	57.7	56	109.802	23.1133	0	1	0	0	0	0	0	0	3	1
	8	8	4.83	14.9	46.5	96.3	30.9	32.1	13.3	270	0	0	116	75	53	47	13	0.71	80.7	26	17	87	0	4.4	7.8	92	6	0	0.97	28.7	321	0	2	7	152	61	51	116.712	26.4024	1	1	0	0	0	0	0	0	2	2
	11	6.56	4.95	16.3	46.4	93.7	32.9	35.1	12	205	15	0	202	78	39	172	14	0.88	84.6	18	14	60	0	4.4	7.7	120	5.6	0.12	0.96	31.6	413	0.6	1	7	170	81.8	65	119.314	28.3045	0	1	0	1	0	0	0	0	6	5
	22	12.35	4.76	14.7	44.2	92.9	30.9	33.3	12.6	203	0	0	253	103	60	153	26	1.04	50.9	22	10	84	0	4.4	8.3	80	5.8	0.27	1	29.7	297	1.2	2	8	150	41.4	50	101.364	18.4	0	1	0	1	0	0	1	0	4	1
	7	8.44	5.04	15.6	47.7	94.6	31	32.7	13.5	277	8	0	201	106	75	85	21	1.04	69.4	23	4	81	16	4.4	7.1	57	6	0.69	1.01	32.3	376	0.7	1	7	173	71.7	67.25	111.295	23.9567	1	1	1	0	0	0	1	0	4	0
	7	4.8	3.57	11	33.3	93.3	30.8	33	13.2	82	0	0	120	50	57	40	73	9.86	5.2	19	17	59	0	4.4	7.6	89	0	0.03	0.97	35.9	254	0.3	1	7	154	49.8	53	106.018	20.9985	0	1	0	0	0	0	0	0	1	2
	13	8.93	3.87	12.8	37.8	97.7	33.1	33.9	12.6	248	0	0	276	78	58	190	12	0.74	75	24	17	116	0	4.5	8	138	7.2	0.14	1.07	36.6	321	0.6	2	8	165	59.8	57.5	111.723	21.9651	0	1	1	1	0	0	0	0	3	1
	26	8.71	4.58	14.4	41.2	90	31.4	35	13	187	0	0	206	86	46	115	20	1.02	71.8	19	22	66	0	4.5	7.4	176	7.3	0.05	1.03	33.7	325	0.6	1	7	163	64.9	59.75	113.649	24.427	1	1	1	0	1	1	0	0	3	8
	13	6.83	3.81	12.7	38.6	101.3	33.3	32.9	13.5	156	0	0	113	43	49	39	21	1.07	50.3	21	17	76	0	4.5	7.3	90	6.3	1.33	2.1	40.8	428	0.7	2	7	154	52.4	52	110.376	22.0948	1	0	0	0	0	0	1	0	7	4
	57	9	4.78	15.5	45.2	94.6	32.5	34.3	12.9	166	0	0	224	126	61	142	14	0.95	81.4	20	15	64	0	4.5	7	115	5.9	0.28	0.91	25.3	281	0	1	5	172	75	66.5	115.385	25.3515	0	1	0	1	1	1	0	0	4	4
	14	16.5	4.54	13.6	39	85.9	29.9	34.8	13.1	269	0	0	88	96	55	32	15	0.77	77	27	22	89	0	4.5	8	181	9	2.9	0.93	27.2	316	0	2	5	152	51.1	51	110.137	22.1174	1	1	1	1	0	0	0	0	4	4
	39	7.54	5.43	16.3	48.7	89.7	30	33.5	12	224	0	0	265	342	35	46	14	1.18	62.9	23	43	90	0	4.5	7.5	109	0	0.2	0.94	27.6	277	1.2	1	6	174	73.6	68	113.489	24.3097	0	1	0	1	0	0	0	0	4	6
	6	11.74	4.58	14.4	42.9	93.7	31.4	33.6	13.2	232	9	0	258	75	84	166	14	0.87	64	22	18	54	0	4.5	7.3	70	5.7	0.05	0.97	28	362	1.1	2	7	150	58.2	50	116.894	25.8667	0	1	0	1	1	1	0	0	8	6
	19	5.92	3.86	11.6	33.8	87.6	30.1	34.3	14	395	0	0	263	69	53	209	8	0.57	143.3	16	18	77	0	4.5	7.2	80	6.7	0.01	1.1	33.9	279	0.6	1	6	167	49.15	62.75	101.017	17.6234	0	1	1	0	0	1	0	0	6	9
	4	10.24	5.36	14.8	45.1	84.1	27.6	32.8	13.5	288	22	0	162	167	31	92	14	0.74	107.4	34	52	59	34	4.5	7.5	73	0	0.1	0.95	36.2	327	0.5	1	6	170	71.9	65	114.482	24.8789	1	1	1	0	1	0	0	0	1	2
	33	9.64	3.93	11.9	36.6	93.1	30.3	32.5	13.3	585	0	0	131	63	52	62	14	0.6	99.4	18	18	27	0	4.6	7.6	90	0	0	1.04	33.8	344	0.9	2	6	153	56.3	51.5	115.461	24.0506	0	1	0	1	0	0	0	0	8	2
	9	7.94	5.43	15.3	45	82.9	28.2	34	13.2	198	0	0	136	81	41	71	12	1.03	69.7	11	12	78	0	4.6	7.6	99	0	0.44	1.13	61.6	269	1.2	1	7	168	73.6	63.5	118.207	26.0771	1	1	0	1	1	0	1	0	5	5
	29	9.2	5.54	17.6	50.4	91	31.8	34.9	12.8	183	0	0	288	NA	31	43	12	0.54	159.8	39	48	47	0	4.6	8.3	198	7.7	0	0.94	34.9	321	0.7	1	5	170	92.1	65	128.96	31.8685	0	1	1	0	1	1	0	0	4	4
	28	15.44	4.34	12.8	39.4	90.8	29.5	32.5	13.4	370	0	0	140	117	38	69	21	0.75	76.5	17	14	66	0	4.6	7.3	94	6.1	0.05	0.86	26.7	296	0.4	2	6	153	60.4	51.5	118.78	25.802	1	1	1	1	0	0	0	0	7	6
	11	9.31	4.82	13.5	40.6	84.2	28	33.3	13	194	24	0	136	94	42	63	12	0.72	83.5	22	23	65	16	4.6	7.5	62	6.5	0.12	0.99	31.2	381	2.3	2	5	155.9	55.6	52.95	113.661	22.8761	1	1	1	1	0	0	0	0	6	5
	17	6.57	4.06	13.5	39.9	98.3	33.3	33.8	12.3	193	0	0	136	72	54	83	10	0.72	110.6	21	17	73	0	4.6	7.3	126	5.7	0	0.97	32.9	360	0.8	1	6	163	54.5	59.75	107.91	20.5126	0	1	1	0	1	1	0	0	5	6
	23	10.59	5.13	15.3	44.2	86.2	29.8	34.6	12.6	439	25	0	202	413	28	102	31	2.02	34.5	17	16	40	20	4.6	8.1	120	6.2	0.16	0.91	38.6	316	0.4	1	5	167	79	62.75	122.373	28.3266	1	1	1	0	1	1	0	1	2	11
	11	7.59	3.93	12.8	37.6	95.7	32.6	34	12.6	253	0	0	188	125	57	103	14	1	70.8	22	9	90	0	4.7	7.9	84	0	0.7	0.92	29	324	0.5	1	8	172	57	66.5	107.136	19.2672	1	1	0	0	1	1	1	0	6	3
	16	6.93	5.2	14.5	44.1	84.8	27.9	32.9	14.2	248	0	0	148	94	33	83	15	1.31	53.2	14	18	58	0	4.7	7.4	85	8.5	0.07	0.95	31.4	316	0.5	1	7	170	61.8	65	111.04	21.3841	0	0	1	0	1	0	0	0	1	0
	62	12.03	5.02	14.4	44.1	87.8	28.7	32.7	12.1	221	0	0	166	88	47	116	11	0.61	99.4	27	46	57	36	4.7	7.8	269	7.6	0.04	0.92	28.1	274	1.1	2	6	148	52.1	49	115.731	23.7856	0	1	1	0	0	0	1	0	17	15
	15	6.22	4.56	13.4	38.2	83.8	29.4	35.1	12.3	151	0	0	167	142	31	99	12	0.8	69	17	27	154	0	4.8	7.9	135	6.9	0.78	1.13	27.9	404	1	2	7	160	59.9	55	118.327	23.3984	0	1	1	0	0	0	0	0	0	0
	12	15.43	4.77	14.3	42.4	88.9	30	33.7	12.8	292	0	0	192	89	39	118	19	0.94	83.4	13	13	86	0	4.8	8	149	7.3	0.15	0.88	30	308	0.5	1	5	169	75.5	64.25	121.914	26.4346	1	1	1	0	1	1	0	0	1	6
	0	9.4	5.34	16.3	50	93.7	30.6	32.7	14	278	2	0	170	137	43	107	19	1.24	72.8	28	45	104	0	4.8	7.5	92	6.2	0.02	0.98	28.9	290	1.2	1	7	170	64.8	65	114.484	22.4221	0	1	0	1	1	1	0	0	0	0
	11	6.5	4.58	13.5	41.6	90.7	29.4	32.4	13.1	274	0	0	152	97	52	70	9	0.59	105.1	27	19	72	0	5	7.2	104	5.8	0.23	0.95	31.5	349	0	2	5	152.4	60.15	51.2	124.939	25.898	1	1	0	1	0	0	0	0	3	0
	17	11.04	4.06	13.3	37.4	92.1	32.8	35.6	12.5	211	0	0	138	67	57	66	14	1.13	62.6	39	72	108	237	3.2	5.8	70	5.6	5.44	1.01	34.5	578	1.3	1	7	163	73.7	59.75	100.044	27.7391	1	1	0	1	1	0	1	0	6	6
	11	5.53	3.14	8.9	28.6	91.1	28.3	31.1	16.1	509	0	0	124	94	28	83	21	0.85	89.1	16	13	31	0	3.3	6.8	113	7.1	0	1.08	24.8	413	0.5	2	6	162	69.8	56	102.103	26.5966	0	1	1	1	0	1	0	0	3	2
	42	10.91	3.9	12.3	35	89.7	31.5	35.1	11.7	214	0	0	122	101	58	42	4	0.46	156.6	17	17	36	0	3.5	6.1	87	5.1	0	1.04	41	266	0.5	2	3	165	65	57.5	100.304	23.8751	0	0	0	0	0	0	0	0	7	2
	23	4.43	4.52	13.5	41.1	90.9	29.9	32.8	13.6	138	0	0	203	65	70	109	15	0.82	67.4	48	28	90	37	3.6	8.3	0	6.8	0.21	1.09	33.6	333	1.2	2	7	152	56.1	51	100.554	24.2815	1	1	1	1	0	0	0	0	3	2
	29	11.25	5.85	18.2	54.3	92.8	31.1	33.5	14.1	260	0	0	199	109	26	150	30	1.49	50.6	38	43	57	0	3.6	7	82	0	1.86	1.18	31	564	2.7	1	4	173	89.8	67.25	110.367	30.0043	0	1	0	1	1	0	1	0	20	13
	37	14.4	4.22	12.9	39.8	94.3	30.5	32.3	13.9	260	0	0	181	105	37	133	16	1	53	21	3	93	0	3.6	6.5	117	7.5	9.61	0.94	28.8	413	0	2	8	152	61	51	104.56	26.4024	0	1	0	0	0	0	0	0	7	7
	16	14.07	4.76	14.8	44.3	93.1	31.1	33.4	13.5	228	28	0	203	134	46	134	23	0.8	68.6	38	72	66	30	3.6	6.7	111	6.7	0.61	0.97	23.8	396	0.6	2	8	160	64.1	55	103.283	25.0391	0	1	1	0	0	0	0	0	0	0
	3	7.3	6.04	18.4	54.4	90.1	30.5	33.8	14.2	215	0	0	168	138	33	107	13	1.12	64.4	22	25	63	26	3.7	6.5	97	5.9	0	1.02	33.3	303	0	1	7	165	77.1	61.25	108.694	28.3196	1	1	0	0	0	0	1	1	7	7
	18	5.7	4.28	14.8	41.6	97.3	34.5	35.5	12.9	281	0	0	180	194	47	133	10	0.8	100.5	46	30	105	53	3.7	7.1	104	5.8	0.74	0.93	27.2	319	1.5	1	7	150	55	50	102.073	24.4444	0	1	0	0	1	1	0	0	12	6
	24	7.45	4.44	13.7	40.4	91	30.9	33.9	12.7	271	0	0	103	95	25	55	23	0.72	76.8	18	6	61	12	3.7	7.1	132	9.2	3.4	1.07	31.8	449	0.5	2	8	150	53.6	50	100.905	23.8222	1	1	1	0	0	0	0	0	7	15
	40	11.23	4.07	12.7	37.2	91.4	31.2	34.1	13.8	197	0	0	91	87	32	44	21	1.5	46.3	41	28	96	0	3.8	6.5	194	8.6	3.29	2.08	42.3	521	0.7	1	7	163	76.6	59.75	111.182	28.8306	0	1	1	1	1	0	1	0	13	9
	18	11.6	4.44	14.9	42.1	95	33.5	35.3	12.7	211	0	0	177	61	51	117	16	0.84	86.6	21	11	82	0	3.8	6.8	150	9.4	0	0.91	29.4	370	0	1	8	158	59	56	101.656	23.634	0	1	1	0	1	1	1	0	9	6
	20	11.4	4.1	11.3	35.7	87.2	27.6	31.6	13.6	156	0	0	78	60	39	29	21	1.4	50.5	32	11	94	0	3.8	7.6	98	7.1	2.46	1.03	29.9	332	0	1	6	170	81.7	65	110.136	28.2699	0	1	1	1	1	1	1	0	15	3
	9	5.5	4.31	13.1	39.2	90.9	30.3	33.4	14.1	164	0	0	239	102	45	163	16	0.65	87.3	18	11	89	0	3.8	6.4	82	5.5	0	1.02	32.8	407	0	2	8	160	60.6	55	103.668	23.6719	0	1	0	1	0	0	0	0	3	3
	18	9.2	5.04	13.3	40.9	81.3	26.3	32.4	16.7	162	0	0	206	96	40	148	17	1.05	69.4	16	14	60	0	3.8	6.8	125	6.6	0.04	0.88	21.6	305	0	1	7	168.2	72.9	63.65	105.482	25.7677	0	1	1	1	1	0	0	0	11	9
	6	3.96	3.89	12.2	36.7	94.3	31.4	33.2	12.9	221	62	0	173	68	62	90	13	0.63	90.3	25	15	71	0	3.8	7.3	93	0	0.01	1.02	28	332	0.5	2	8	148	56.4	49	105.72	25.7487	0	1	0	0	0	0	0	0	3	4
	6	8.33	4.76	13.7	41.6	87.4	28.8	32.9	12.7	331	0	0	144	167	38	69	22	1.3	39.6	14	10	99	0	3.8	7.4	84	8.1	1.14	1.01	32.4	579	0.6	2	7	155	58.8	52.5	104.426	24.4745	1	1	1	0	0	0	0	0	9	0
	30	7.7	3.96	13	38.3	96.7	32.8	33.9	12.8	168	0	0	151	88	30	103	15	0.95	58.3	59	64	85	0	3.8	7.2	264	8.4	0.46	1.04	29.4	300	0.7	2	6	158	78.4	54	118.264	31.4052	1	1	1	0	0	0	0	0	11	0
	36	10.6	4.79	15.9	46.5	97	33.2	34.3	13.2	261	0	0	220	74	40	181	16	0.95	76.5	24	4	77	0	3.9	7.2	94	5.5	0.44	0.96	29.2	323	1.6	1	7	168	74.1	63.5	107.902	26.2543	0	1	0	1	0	0	0	0	3	3
	22	10.7	4.25	14.6	43.7	102.9	34.3	33.3	12.8	223	0	0	203	91	39	166	14	0.81	76.5	32	25	50	17	3.9	7.1	110	6	0.18	1	27.1	277	0.9	1	7	158	61.4	56	104.962	24.5954	0	0	0	1	0	0	1	1	19	16
	32	7.9	4.06	12.9	38.7	95.4	31.9	33.4	13.1	184	32	0	206	79	52	126	15	0.67	115.3	31	13	61	0	3.9	6.8	90	6.4	0.21	0.97	25.5	386	0.6	2	7	153	51	51.5	100.536	21.7865	1	1	0	0	0	0	0	0	8	6
	15	11.4	4.52	14	43.2	95.5	30.8	32.3	13.9	299	0	0	201	95	52	142	12	0.79	103.4	28	30	79	0	3.9	6.9	92	5.9	0.97	1.03	26.2	380	0	1	5	170	69.8	65	104.02	24.1522	0	0	0	1	1	1	0	0	17	12
	21	7.4	4.24	13.5	40.3	94.9	31.8	33.5	13.4	247	0	0	157	49	69	92	19	0.66	86	41	43	78	0	3.9	7.5	107	6	0.18	1	29.3	298	0	2	7	155	64.8	52.5	110.711	26.9719	0	1	0	0	0	0	1	0	13	6
	34	10.92	4.25	12.4	38.3	90.1	29.2	32.4	13.6	200	0	0	140	69	57	73	16	0.55	111.5	25	13	55	44	3.9	7	121	6	0.35	1	25.6	366	0.7	2	6	155	77	52.5	120.401	32.0499	0	1	1	1	0	0	1	0	15	13
	9	9.27	4.71	14	40.2	85.4	29.7	34.8	12.9	306	0	0	234	76	56	164	10	0.66	86.8	17	10	61	0	3.9	7.7	114	5.7	0	0.88	24.9	312	0	2	7	153	51.4	51.5	100.86	21.9574	0	0	0	1	0	0	1	0	5	7
	12	4.07	5.05	15.5	46.1	91.3	30.7	33.6	13.8	165	0	0	167	108	38	102	15	1.24	57	20	15	56	0	3.9	6.4	125	6.9	0	0.96	33.2	270	0.7	1	7	154	69.8	53	114.159	29.4316	1	1	1	0	1	0	0	1	5	4
	11	6.95	3.8	12	38.4	101.1	31.6	31.3	13.4	230	0	0	198	49	40	136	20	0.61	95	21	13	63	0	4	7.1	94	0	0.09	1.03	30.2	357	0.2	2	7	148	57.3	49	109.523	26.1596	0	1	0	0	0	0	0	0	1	1
	43	6.55	4.24	12.8	38.4	90.6	30.2	33.3	12.5	223	26	0	134	60	57	89	21	0.81	68	24	26	107	42	4	5.7	98	6.2	0.11	0.97	31.7	286	0.6	2	8	148	46.4	49	100.247	21.1833	0	1	0	0	0	0	1	1	18	10
	48	9.62	4.03	11.3	34.8	86.4	28	32.5	13.9	267	0	0	203	76	38	149	52	4.17	13.9	21	13	99	0	4	7.4	0	5.8	1.8	1.07	30.3	450	0.3	1	7	170	68.6	65	104.77	23.737	0	1	1	1	0	0	1	0	18	15
	31	3.8	3.7	13.2	37.8	102.2	35.6	34.8	14.4	166	0	0	124	61	53	53	9	0.53	112.2	22	17	72	0	4	6.5	82	5.7	0.26	1.2	26.7	222	0	2	7	153	51.2	51.5	102.217	21.8719	0	1	1	0	0	0	1	0	4	11
	28	7.05	4.72	12.2	36.8	78	25.8	33.2	17.9	165	0	0	208	74	37	162	15	1.4	49	26	25	50	0	4	6.9	116	6.8	0.06	1.05	30.8	300	0.6	1	7	162	72	59	111.648	27.4348	1	1	0	1	0	0	0	0	3	5
	13	6	3.55	11.2	33.6	94.7	31.4	33.2	13.1	220	0	0	207	116	51	131	26	0.74	77.6	15	18	32	0	4	7.2	172	7.8	0	0.82	31.6	246	0	2	7	165	64.7	57.5	107.682	23.7649	0	0	1	1	0	0	0	0	12	6
	0	9.41	4.32	13	40.1	92.8	30.1	32.4	12.8	344	0	0	165	79	42	76	11	0.56	110.1	12	10	73	33	4	7.3	68	6.5	0.63	1.07	36	464	0.4	2	6	150	50	50	102.46	22.2222	0	0	1	0	0	0	0	0	11	4
	52	6.2	4.39	13.9	39	88.8	31.6	35.6	12.6	164	0	0	203	77	56	129	7	0.45	157.7	29	22	65	0	4	6.8	86	5.2	0.06	0.99	35	305	0	2	3	158	52	54	100.916	20.83	0	0	0	0	0	0	0	0	15	11
	17	6.53	4.11	14.7	42.6	103.7	35.7	34.5	14	135	0	0	101	56	43	46	19	1.06	68.9	37	32	44	22	4	7.1	89	5.7	0.1	1.47	35.3	233	2.7	1	7	175	80.1	68.75	109.344	26.1551	1	1	0	0	0	0	1	0	16	6
	10	6.55	3.91	12.5	35.8	91.6	32	34.9	11.8	203	0	0	123	57	36	91	16	0.78	108.1	38	34	48	0	4	7.1	90	5.5	3.59	1.12	26.2	481	0.5	1	4	170	64	65	101.818	22.1453	0	0	0	0	0	0	1	0	12	7
	45	10.98	4.88	14.9	45.3	92.8	30.5	32.9	13.1	253	0	0	165	79	48	0	16	0.58	100.2	29	24	70	0	4	7.4	102	0	0.52	1.04	28.3	263	0.6	2	7	150	62.5	50	112.885	27.7778	0	1	0	1	0	0	0	0	16	8
	6	16.8	4.43	13	41.1	92.8	29.5	31.8	13.7	364	27	0	194	139	33	131	7	0.72	91.1	30	12	75	0	4	7.1	75	5.4	0.46	0.98	28.1	367	0	2	3	163	67.5	56.5	110.579	25.4055	0	0	0	0	1	1	0	0	7	6
	0	7.94	4.24	12.3	39.1	92.2	29	31.5	13.4	212	0	0	157	86	47	116	8	0.6	97.6	30	24	60	0	4	7.3	92	0	0.05	0.97	29.9	265	0.4	2	7	156	66.7	53	113.239	27.408	1	1	0	1	0	0	0	0	9	9
	9	6.1	4.42	14.5	42.7	96.4	32.8	34	12.5	141	2	0	174	85	45	93	18	0.69	78.6	28	14	97	0	4	7.5	108	5.7	0.02	0.97	25.9	239	0.7	2	9	145.9	45.8	47.95	100.59	21.5157	0	1	0	0	0	0	1	1	0	0
	19	8.6	4.58	15.5	45.1	98.5	33.9	34.4	13.8	261	0	0	220	206	65	119	15	1.21	60.4	42	29	68	0	4	7.5	80	5.5	0.11	0.99	28	337	0	1	6	173	82	67.25	111.606	27.3982	0	0	0	1	0	0	0	0	5	7
	21	11.1	4.32	13.8	41.1	95.3	32.1	33.6	13.8	195	0	0	128	76	50	78	21	0.99	74.7	23	27	52	0	4	6.9	120	6.3	0.09	0.95	30.5	335	0	1	7	161	64.3	58.25	106.791	24.8061	0	1	0	0	1	0	0	1	10	9
	16	8	4.74	14.9	44.3	93.6	31.5	33.7	12.7	224	0	0	227	236	34	160	19	0.58	103.1	24	22	107	0	4	7.9	159	11.7	0.24	0.97	25	295	0	2	6	160	54.7	55	102.233	21.3672	1	1	1	1	0	0	0	0	5	3
	45	4.81	4.9	15	43.9	89.6	30.6	34.2	12.4	230	0	0	215	74	39	141	10	0.69	114	17	13	70	0	4	7.1	97	5.6	0.42	0.98	32.1	408	1.3	1	6	165.9	83.2	61.925	116.786	30.2295	0	0	0	1	1	0	0	0	11	15
	17	5.15	3.72	12.5	36.7	98.7	33.6	34.1	12	260	0	0	220	164	99	87	15	0.66	91	38	13	97	0	4	6.7	91	6.4	0.42	1	32.1	353	0.7	2	6	148	47.7	49	101.354	21.7768	0	0	1	1	0	0	0	0	4	3
	10	5.59	5.01	14.9	44.4	88.6	29.7	33.6	13.2	195	9	0	164	80	51	83	22	1.01	75.7	13	12	64	12	4	6.9	59	6.6	0.01	1.08	34.2	321	0.7	1	5	171	66.4	65.75	102.872	22.7078	0	1	1	0	0	0	1	1	7	1
	11	8.41	4.98	14	44.2	88.8	28.1	31.7	12.9	322	0	0	151	0	0	0	36	2.33	29.6	17	17	60	0	4	6.5	115	7.8	0.08	1.03	37.1	418	0.4	1	5	153	61.3	52.25	109.683	26.1865	1	1	1	0	0	0	0	0	3	NA
	23	10.25	4.66	15	44.7	95.9	32.2	33.6	12.9	226	0	0	187	111	49	137	12	0.82	96.7	22	17	86	0	4	7.2	100	5.5	0.11	0.92	32.4	252	0.9	1	5	170	69.5	65	105.347	24.0484	0	0	0	0	1	1	0	0	8	NA
	12	6.3	3.63	11.6	36	99	32.1	32.4	13.5	177	0	0	162	119	56	104	41	1.77	27.3	22	11	74	0	4.1	7.3	85	5.6	0.08	0.99	28.3	356	0.7	2	8	155	55.8	52.5	106.6	23.2258	0	1	0	1	0	0	1	1	5	3
	13	6.7	4.58	13.3	40.9	89.3	29.1	32.6	15.8	256	0	0	305	107	60	244	25	1.32	52.5	27	7	48	0	4.1	7.4	121	6.3	1.42	0.95	31.8	317	0	1	7	161	61.5	58.25	106.306	23.7259	1	1	0	1	0	0	0	0	5	7
	104	11.2	5.37	18.1	51.1	95.2	33.7	35.4	13.3	173	0	0	201	160	35	133	16	0.7	0	34	33	54	0	4.1	7.7	113	6.9	0.14	1.01	27.8	221	1.9	1	7	166	69.3	62	108.889	25.1488	0	1	1	0	1	1	0	0	19	7
	0	4.8	4.05	13.2	38.5	94.9	32.6	34.3	14.3	77	0	0	144	104	62	83	39	2.1	0	25	25	106	0	4.1	6.5	32	5.7	0.03	0.87	19.6	279	0.8	2	7	143	48.5	46.5	105.773	23.7175	1	1	0	0	0	0	0	0	11	4
	67	4.97	4.51	14.1	42.9	95.1	31.3	32.9	12.8	174	0	0	189	75	72	112	17	0.85	89.4	37	36	87	57	4.1	7.3	107	0	1.19	1.07	33	403	0.6	1	6	167.7	66.3	63.275	105.973	23.5748	0	1	0	0	0	0	1	0	18	10
	26	9.29	4.21	13.6	38.9	92.4	32.3	35	13.2	143	0	0	124	63	45	62	25	1.38	49.5	21	22	81	0	4.1	7.2	115	0	0.08	0.95	26	284	1	1	8	162	55.8	59	101.717	21.262	1	1	0	1	0	0	1	0	15	15
	61	6.34	4.35	13.5	39.8	91.5	31	33.9	11.6	196	45	0	154	66	33	101	16	1.01	72	19	9	46	8	4.1	7.4	236	5.9	0.08	1.09	37.3	278	0.9	1	7	158	57.2	56	104.873	22.913	0	1	1	0	1	0	1	0	10	5
	10	10	4.02	12.9	36.6	91.1	32.1	35.2	12.9	168	29	0	151	63	46	99	19	0.96	76.4	28	18	96	0	4.1	8.3	103	5.9	3.1	0.98	26.2	353	0	1	7	165	57	61.25	101.086	20.9366	0	1	0	0	0	0	0	0	7	6
	76	6.15	5.18	14.3	44.1	85.1	27.6	32.4	14.6	242	22	0	214	76	69	114	9	0.44	156.1	90	132	276	237	4.1	7.8	71	0	0.5	0.98	33.5	366	0.7	2	4	157.7	55.9	53.85	105.566	22.4775	1	1	0	0	0	0	0	0	10	28
	14	8.02	3.53	11.6	34.8	98.6	32.9	33.3	13	240	0	0	227	135	58	133	18	1.01	71.5	28	27	74	0	4.1	7.3	97	5.7	0.14	0.89	30.2	394	0.5	1	7	159	69.7	56.75	113.495	27.5701	0	1	0	0	1	0	0	0	3	0
	41	8.99	4.12	13.1	37.6	91.3	31.8	34.8	12.5	217	0	0	122	256	29	57	20	1.07	67.2	23	26	56	0	4.1	6.8	155	7.9	0	0.99	31.2	397	0.6	1	7	165	71.2	61.25	110.753	26.1524	1	1	1	0	0	0	0	0	4	2
	5	3.98	3.74	11.3	33.4	89.3	30.2	33.8	12.9	225	0	0	174	232	33	94	20	1	53.2	15	8	92	16	4.1	7.3	88	6.7	0.17	0.92	24.8	367	0.3	2	8	156	48	53	100.045	19.7239	0	1	1	0	0	0	0	0	0	0
	10	8.15	4.48	12.9	40.4	90.2	28.8	31.9	13.9	174	0	0	70	61	28	34	28	1.11	65	31	20	48	0	4.1	6.8	91	6.9	2.53	2	32.2	416	0.5	1	7	163	61.2	59.75	104.991	23.0344	0	1	1	1	1	1	0	1	12	6
	38	12.02	3.86	11.5	33.2	86	29.8	34.6	14.7	288	0	0	236	86	54	146	23	0.67	86.9	147	40	80	0	4.1	6.9	74	0	4.25	1.04	28.2	502	0.7	2	7	150	51.7	50	105.397	22.9778	1	0	0	1	1	0	0	0	12	3
	33	9.27	4.48	13.8	40.7	90.8	30.8	33.9	12.2	304	0	0	256	105	56	179	19	0.78	70.9	23	22	105	0	4.1	6.9	108	6.9	0.16	0.98	31.2	340	0.7	2	8	145.4	47.2	47.7	103.542	22.3261	0	1	0	1	0	0	0	0	1	4
	19	4.5	4.44	13.2	39.9	89.8	29.8	33.2	13.4	195	0	0	198	91	49	123	17	0.6	101	21	25	60	0	4.1	7.3	183	8.1	1.31	1.05	48	284	0	2	6	165	57.8	57.5	104.197	21.2305	0	0	1	0	0	0	0	0	23	15
	12	9.39	4.75	16	44.5	93.7	33.7	36	12.3	295	0	0	193	84	42	135	10	0.83	92.7	14	14	67	17	4.1	6.6	104	5.2	0.17	0.99	35.1	377	0.8	1	6	163	58.9	59.75	103.386	22.1687	0	1	0	0	1	1	0	0	14	18
	54	7.4	4.28	14.4	42.3	98.8	33.6	34	14.5	270	0	0	117	41	60	40	12	0.84	90.3	46	32	76	0	4.1	6.9	68	0	0.27	0.9	31.7	294	0.8	1	7	160	52.1	57.5	100.063	20.3516	0	1	0	1	1	1	0	0	3	3
	67	7.09	4.04	12.5	37.8	93.6	30.9	33.1	12	266	0	0	181	90	58	105	5	0.68	109.4	29	13	44	0	4.1	6.9	52	5.4	0.01	0.97	29.6	257	0.8	2	2	170	62.1	60	105.438	21.4879	0	0	0	0	0	0	0	0	14	0
	16	13.17	4.36	13.1	38.4	88.1	30	34.1	12.6	288	39	0	188	98	52	120	17	0.94	77.7	17	19	103	105	4.1	7.7	179	8.5	0.4	0.99	33.9	319	0.5	1	7	165	61.4	61.25	104.081	22.5528	1	1	1	0	0	0	0	0	8	0
	44	7.86	4.71	13.2	40.4	85.8	28	32.7	13.2	251	0	0	215	191	31	141	22	1.27	40.3	25	43	54	0	4.1	7.4	86	7	0.01	0.92	35.8	362	0.6	2	8	145	66.8	47.5	120.922	31.7717	1	1	1	0	0	0	0	0	9	0
	13	4.09	3.3	11.1	34.7	105.2	33.6	32	13.2	199	0	0	130	121	37	67	9	0.62	133.2	18	24	112	0	4.1	6.6	88	6	1.37	1.04	31.7	431	0.2	1	5	158	59.2	56	106.362	23.7141	0	1	0	0	1	0	0	0	2	NA
	21	9.19	3.71	10.6	32.9	88.7	28.6	32.2	12.5	219	0	0	167	123	52	138	25	1.56	32.8	16	12	51	27	4.2	7.4	235	6.9	22.4	1.26	43.3	233	0.6	2	7	154	46.9	52	101.408	19.7757	1	1	1	0	0	0	1	0	17	9
	33	6.4	4.52	15.4	44.8	99.2	34.2	34.5	12.2	203	0	0	208	111	52	140	10	0.63	105.8	16	9	46	0	4.2	7.5	85	5.1	0	0.97	31.9	248	0	2	3	156	48	53	101.564	19.7239	0	0	0	1	0	0	0	0	11	5
	36	12.06	5.05	15.6	45.8	90.7	30.9	34.1	12.1	191	0	0	195	116	31	112	18	0.75	74.7	34	36	58	0	4.2	7.5	203	6.5	0.05	1.13	25.3	302	1.2	2	7	150	69.5	50	121.761	30.8889	0	0	1	0	0	0	1	0	19	8
	37	7.65	4.48	13.5	39.7	88.6	30.1	34	12.5	236	0	0	223	81	62	173	17	0.47	134.3	15	15	78	0	4.2	7.1	228	11.2	0.39	0.92	25.3	356	0	2	6	160	86.4	55	129.305	33.75	0	0	0	1	0	0	0	0	6	8
	18	6.07	4.79	15	46.2	96.5	31.3	32.5	13.6	236	24	0	175	100	72	86	21	0.73	76.5	20	14	87	14	4.2	7.3	114	6.6	0.01	0.96	26	313	0.7	2	8	155	73.5	52.5	122.178	30.5931	1	1	0	0	0	1	1	0	9	5
	12	4.6	5.11	13.2	40.1	78.4	25.9	33	14.4	223	0	0	202	36	75	135	9	0.39	171.9	45	49	308	0	4.2	7.4	66	6.1	0.11	0.98	33.8	366	0	2	5	155	46	52.5	100.335	19.1467	0	0	0	0	0	0	0	0	7	5
	10	6.94	5.16	15.7	48.3	93.6	30.4	32.5	12.4	143	0	0	150	59	57	91	14	1.03	69.8	17	11	82	0	4.2	6.8	89	0	0.16	1.03	32.1	332	0.3	1	7	170	63	65	104.215	21.7993	0	0	0	0	1	1	0	0	4	6
	43	8.52	4.39	13.8	40.1	91.3	31.4	34.4	12	297	0	0	190	167	41	108	9	0.82	69.7	27	27	100	0	4.2	7.5	100	5.6	0.14	0.94	30	349	0.5	2	6	162	63.3	56	110.934	24.1198	0	1	0	1	0	0	0	0	10	7
	0	7.3	4.18	13.5	40.6	97.1	32.3	33.3	12.7	260	0	0	142	62	59	48	21	0.58	102.5	22	22	133	0	4.3	7.2	94	5.1	0.01	1.03	33.1	332	0.6	2	7	155	56.8	52.5	110.432	23.642	1	1	0	1	0	0	0	0	1	1
	22	9.37	4.58	13.3	39.9	87.1	29	33.3	12.9	270	0	0	255	207	39	242	11	0.75	108.5	26	42	85	0	4.3	7.2	88	5.7	0	0.89	28.3	234	0.3	1	5	170	79.3	65	116.191	27.4394	0	1	0	1	1	1	0	0	8	5
	12	4.74	4.61	14.5	45.2	98	31.5	32.1	13.4	193	0	0	145	94	47	46	17	1.21	61	40	14	47	29	4.3	7	91	0	0.05	0.97	31.3	391	0.8	1	6	160	59.3	57.5	108.322	23.1641	0	0	0	1	1	1	0	1	5	5
	0	12.1	3.67	12	33.6	91.6	32.7	35.7	13	181	24	0	176	275	44	57	42	2.22	29.7	17	22	82	0	4.3	7.6	0	6.9	0.16	0.95	26	332	0.7	1	6	165	65	61.25	109.57	23.8751	0	1	1	0	0	0	0	0	2	0
	24	12.6	5.48	16.9	51.3	93.5	30.9	33	13	256	0	0	175	61	44	146	12	1.15	63.4	26	22	64	0	4.3	6.8	111	5.8	0.68	0.91	28.3	327	0	1	6	169	61.9	64.25	105.492	21.6729	0	1	0	1	0	0	0	0	18	7
	44	7.67	5.01	15.9	44.8	89.4	31.7	35.5	12.4	330	0	0	257	274	33	172	20	0.9	84.7	20	29	91	0	4.3	7.1	167	9.6	3.12	0.97	35	473	0.8	1	6	172	77.8	66.5	114.103	26.298	1	0	1	1	1	1	0	0	16	13
	3	6.15	3.83	11.9	35.2	91.9	31.1	33.8	12.8	378	0	0	209	91	35	135	10	0.76	73.8	27	12	58	0	4.3	7.5	110	5.7	0.13	1.03	39	336	0.6	2	7	145	51.5	47.5	110.529	24.4946	0	0	0	0	0	0	0	0	1	0
	39	10.16	4.56	14.4	42.2	92.5	31.6	34.1	11.7	123	0	0	211	136	46	155	20	0.73	82.1	70	118	69	0	4.3	7.8	307	10.8	0.95	0.91	28.6	298	0.3	2	5	150	90.4	50	140.711	40.1778	0	1	1	0	0	0	0	0	21	2
	15	6.23	4.55	15.1	44.7	98.2	33.2	33.8	12.4	235	0	0	190	128	41	126	17	0.82	94.1	18	18	67	0	4.3	6.6	87	0	0.17	1	30.3	308	0.5	1	6	165	66	61.25	110.251	24.2424	1	1	0	1	1	0	0	0	7	NA
	29	2.7	4.25	13.2	36.7	86.3	31.1	36	12.9	269	0	0	168	27	87	61	6	0.44	144	22	18	124	18	4.4	7.4	105	5.3	0	1.05	34.8	353	0.7	2	4	155	47.8	52.5	104.803	19.8959	0	0	0	0	0	0	0	0	4	0
	6	7.72	3.9	12.8	37.4	95.9	32.8	34.2	11.9	200	0	0	116	62	40	44	11	0.58	100.9	24	20	56	0	4.4	7.3	95	5.8	0.55	1.13	36.9	340	1.9	2	7	153	45	51.5	103.273	19.2234	1	1	0	0	0	0	1	0	10	6
	23	1.5	3.41	12	34.6	101.5	35.2	34.7	16.2	316	44	0	213	79	44	138	10	0.75	107.5	24	12	107	0	4.4	7.6	87	5.8	2.99	1.07	23.9	325	1.7	2	6	161	50.5	55.5	104.779	19.4823	0	0	0	0	0	0	0	0	13	11
	16	8.56	4.87	15.3	44.3	91	31.4	34.5	13.3	396	17	0	209	97	66	118	21	1.55	43.1	30	23	61	0	4.4	7.6	71	6.8	0.06	0.91	31.9	325	0.8	1	8	158.2	56	56.15	108.425	22.3756	0	1	1	1	1	0	0	0	8	7
	9	8.13	5.28	16.6	45	85.2	31.4	36.9	12.1	130	0	0	128	86	43	80	10	0.74	104.3	15	14	56	0	4.4	7.9	185	7.2	0	1.02	24.8	239	1	1	7	164	66.5	60.5	112.672	24.7249	0	1	1	1	1	0	0	0	4	3
	24	6.41	4.49	14.1	42.6	94.9	31.4	33.1	13	215	0	0	201	86	77	135	13	0.67	88.4	18	15	72	0	4.4	7.5	121	5.9	0.2	0.87	29.9	402	0.7	2	6	157	55.6	53.5	110.173	22.5567	0	0	0	0	1	1	0	0	11	8
	7	7.55	4.66	12.5	39.4	84.5	26.8	31.7	13.2	256	0	0	160	73	47	93	19	0.74	75.1	26	15	94	0	4.5	8.4	92	5	0.26	1.02	53.7	372	0.8	2	8	154.5	51.4	52.25	109.377	21.5331	0	1	0	0	0	0	0	0	6	4
	10	7.82	4.53	14.5	43.3	95.6	32	33.5	13	247	0	0	215	121	75	111	17	0.6	100.3	27	29	66	0	4.5	7.5	105	5.8	0.07	0.92	28.6	310	0.7	2	6	157	64.5	53.5	118.629	26.1674	0	1	0	1	0	0	0	0	5	7
	94	18.21	4.81	14.3	44	91.5	29.7	32.5	13.3	297	0	0	228	113	61	128	30	1.25	40.8	25	15	91	25	4.6	8.7	0	7.5	3.25	1.14	26.1	431	1.1	2	8	151.1	50.8	50.55	111.78	22.2502	0	1	1	1	0	0	1	0	20	18
	41	11.18	4.31	12.9	38.4	89.1	29.9	33.6	12.6	382	0	0	216	119	60	89	33	1.1	49.4	15	8	56	0	4.7	8.3	208	7	0.23	1.53	26.1	336	0.4	2	6	154	56.1	52	116.381	23.6549	0	1	0	0	0	0	0	0	1	32
	68	9.95	5.44	17.6	51	93.8	32.4	34.5	11.9	248	0	0	251	152	64	165	11	0.9	88.7	22	30	98	0	4.8	8.2	194	9	0.13	0.99	31.9	367	1.1	1	5	167	78.3	62.75	124.946	28.0756	1	1	1	0	1	0	0	1	13	21
	14	6.5	3.22	10.5	30.7	95.1	32.6	34.2	13.4	228	0	0	166	104	40	132	36	2.8	16.1	20	11	76	0	3.5	6.6	96	6.1	0.11	1.01	26.6	391	0	2	8	155	64.1	52.5	104.079	26.6805	1	1	0	1	0	0	1	0	14	14
	47	15.3	4.56	12.8	40.4	88.5	28	31.7	15.3	559	0	0	204	105	35	142	14	0.98	48.7	15	10	212	0	3.5	6.4	80	6	4.72	1.51	34.3	466	0.5	2	8	158	60.9	54	100.193	24.3951	1	1	1	1	0	0	1	1	14	8
	0	5.89	3.27	10.7	31.8	97.2	32.7	33.6	11.7	128	34	0	152	76	32	98	19	1	72.5	18	12	47	41	3.6	6.6	118	5.9	0.74	0.98	37	264	0	1	7	165	73	61.25	104.384	26.8136	1	1	0	0	1	0	1	1	22	22
	63	10.5	4.5	14.1	41	91	31.3	34.4	13.9	188	0	0	164	71	61	100	12	0.84	103	55	29	55	0	3.6	6.2	109	5.8	0.26	1.02	34.5	255	0.8	1	7	170	75.4	65	103.056	26.09	0	0	0	0	0	0	0	0	17	12
	82	10.03	4.91	14.2	43.9	89.4	28.9	32.3	13.7	139	0	0	162	70	58	106	20	1.28	53.7	23	17	73	0	3.7	6.7	108	6.1	0	1.05	31.5	318	0	1	8	180	76.4	72.5	100.146	23.5802	0	1	0	0	1	1	1	0	13	22
	70	6.87	3.87	12.6	39.1	101	32.6	32.2	12.5	321	22	0	174	111	39	109	29	0.93	58.3	22	54	81	60	3.7	6.7	0	0	0.6	1.06	26.1	419	0.9	2	7	163	62.3	56.5	102.184	23.4484	0	1	1	0	0	0	1	0	10	7
	64	8.1	3.68	12.9	36	97.9	35	35.8	13	317	32	0	259	113	69	159	15	0.63	102.3	18	3	83	4	3.7	6.1	100	5.4	0.47	0.89	32	375	1.2	2	8	150	61	50	107.077	27.1111	0	1	0	1	0	0	1	0	15	15
	108	10.36	4.46	13.2	39.3	88.1	29.6	33.6	14.2	330	0	0	210	111	42	113	21	0.72	123.8	36	51	84	0	3.8	7.5	164	7.9	0.18	0.92	23.9	308	0.8	2	7	160	60.3	55	103.44	23.5547	0	0	1	0	0	0	0	0	19	15
	31	8.51	3.39	9.3	30.6	90.3	27.4	30.4	17.9	231	0	0	111	53	43	42	11	1.03	58	23	11	47	0	3.8	6.5	150	5.5	1.07	1.1	25	274	0.8	2	4	160	65.5	55	107.383	25.5859	0	1	0	0	0	0	1	0	20	27
	78	5.18	3.55	11.1	31.8	89.6	31.3	34.9	12.7	184	14	5.2	161	54	64	63	14	0.73	106.6	22	13	76	25	3.8	6.7	0	6.1	0.39	1.04	36.5	235	1.2	2	8	145.2	53.2	47.6	104.328	25.2336	0	1	0	0	0	0	1	0	18	9
	0	7.1	4.21	13.8	40.6	96.3	32.8	34	12.6	177	0	0	188	69	56	136	23	0.48	129.8	32	22	90	0	3.8	6.7	71	5.8	0.12	0.98	22.7	305	0	2	6	162	72	56	111.336	27.4348	1	0	0	0	0	0	1	0	13	9
	31	6.5	4.34	15.6	45	103.5	35.9	34.7	13.4	162	0	0	197	111	46	113	15	1.13	65.1	32	15	59	0	3.8	6.4	124	5.8	0.04	0.89	23.7	294	0	1	6	167	76	62.75	108.227	27.2509	0	0	0	0	0	0	0	0	28	27
	25	6.7	4.25	12.1	35.1	82.5	28.4	34.4	13.1	131	0	0	124	133	41	62	36	1.29	40.3	16	11	43	0	3.9	6.6	145	6.9	0.14	1.05	20.2	372	0.3	2	7	155	66	52.5	111.664	27.4714	0	1	1	0	0	0	0	1	22	13
	5	6.56	4.73	10.7	36.2	76.5	22.6	29.6	17.7	416	0	0	196	69	45	124	16	1.16	59.8	21	10	116	0	3.9	7.8	99	0	0.29	0.99	29.1	413	0.4	1	8	168	64.2	63.5	101.401	22.7466	1	0	0	0	1	0	0	0	3	2
	100	6.2	4.45	13.5	38.4	86.3	30.3	35	13.9	208	0	0	190	163	39	103	10	0.7	116.2	23	29	62	14	3.9	6.7	148	5.7	0.24	1.98	32.8	237	0	1	5	168	74	63.5	107.836	26.2188	1	0	0	0	0	0	0	1	22	23
	0	4.1	4.53	13.7	41.7	92.2	30.4	33	14.2	192	0	0	192	141	35	157	8	0.64	94	19	18	61	0	3.9	6.7	118	6.9	0.14	0.97	29.5	327	0	2	6	158.5	63.6	54.25	108.128	25.3162	0	0	1	1	0	0	0	0	4	0
	36	8.86	4.33	12.5	37.4	86.4	28.9	33.4	13.1	300	0	0	151	87	59	73	16	0.7	80.5	23	18	142	0	3.9	6.9	118	5.5	8.52	1.09	30.6	320	0.6	2	8	154.5	58	52.25	105.53	24.298	0	1	0	0	0	0	0	0	19	21
	15	9.04	4.72	14.9	45.3	96	31.6	32.9	13.6	200	15	0	225	92	45	149	16	0.61	93.3	29	16	168	13	3.9	7.3	95	6.4	0.55	1.08	31.6	305	1.4	2	8	144	47.6	47	101.473	22.9552	1	1	0	0	0	0	0	0	1	2
	10	13.33	3.63	10.9	33.6	92.6	30	32.4	14.3	146	0	0	90	0	0	0	62	4.34	9.9	33	18	41	0	3.9	6.9	0	7.9	36.8	1.15	30.3	546	0.6	2	7	153	53.1	51.5	102.237	22.6836	0	0	1	0	0	0	0	0	25	0
	22	6.9	4	13.8	40.3	100.6	34.4	34.2	13.6	233	0	0	213	113	57	125	11	0.68	99.8	22	1	30	11	4	6.9	143	7	0.14	1	30.1	302	0.9	2	8	149.3	62.4	49.65	113.168	27.994	1	1	1	0	0	0	1	0	12	12
	8	6.2	3.75	12.2	35.7	95.2	32.6	34.2	13.6	137	0	0	172	75	65	103	11	0.69	82.1	36	26	62	0	4	7	116	6.3	0.15	1.02	31.4	260	0	2	7	150	53	50	104.962	23.5556	0	1	1	0	0	0	1	0	3	0
	11	9.7	4.9	12.2	38.5	78.6	24.8	31.6	16.9	342	0	0	215	157	34	165	10	0.49	134.8	36	36	115	0	4	7.2	245	8.8	0.59	1.04	27.2	272	0	2	4	163	69.7	56.5	112.202	26.2336	0	0	0	1	0	0	0	0	18	19
	0	8.81	5.2	16.4	45.5	87.5	31.5	36	12.5	195	0	0	90	0	0	29	8	0.85	87.9	25	50	78	0	4	6.6	104	5.7	0.03	1.16	37.4	278	0.9	1	7	165	69.6	61.25	108.145	25.5647	1	1	0	0	0	0	0	0	10	2
	42	9.39	4.34	13.3	41.3	95.2	30.6	32.2	12.9	281	51	0	197	45	61	76	22	1.05	66.6	13	10	56	11	4	6.9	155	6.5	0.03	0.88	34	312	0.4	1	8	162	56.1	59	100.41	21.3763	0	1	1	0	0	0	0	0	2	2
	38	8.9	4.99	15.9	45.7	91.4	31.8	34.7	13.2	230	9	0	244	241	54	171	14	1.01	86.7	29	51	88	0	4.1	6.7	97	5.8	0.48	0.96	25.8	267	0	1	3	180.2	105	72.65	122.547	32.3355	0	0	0	1	1	1	0	0	10	16
	17	8.4	4.73	15.5	47.6	100.6	32.7	32.5	13.5	206	0	0	233	64	75	166	19	1.08	70.7	22	16	61	15	4.1	6.9	132	5.8	0.11	1.06	27.7	328	0	1	5	167	68.4	62.75	107.734	24.5258	0	1	1	1	1	1	0	0	19	15
	14	7.64	4.12	12.3	37.6	91.3	29.9	32.7	14.4	230	0	0	202	83	37	160	18	0.68	86.3	18	12	67	0	4.1	6.9	104	6.1	0.16	1	26.5	383	0.5	2	6	163	65.5	56.5	110.621	24.6528	0	1	1	1	0	0	0	0	13	9
	101	11.5	4.06	12	36.8	90.7	29.5	32.5	13.3	231	0	0	244	126	54	175	19	0.55	108.3	29	21	55	74	4.1	7.1	116	6	1.07	1.03	25	439	0	2	7	150	54.3	50	107.565	24.1333	0	1	0	1	0	0	0	0	10	10
	14	7.3	3.36	10.3	30	89.3	30.7	34.3	13.8	160	0	0	163	71	43	109	58	7.92	6.6	18	10	56	0	4.1	7.2	114	5.9	0.3	1	31	296	0.3	1	7	165	62.2	61.25	104.626	22.8466	0	1	1	0	1	1	0	0	10	9
	5	7.87	4.78	15.3	43.9	91.8	32	34.9	12.3	208	0	0	172	132	29	106	10	0.86	91	24	26	77	0	4.1	6.9	152	6.3	0.21	1.05	32.3	321	0.7	1	5	172.4	78.45	66.8	111.252	26.3948	1	1	1	0	0	1	0	0	0	0
	54	16.13	5.03	15.3	43.9	87.3	30.4	34.9	12.6	290	0	0	193	97	46	93	25	1.26	55.6	24	29	87	0	4.2	7.9	290	7.4	1.21	1.03	30.1	387	0.7	1	7	170	66.7	65	106.589	23.0796	1	1	1	1	1	1	1	0	7	7
	29	8.74	3.34	10.1	31	92.8	30.2	32.6	13.8	132	58	8.8	120	75	33	73	21	1.01	52.6	22	11	65	16	4.2	7.6	101	5.9	0.2	1.1	45.1	293	0.7	2	8	162	51.2	56	101.924	19.5092	0	1	1	0	0	0	1	0	14	13
	20	9.85	4.35	12.8	38.6	88.7	29.4	33.2	14.8	401	0	0	277	63	58	171	12	0.83	67.6	21	9	95	18	4.2	7.7	86	0	0.04	1.69	36.5	290	1	2	7	160	55.5	55	105.877	21.6797	1	0	0	1	0	1	0	0	18	16
	15	5.24	4.04	13.1	39	96.5	32.4	33.6	12.6	125	0	0	122	97	39	55	21	1.41	48	28	13	65	0	4.2	7.2	83	5.9	0	1	28.2	296	1	1	8	162	69	59	112.566	26.2917	0	1	1	1	0	0	0	1	10	2
	18	9.13	3.92	13.5	40.3	102.8	34.4	33.5	11.8	193	2	0	197	96	77	102	12	0.6	93.9	24	13	73	0	4.2	6.6	106	5.6	0.01	0.98	28.3	254	1.1	2	9	145	42	47.5	100.67	19.9762	0	0	0	0	0	0	1	0	15	32
	12	5.8	3.93	12.5	37.1	94.4	31.8	33.7	15.1	195	0	0	139	44	56	86	19	1.03	55.3	36	17	69	0	4.2	6.5	96	5.8	0.02	1.6	43.7	273	2	2	7	156	61	53	111.792	25.0657	1	0	0	1	0	0	1	0	19	19
	6	6.57	4.76	14.4	42.9	90.1	30.3	33.6	12.1	205	0	0	202	101	53	120	9	0.61	98.7	49	74	166	0	4.2	6.8	88	6.2	0	1.07	64.4	207	0.8	2	6	161	66	55.5	113.387	25.462	1	1	0	0	0	0	0	0	6	4
	28	16.98	4.37	14	41.2	94.3	32	34	12.1	236	3	0	180	114	38	125	18	1.22	61	15	10	65	10	4.2	7.1	105	5.5	0.07	1	35.7	284	0.3	1	5	164	72	60.5	113.424	26.7698	0	0	0	0	1	1	0	0	23	21
	20	9.1	4.24	13.2	38.9	91.7	31.1	33.9	13.2	201	0	0	167	178	46	107	21	1.16	62.6	23	12	58	0	4.2	7	85	5.7	0.06	1.01	29.8	321	0.6	1	6	178	66.3	71	102.738	20.9254	0	1	0	0	0	0	0	0	33	14
	12	9.41	4.1	13.4	38.6	94.1	32.7	34.7	12.8	214	0	0	127	74	44	59	28	1.5	44.6	16	26	49	0	4.3	7.6	144	6.6	0	2.08	33.3	303	0.6	1	8	172	59	66.5	102.314	19.9432	1	1	1	1	1	0	1	0	13	13
	167	20.29	4.46	12	36.4	81.6	26.9	33	12.6	185	0	0	263	189	29	143	8	0.75	83.8	24	19	96	0	4.3	8.1	140	7	9.24	1.14	28.9	220	0.6	2	4	160	77.6	55	124.152	30.3125	0	1	1	1	0	0	0	0	20	20
	22	12.18	5.64	17	49.3	87.4	30.1	34.5	11.7	296	0	0	165	54	53	96	13	0.77	104.8	29	23	71	0	4.3	7.8	87	5.3	0.01	0.96	30	262	0.9	1	5	160	60.7	57.5	109.338	23.7109	0	0	0	0	0	0	0	0	18	14
	22	9.82	3.85	11.6	34.3	89.1	30.1	33.8	12.3	358	0	0	198	61	66	133	21	0.66	89.9	25	20	81	0	4.3	7.2	103	0	0.15	1.01	26.1	350	0.6	2	6	154	52.3	52	107.258	22.0526	0	1	0	0	0	0	0	0	12	13
	14	8.92	4.21	13.1	40.6	96.4	31.1	32.3	11.9	411	0	0	239	54	60	155	14	0.71	80.3	14	11	78	10	4.4	7.9	95	0	0.01	0.86	29	308	0.6	2	7	155	46.7	52.5	103.929	19.4381	1	0	0	1	0	0	0	0	12	7
	14	6.5	3.71	13	37	99.8	35	35.1	13	141	0	0	165	0	0	0	16	1.37	37.4	59	40	109	0	4.4	6.8	0	0	0.04	1	27	283	0	2	7	155	51	52.5	107.345	21.2279	0	1	0	0	0	0	1	0	4	4
	36	8.28	4.11	12.1	35.6	86.6	29.4	34	12.6	242	0	0	222	58	76	144	16	0.8	68.2	28	18	55	0	4.4	7.3	0	5.9	1.07	0.99	23.7	403	0.7	2	8	150	55	50	112.706	24.4444	0	1	0	1	0	0	1	0	23	23
	35	8.33	5.03	12.1	38.3	76.1	24.1	31.6	20.2	410	0	0	270	181	36	184	18	0.67	87.2	17	7	86	0	4.4	7.4	0	5.5	0.58	0.99	35.9	444	0.3	2	6	157	61	53.5	114.382	24.7475	0	1	1	1	0	0	0	0	7	7
	31	14.37	5.46	16.7	48.4	88.6	30.6	34.5	12.6	208	0	0	159	153	38	93	17	0.73	110.4	25	44	78	43	4.4	7.1	94	0	0.2	1	28.6	278	1.4	1	5	175	77	68.75	113.54	25.1429	0	1	0	1	1	1	1	0	22	17
	14	8.71	3.6	11.5	35	97.2	31.9	32.9	11.9	248	14	0	261	115	53	149	22	0.71	79.8	15	17	52	0	4.4	6.5	95	6.2	0.02	0.93	32	293	0.6	2	7	140	39	45	102.976	19.898	0	1	0	1	1	1	0	0	3	9
	10	11.31	3.86	11.8	36.5	94.6	30.6	32.3	13.1	285	0	0	194	72	55	97	21	0.96	55.7	21	12	65	0	4.4	7.3	141	7.4	0.03	1.01	31.5	352	0.3	2	8	150	50.6	50	109.036	22.4889	1	1	1	0	0	0	0	0	6	2
	18	15.01	4.09	12.5	36.6	89.5	30.6	34.2	12.7	305	0	0	217	84	98	89	30	1.69	30.2	84	50	151	215	4.5	7.8	105	6.4	2.34	0.98	26.1	431	0.6	2	6	158	58	54	113.144	23.2335	0	0	0	0	0	0	0	0	13	9
	14	10	4.57	14.2	39.5	86.4	31.1	35.9	12.5	237	0	0	145	87	56	65	22	0.93	57.7	21	11	74	0	4.5	7.6	116	8.4	0.29	0.96	32	358	0.8	2	8	155	47.9	52.5	106.401	19.9376	1	1	1	0	0	0	0	0	7	3
	22	10.5	5.25	15.9	48.7	92.7	30.3	32.7	13.5	303	0	0	242	99	70	139	12	0.85	88	28	10	86	16	4.5	8	146	6.2	0.2	1.16	28.3	336	1.6	2	6	165	71.9	57.5	120.498	26.4096	1	1	1	0	0	0	1	0	20	18
	65	14.9	4.5	12.5	38.5	85.6	27.7	32.4	14.2	275	0	0	217	50	69	111	11	0.61	237.8	32	16	75	13	4.5	7.5	114	5.8	0.03	0.98	27.3	296	0.7	2	3	150	57.9	50	116.644	25.7333	0	0	0	0	0	0	0	0	20	25
	18	9.57	4.57	13.9	41.7	91.2	30.4	33.3	14	202	0	0	137	78	49	72	16	0.68	118.6	37	30	86	33	4.5	7.1	367	6.5	0.24	0.94	27.3	226	0.2	1	6	175	77.1	68.75	115.12	25.1755	0	1	1	0	0	1	0	0	25	19
	24	7.31	4.25	13.6	39.4	92.7	32	34.5	12.9	198	0	0	154	85	47	98	12	0.83	91.6	18	15	72	46	4.6	7.6	114	6.5	0.39	1.14	31.4	367	1.5	1	7	165	70.5	61.25	117.872	25.8953	0	1	1	0	0	0	1	0	18	25
	16	6.11	4.56	14.2	41	89.9	31.1	34.6	13.3	177	0	0	166	177	54	74	8	0.75	108.5	35	11	60	0	4.6	7.6	89	5.6	0.01	2.49	37.9	310	1.1	1	5	173	81	67.25	120.1	27.0641	0	0	0	1	1	1	1	0	9	8
	11	9.37	3.5	10.3	32.7	93.4	29.4	31.5	18.3	78	0	0	178	69	38	117	17	1.02	52.9	19	15	184	0	3.3	6	99	0	1.61	1.09	26.2	229	0.5	2	7	150	67.7	50	106.589	30.0889	0	1	0	0	0	0	0	0	5	3
	4	10.33	4.25	12.8	39.3	92.5	30.1	32.6	19.3	96	0	0	214	229	35	138	11	0.59	113.5	28	15	100	0	3.4	6.2	96	5.6	6.28	1.1	30.7	367	1.1	2	3	171	72.8	60.5	101.824	24.8965	0	0	0	0	0	0	0	0	20	20
	21	8.3	3.92	12.1	36.7	93.7	30.9	33	13.9	293	0	0	266	185	58	165	36	2.13	22.2	19	8	80	0	3.4	6.6	87	6.3	0.29	0.84	24.3	407	0	2	8	150	61.7	50	103.104	27.4222	0	1	0	1	0	0	1	0	12	9
	14	6.3	3.78	12.2	37.8	100	32.3	32.3	15.4	89	0	0	134	62	49	62	20	0.86	62	22	8	86	25	3.6	7.8	86	0	0.29	1.36	38.9	248	1.4	2	9	138.3	52.9	44.15	104.648	27.6574	1	1	0	0	0	0	1	0	24	28
	58	22.3	4.99	15.3	45.4	91	30.7	33.8	15.8	34	0	0	121	104	24	86	38	1.16	43.7	15	13	84	29	3.7	8.8	184	7.9	0.49	1.06	27.9	351	1.2	2	8	148	55	49	103.009	25.1096	0	1	1	0	0	0	1	0	21	23
	14	4.31	2.75	7.8	24.9	90.5	28.4	31.3	19.2	228	12	0	140	63	45	85	15	1.12	65.3	19	9	73	37	3.7	6.7	0	0	0.2	1.1	27	241	0.8	1	6	168	73.2	63.5	104.273	25.9354	0	1	0	0	0	0	1	0	14	15
	56	7.16	3.28	9.8	29.5	89.9	29.9	33.2	13.3	213	0	12.9	134	51	53	66	18	0.97	55.4	35	41	122	0	3.8	7.1	156	6.9	1.05	0.99	28.1	340	0.3	2	7	155	60.9	52.5	106.094	25.3486	0	1	1	0	0	0	1	1	5	42
	7	7.93	4.33	12	36.4	84.1	27.7	33	13	278	32	0	133	214	29	70	12	0.91	60.1	13	11	81	22	3.8	6.9	145	6.6	0.11	0.97	32.9	389	0.4	2	7	163	80.9	56.5	117.43	30.449	0	1	1	1	0	0	0	1	6	10
	7	9.3	3.95	12.4	36.3	92	31.3	34.1	15.1	191	55	0	156	137	37	101	11	0.83	88	19	9	273	0	3.9	8	96	5.5	6.26	2.03	42.5	319	1	2	8	147	51.9	48.5	103.864	24.0178	0	1	0	0	0	0	0	0	3	3
	4	17.34	4.44	14.5	40.8	91.9	32.7	35.5	12.4	271	0	0	260	53	49	164	28	1.49	45.4	22	11	101	0	3.9	7.5	127	6.9	3.7	1	30.1	494	1.1	1	8	165	67.3	61.25	105.06	24.7199	0	0	1	1	0	0	0	0	24	42
	11	4.19	2.7	7.8	25.5	94.4	28.9	30.6	15.6	192	49	17.9	186	115	34	117	16	0.97	78.7	14	12	80	0	3.9	7.7	85	7	8.83	1.14	30.8	244	0.5	1	6	165	66.4	61.25	104.447	24.3893	0	1	0	0	1	0	0	0	10	5
	23	6.4	4.1	12.2	35.2	85.8	29.9	34.8	20.2	77	0	0	156	0	0	0	19	0.85	99.3	30	28	103	0	4	6.3	0	0	0.76	0.86	27	317	0	1	4	171	63.7	65.75	101.16	21.7845	0	0	0	0	0	0	0	0	12	14
	16	12	4.1	13.8	42.5	103.7	33.7	32.5	14.6	176	106	0	448	87	52	355	24	0.91	81.3	24	13	71	35	4	7.8	64	5.6	4.56	1.05	32.3	535	0.9	1	7	158	60.3	56	105.662	24.1548	0	0	0	0	1	0	0	0	5	4
	36	6	4.55	13.5	43.1	94.7	29.7	31.4	13.1	115	0	0	123	58	46	58	13	1.04	68.5	25	11	123	72	4.1	7	158	0	0.07	2.35	40.5	287	2.5	1	8	167	62	62.75	103.481	22.231	1	1	0	0	0	0	1	0	20	25
	4	6.88	4.33	13.7	42.2	97.5	31.6	32.5	13	183	0	0	190	0	0	87	13	0.72	77.2	19	11	79	0	4.1	7.1	155	6.5	0.2	1	34.3	372	0.7	2	8	157	64.6	53.5	112.631	26.208	1	1	0	0	0	0	0	0	18	0
	4	7.51	4.58	15.2	46.5	101.5	33.2	32.7	14.3	160	9	0	173	64	58	89	18	0.79	68.5	38	30	47	39	4.1	7.5	158	6.9	0.19	1.03	28.6	281	1.3	2	8	157	72.6	53.5	118.866	29.4535	0	0	0	0	0	0	1	0	4	NA
	5	6.9	4.43	14.5	42.4	95.7	32.7	34.1	13.1	201	0	0	282	212	29	205	15	1.13	62.4	41	22	80	23	4.2	7.5	101	5.6	0.07	1.04	29.5	279	0	1	8	170	63	65	104.215	21.7993	0	0	0	1	0	0	1	0	30	25
	11	9	4.57	15	43.5	95.1	32.8	34.5	12.7	140	0	0	222	80	37	159	18	0.61	97.8	36	22	71	12	4.2	7.1	133	5.5	0.1	1.08	23.7	302	0	2	6	155	52	52.5	105.101	21.6441	1	1	0	1	0	0	0	1	17	42
	10	10.7	4.79	14	41.8	87.3	29.2	33.4	13.7	201	0	0	147	137	45	81	51	4.1	14.4	27	11	89	29	4.2	7.7	134	5.9	7.8	1.06	32.8	665	0	1	7	167	66.8	62.75	108.189	23.9521	0	1	0	0	1	0	0	1	10	42
	17	10.84	5.16	15.1	44.8	86.8	29.3	33.7	12.2	152	0	6.1	126	0	0	0	13	1.25	54.4	42	27	139	0	4.2	7	0	0	0.46	1.01	34.2	254	0.9	1	8	163	57.1	59.75	103.649	21.4912	1	1	0	1	0	0	1	0	13	17
	35	6.4	2.66	8.9	26	98.1	33.7	34.3	16.6	100	16	0	217	169	34	133	12	0.88	89.2	24	7	101	0	4.3	7.8	0	5.8	2.47	1.24	26.1	152	0.9	2	6	155	85	52.5	132.831	35.3798	0	1	1	0	0	0	0	0	7	42
	33	8.18	4.61	14.1	41.7	90.5	30.6	33.8	12.3	118	0	0	109	70	45	61	22	0.85	87.6	19	24	75	0	4.3	7.1	414	7	3.07	1.03	34	324	0.8	1	7	175	65.8	68.75	105.228	21.4857	0	0	0	0	1	0	0	1	17	17
	8	10.3	4.58	14	40.4	88.2	30.6	34.7	13.2	241	0	0	151	62	47	113	18	1.03	69.5	17	9	76	0	4.3	7.1	100	0	0.21	1.04	30.5	332	0.8	1	8	169	55.8	64.25	101.533	19.5371	0	1	0	0	0	0	0	0	2	0
	24	5.02	3.03	10.5	32.2	106.3	34.7	32.6	14.5	131	39	0	122	0	0	48	37	7.3	7.4	18	14	94	40	4.3	7.7	123	0	0.17	0.98	39.1	339	0.4	1	7	167.2	63.5	62.9	107.415	22.7144	0	1	1	0	0	0	0	1	2	5
	8	7.53	3.37	10.8	31.7	94.1	32	34.1	14	182	0	0	151	61	67	66	25	1.13	46.3	40	22	111	0	4.4	7.6	124	6.3	0	1.17	46	336	2	2	8	153	47.5	51.5	105.297	20.2913	0	1	1	0	0	0	1	0	8	4
	5	9.33	4.38	14.6	41.7	95.2	33.3	35	12.5	168	0	0	145	106	53	94	9	0.65	106.3	28	11	85	0	4.5	7	115	5.2	0.2	1.03	25.6	302	0	2	9	150	38	50	100.047	16.8889	0	1	0	0	0	0	1	0	21	42
	10	10.09	4.65	14.1	41.1	88.4	30.3	34.3	11.9	207	0	0	156	0	0	0	14	1.22	62.3	39	25	77	26	4.5	7.6	0	0	2.76	1.27	44.8	371	0.9	1	5	172	70.4	66.5	112.501	23.7966	1	0	0	0	0	0	0	0	4	42
	8	9.2	4.3	14.1	41.8	97.2	32.8	33.8	15	170	20	0	155	101	34	57	8	0.76	81.6	35	29	94	44	4.6	7.4	180	6.2	0.1	0.92	28.4	310	0.6	2	5	156	53	53	111.574	21.7784	0	0	0	1	0	1	1	0	12	42
	6	11.04	4.98	15.1	43.6	87.6	30.3	34.6	11.9	141	0	0	162	49	52	134	11	0.94	84.2	21	20	81	0	4.9	7.7	125	0	1.42	1.19	30.9	150	0.8	1	5	172	74	66.5	120.834	25.0135	0	0	0	0	0	0	0	0	4	3
[truncated: 5 more columns]

## Sheet: Sheet1
No.	HD_add	WBC	RBC	Lab_Hb	HCt	MCV	MCH	MCHC	RDW	PLT	ESR	MFR	Lab_TCol	Lab_TG	Lab_HDL	Lab_LDL	Lab_BUN	Lab_Cr	GFRIDMD	GOT	GPT	ALP	GGT	Albumin	Protein	Lab_FBS	HbA1c	Lab_hsCRP	PTINR	aPTT	Fibrinogen	Bilirubintotal	Sex	Age_range	Height	Weight	idealBW	NRI	bmi	PreviousstrokeHx	HT	DM	Hyperlipidemia	Smoking	smoking_add	Af	Coronaryheartdisease	InitialNIHSStotal	Disnohss
	14	12.8	3.97	12.2	35.9	90.4	30.7	34	14.5	530	0	0	292	145	87	199	27	0.86	95.7	11	10	93	0	2.5	4.9	127	13.4	0	0.79	31.4	575	0.2	1	4	155	50.2	53.75	76.9209	20.8949	0	1	1	1	1	1	0	0	6	5
	41	3.2	3.21	10.2	31.3	97.3	31.8	32.6	17.9	108	0	0	131	113	29	86	22	6.44	8.5	50	46	93	0	3.1	6.6	81	5.1	5.6	1.08	29.8	382	0	1	7	175	54.7	68.75	80.267	17.8612	1	1	0	0	1	0	1	0	15	9
	16	11.24	4.52	13	38.2	84.5	28.8	34	13.2	293	0	0	121	109	34	85	11	0.7	118.9	25	24	146	0	3.3	6.7	96	6	10.42	1.22	32.6	539	0.6	1	5	178	55.5	71	82.7235	17.5167	0	0	0	0	1	1	1	0	11	1
	0	8.6	2.78	8.6	25.7	92.5	30.9	33.4	13.2	220	79	0	194	109	35	147	76	8.81	7.6	24	20	63	0	2	5	113	7.9	3.47	0.94	29.9	697	0.3	1	6	160	64.4	57.5	77.084	25.1562	0	1	1	1	0	0	0	0	4	1
	31	12.94	3.16	9.3	27.9	88.3	29.4	33.3	14.9	103	0	14.5	123	58	20	78	15	0.66	84.7	31	33	56	0	2.5	6.3	92	0	6.15	1.2	27.6	346	0.9	2	8	153	53.4	51.5	81.2134	22.8117	0	1	1	1	0	0	0	0	3	3
	8	6.21	2.88	8.9	27.5	95.5	30.9	32.4	14.1	113	0	0	172	75	45	124	23	0.78	98	39	37	35	0	2.6	10.3	86	0	0	1.16	35.4	255	0.3	1	7	167	61.5	62.75	80.3633	22.0517	1	1	0	1	1	1	0	0	16	7
	0	20.31	3.09	10.4	31.3	101.3	33.7	33.2	13.1	202	0	0	125	62	46	73	17	0.65	87.7	29	18	152	16	3	5.3	99	6	0.86	0.96	22.1	381	0.6	2	8	148	42.15	49	81.4405	19.2431	0	0	0	0	0	0	0	1	0	0
	0	9.35	1.58	4.8	15.3	97	30.5	31.5	14	253	0	17.7	139	213	21	72	103	4.07	14.4	17	8	53	0	3.3	6.1	131	5.2	5.26	0.98	26.5	488	0.2	1	7	170	49.2	65	81.6907	17.0242	1	1	0	0	1	1	1	1	7	4
	6	10.12	3.97	12.1	37.9	95.5	30.5	31.9	15.2	223	0	0	165	70	47	93	19	1.18	58.4	28	11	138	0	3.4	6.9	64	0	0.23	0.97	28.8	334	0.5	1	8	162	42.4	59	81.6135	16.1561	0	0	0	0	1	0	0	0	4
	0	6.35	2.84	7.8	23.9	84.4	27.1	33.1	16.1	174	0	0	111	0	0	0	17	1.88	35	31	14	85	0	2.3	4.5	0	0	3.6	1.13	33.3	353	0.5	1	7	163	66.9	59.75	81.627	25.1797	1	1	1	0	0	0	1	0	7	6
	12	7.74	3.48	11.5	32.7	94	33	35.2	13.8	172	51	0	297	0	0	166	23	1.04	71.5	24	23	63	63	2.5	4.5	77	7.5	0.01	0.8	27.1	396	0.3	1	6	161	57.5	58.25	79.1381	22.1828	0	1	1	1	1	1	0	0	7	2
	11	6.29	2.25	7.3	21.1	93.8	32.4	34.6	18	140	0	0	125	120	29	100	19	0.61	96.4	63	54	100	0	2.3	6.4	137	6.3	1.83	0.95	32.7	287	0.6	2	7	161	54.4	55.5	75.8105	20.9868	0	1	1	0	0	0	0	0	4	2
	27	24	3.82	10.6	33.2	86.9	27.8	32	15.9	217	0	0	155	91	58	66	9	0.65	135.1	34	14	80	9	2.8	7	102	6.9	7.11	1.11	25.8	438	0.9	2	6	148	40	49	76.5728	18.2615	0	0	1	0	0	0	0	0	0	0
	33	7.89	4.03	12.2	38.7	96	30.3	31.5	13.8	212	44	0	193	137	45	118	24	0.88	83.9	26	26	108	15	3.6	6.4	93	6.4	0.08	0.89	26.8	375	0.7	1	7	165	42	61.25	83.2783	15.427	0	0	0	1	0	0	0	0	12	0
	9	8.27	2.8	8.9	27.2	97.1	31.8	32.7	15.2	221	0	12.3	91	36	27	58	58	4.24	13.8	20	24	108	0	2.1	4.7	87	5.2	0	1.01	33.9	431	0	1	7	176	57	69.5	66.099	18.4013	0	1	0	1	1	1	0	0	5	4
	21	5.1	2.58	8.4	23.6	91.6	32.5	35.5	15.4	121	96	0	155	277	18	0	58	3.11	16.7	27	5	54	10	2.4	4.9	0	6.7	0	2.01	36.3	771	0.9	2	8	158	46	54	71.9782	18.4265	1	1	1	1	0	0	0	1	3	5
	0	3.71	2.83	8.4	25.7	90.8	29.7	32.7	14.4	139	59	0	138	0	0	0	15	0.54	147.9	23	27	70	60	2.8	5.2	0	0	1.94	0	0	0	0.4	1	7	164	53.3	60.5	79.2694	19.8171	0	1	0	0	1	1	0	0	21	5
	9	3.4	2.9	9.1	27.8	95.8	31.4	32.8	14.8	113	0	0	163	97	43	110	15	1.21	60.6	11	8	97	0	3	5.1	114	4.9	0.12	1.23	30.7	186	0	1	6	173	56.1	67.25	80.3562	18.7444	0	0	0	0	1	1	0	0	9	5
	13	12.17	2.92	8.5	25.5	87.3	29.1	33.3	14.8	371	0	4.1	226	172	28	153	29	0.61	139.9	14	13	247	0	3	6.6	81	6.3	3.25	0.99	36.7	392	0.5	1	5	160	49.9	57.5	81.7583	19.4922	0	1	0	1	1	1	0	0	2	0
	11	5.62	2.49	7.2	22.9	92	28.9	31.4	15.1	242	0	0	128	64	44	78	15	0.77	97.5	12	9	62	0	3.1	6	133	6.3	0.37	1.06	30	389	0.3	1	7	178	57.5	71	80.8601	18.148	0	0	1	0	0	0	0	0	7	0
	19	13.06	2.68	10.1	29.4	109.7	37.7	34.4	20.2	294	11	0	145	63	81	71	9	0.91	85.4	29	13	44	0	3.5	6.1	102	0	0.28	1.24	31.3	136	0.7	1	5	175	49.1	68.75	82.9464	16.0327	0	0	0	0	1	1	0	0	14	2
	16	10.3	4.3	13.1	40.1	93.3	30.5	32.7	12.4	181	23	0	162	57	66	101	17	0.82	67.1	30	10	61	0	3.6	6.7	79	6	0.2	1.01	25.2	340	0.9	2	7	160	37.4	55	83.04	14.6094	0	1	0	0	0	0	1	0	20	2
	149	9.5	3.48	11.3	35	100.6	32.5	32.3	13.9	192	0	10.7	83	0	0	0	8	0.43	226.2	77	41	131	296	2.1	6.7	0	5.8	1.74	1.58	30.2	344	1.9	1	3	173	59.1	67.25	68.5454	19.7467	0	0	0	0	0	1	0	0	19	5
	17	8.2	2.76	8.8	25.3	91.8	31.8	34.6	13.7	193	138	5.8	74	57	18	30	16	0.88	63	38	6	84	38	2.1	5.4	123	10.9	5.5	1.93	42.6	373	0.5	2	7	152	52.2	51	74.5802	22.5935	0	1	1	0	0	0	0	0	22	18
	7	19.3	2.97	10	28.1	94.4	33.5	35.5	13.8	68	0	7.1	96	118	11	52	26	1.75	39.2	41	19	130	0	2.3	5.8	264	7.3	15.07	1.31	25.9	313	3.5	1	5	167.6	46.8	63.2	65.8161	16.6609	0	0	1	0	1	1	0	0	9	9
	21	8.42	4.46	12.1	38.9	87.2	27.1	31.1	18.5	267	0	0	173	101	31	111	6	0.37	178	15	36	318	171	2.7	5.6	74	5.9	3.29	1.08	28.2	597	0.2	2	6	157.5	42.6	53.75	74.0627	17.1731	0	0	0	0	0	0	0	0	7	0
	0	9.92	4.15	13.3	39.4	94.9	32	33.8	12.4	239	0	0	164	0	0	0	36	0.94	77.7	17	17	69	0	3	6.4	0	0	4.9	1.04	29.9	539	0.6	1	7	168	55.5	63.5	82.0165	19.6641	1	1	0	0	0	0	1	0	20	16
	15	16.12	3.21	8.6	26.3	81.9	26.8	32.7	12.8	468	42	9	124	77	24	62	18	0.84	89	31	23	95	31	3.2	7.6	117	0	25	1.37	29.6	693	0.5	1	7	170	52.9	65	82.5454	18.3045	1	1	1	0	0	0	0	0	22	8
	8	7.8	3.89	13.2	39.5	101.4	33.9	33.4	14	268	0	0	167	134	84	85	15	0.73	103.9	31	23	139	0	3.4	5.6	113	5.9	0.1	0.99	22.5	266	0	1	7	170	42.1	65	78.6548	14.5675	0	0	0	0	0	0	0	0	5	3
	35	12.24	3.53	10.7	31.7	89.8	30.3	33.8	14.7	264	0	0	67	0	0	0	27	2.13	32.2	16	8	91	21	2	3.7	0	0	5.46	1.3	25	295	0	1	5	158	56	56	72.08	22.4323	0	0	0	0	1	1	0	0	19	17
	0	3.42	2.51	7.3	20.8	82.9	29.1	35.1	14.3	23	0	0	69	0	0	0	31	1.3	58.5	10	6	31	0	2.3	3.7	0	0	3.05	1.64	39.7	128	1.2	1	5	162.8	44.8	59.6	66.282	16.9032	0	0	0	0	0	0	0	0	14	42
	10	8.7	3.3	10	26.7	80.9	30.3	35.5	15.9	480	0	5.3	109	53	27	61	24	0.7	114.3	47	57	160	0	2.4	5.4	68	6.3	11.73	1.12	30.2	558	0.5	1	6	157	49.3	55.25	73.6652	20.0008	0	1	0	0	1	0	0	0	5	6
	11	6.6	2.98	9.3	28.5	95.4	31.3	32.8	15.3	321	0	0	122	57	19	86	22	0.66	188.9	29	18	63	0	2.6	5.8	77	5.9	16.7	1.34	29	657	0.7	1	7	170	45.7	65	68.8123	15.8131	0	1	0	0	0	1	0	0	2	2
	0	7.77	3.26	9.4	27.7	85	28.8	33.9	13.9	142	18	0	115	125	18	78	4	0.49	124.5	32	5	878	14	2.6	5.4	107	5.7	9.25	1.37	31.5	249	0.6	2	7	147	42.9	48.5	76.3792	19.8528	0	0	0	0	0	0	0	0	16	14
	51	8.53	3.09	10.7	29.4	95.1	34.6	36.4	14.7	332	72	0	99	104	22	65	10	0.5	160.4	23	21	62	0	2.7	5.4	116	0	3.45	1.13	25.3	518	1.2	1	7	160	50.6	57.5	77.709	19.7656	0	1	0	1	1	0	0	1	10	24
	14	12.27	2.69	8.3	26.3	97.8	30.9	31.6	17.4	112	43	0	166	133	21	132	20	0.58	98.3	56	29	371	339	2.8	6.3	71	0	12.95	1.28	25.4	266	2.2	2	8	146	38.4	48	75.892	18.0146	0	1	0	0	0	0	0	0	23	42
	5	17.4	3.34	10	31.4	94	29.9	31.8	15.6	263	0	0	100	110	13	72	7	0.76	74.9	50	20	85	50	2.8	7.3	124	0	21.01	1.17	28.1	564	0.9	2	7	145	38.5	47.5	76.3309	18.3115	0	0	0	0	0	0	0	0	4	0
	7	11.2	3.64	10.7	33.4	91.8	29.4	32	15.7	243	0	0	133		0	0	40	3.75	11.4	17	12	119	0	2.9	5.7	0	0	5.3	1.07	31.2	514	0.2	2	8	145	42.8	47.5	81.6249	20.3567	0	1	0	0	0	0	0	0	24	24
	29	6.11	3.7	11.5	34.8	94.1	31.1	33	15.1	301	0	0	156	102	25	108	16	0.58	129.6	26	16	61	0	2.9	6.9	92	6	3.05	1.1	27.8	498	0.5	1	9	162	48.5	59	78.3298	18.4804	0	0	0	0	0	0	0	0	18	26
	9	15.11	3.52	11.1	33.2	94.3	31.5	33.4	13.5	339	0	0	117	71	25	69	22	0.98	74.3	26	16	79	0	3.1	6.3	65	5.8	2.69	1.1	30.3	313	0.5	1	7	165	50.8	61.25	81.6745	18.6593	1	0	0	0	0	0	1	0	8	42
	13	5.27	3.5	9	29	82.9	25.7	31.1	15.7	249	0	18	82	45	36	50	14	0.84	98.2	56	36	231	0	3.2	6.6	0	5.7	2.48	1.02	28.9	402	0.8	1	8	169	53	64.25	83.0064	18.5568	0	1	0	0	0	0	1	0	15	4
	25	6.14	3.16	8.5	27.6	87.3	26.9	30.8	20.8	308	28	19.5	135	0	0	0	18	0.74	101.3	112	99	600	0	3.2	6.9	0	0	5.17	1.67	28.6	316	0.9	1	8	170	52.8	65	82.4812	18.2699	1	1	0	0	0	0	1	0	16	16
	12	16.8	4.63	14.2	39.8	86	30.7	35.7	12.4	191	0	0	192	95	43	103	37	1.91	34.1	20	38	69	0	3.2	5.8	101	8	2.75	0.96	30	459	0.9	1	8	172	52	66.5	81.2155	17.5771	0	1	1	0	1	1	0	0	6	0
	6	7.06	3.73	10.7	32.3	86.6	28.7	33.1	12.8	236	0	0	215	148	51	118	30	1.39	54	19	14	92	14	3.2	6.2	210	8.6	1.25	0.9	35.8	527	0.6	1	5	176	55.8	69.5	82.088	18.0139	1	0	1	0	1	1	0	0	20	42
	6	14.74	4.19	14.1	41.3	98.6	33.7	34.1	14.3	184	0	0	208	93	36	148	11	0.81	63.7	43	11	250	200	3.3	6.7	218	5.6	11.74	1.11	28.4	253	0	1	7	173	46.4	67.25	78.8984	15.5034	0	1	1	1	0	0	1	0	19	22
	98	10.19	4.48	13.5	39.3	87.7	30.1	34.4	12.6	263	0	0	187	88	38	154	10	0.48	121.5	32	23	90	0	3.3	6.1	0	6.5	9.28	1.18	28.1	496	0.6	2	9	150	40	50	83.487	17.7778	0	1	1	0	0	1	0	0	17	17
	71	8.7	2.4	8.5	24.3	101.3	35.4	35	12.2	221	140	14.8	68	47	27	34	8	0.45	149.3	15	10	39	0	2.7	4.8	113	5.5	13.13	1.14	27.4	725	1.1	2	8	151	61	50.5	91.3833	26.7532	0	1	0	0	0	0	0	1	13	11
	0	3.27	3.12	10	29.8	95.5	32.1	33.6	15.4	71	0	0	115	119	32	63	7	0.7	83.4	16	9	35	0	2.8	5.9	99	4.9	2.17	1.05	34.9	508	0.3	2	6	160	62.8	55	90.1458	24.5312	0	1	0	0	0	0	0	0	2	4
	0	10.81	3.2	9.4	29.1	90.9	29.4	32.3	14.7	397	61	0	137	181	18	81	17	1.56	45.6	22	22	117	184	2.9	6.7	54	7.8	7.92	1	25.1	451	0.6	1	6	173	75	67.25	90.5566	25.0593	0	0	1	0	0	0	0	0	1	0
	72	8.2	3.61	10.4	31	86	28.7	33.4	14.1	104	0	0	170	118	50	113	17	0.67	87.5	232	74	226	202	2.9	6.7	101	0	5.54	1.27	28.9	126	0	2	6	165	59.8	57.5	87.419	21.9651	1	0	0	0	0	0	0	0	23	23
	8	11.23	3.98	12.8	39	98	32	32.7	17.3	171	0	0	102	128	25	52	10	0.96	58.3	11	5	40	0	3	5.8	114	7.7	0.57	1.18	0	0	1.3	2	6	157	49.4	53.5	84.0743	20.0414	1	1	1	1	0	0	0	1	7	7
	0	5.23	3.05	8.4	26.8	87.9	27.5	31.3	15.9	305	0	0	136	84	34	88	10	0.81	96.8	19	19	58	0	3.1	4.8	83	5.8	0.73	1.13	0	0	0.3	1	6	168.2	75	63.65	96.2249	26.51	0	1	0	0	1	1	0	0	1	1
	2	8.75	3.72	11.4	36.2	97.3	30.6	31.5	12.9	482	54	0	178	77	41	122	24	0.76	74.7	14	6	57	18	3.1	6.8	107	4.8	7.16	1.13	28.5	544	0.5	2	7	162	59	56	91.0229	22.4813	0	0	0	0	0	0	0	0	25	0
	5	12.34	3.94	12.9	37.5	95.2	32.7	34.4	11.8	381	0	0	149	124	29	85	26	1.1	47.7	32	36	76	0	3.2	6.3	127	6.9	15.65	1.2	32.7	693	0.7	2	8	152	58.3	51	96.2768	25.2337	0	1	1	0	0	0	1	0	0	0
	5	7.7	3.81	10.8	34	89.2	28.2	31.6	15.6	266	0	0	204	150	36	93	46	11.38	3.4	24	16	96	0	3.2	6.2	178	6.8	0.14	0.81	28	414	0	2	6	160	63.7	55	96.9042	24.8828	0	1	1	0	0	0	0	1	1	0
	10	19.28	4.39	14	41.4	94.3	31.9	33.8	14.1	111	104	0	130	205	6	18	22	1.39	50.1	46	31	41	0	3.2	6.4	96	0	30.81	1.11	30.8	770	0.6	1	7	163.7	60.5	60.275	90.4637	22.5766	0	1	0	1	1	1	0	1	1	0
	4	8.48	3.08	9.5	29.7	96.4	30.8	32	13.2	229	0	11.7	156	82	33	118	19	1.05	68.7	22	16	39	0	3.2	5.9	83	0	3.12	1.02	29.8	381	0.3	1	7	165	57.8	61.25	87.9592	21.2305	1	0	0	0	1	1	0	0	1	0
	15	6	2.84	8.5	26.3	92.8	30	32.3	17.5	200	0	18.6	123	128	42	97	26	1	73.5	22	15	55	0	3.2	4.6	108	5.9	1.09	1.01	23.3	150	0	1	7	165	60.1	61.25	89.5251	22.0753	0	1	0	1	1	0	0	1	1	0
	13	7.3	4.92	14.7	44.6	90.7	29.9	33	13.4	201	0	0	116	93	33	65	15	0.82	65.3	21	10	103	15	3.3	7	245	7.5	0.12	1.04	22.3	372	0.6	2	8	158	51.4	54	89.8192	20.5896	1	1	1	0	0	0	1	0	25	31
	0	15.68	4.52	13.9	38.3	84.7	30.8	36.3	12.3	437	0	0	135	89	24	109	34	0.74	103.7	49	146	112	0	3.3	6.7	176	6.2	2.38	0	0	0	0.7	1	7	162	55	59	88.9999	20.9572	0	1	1	0	1	0	0	0	0	0
	5	7.6	3.83	11.7	34.6	90.3	30.7	34	13.5	164	0	0	182	100	40	125	34	1.45	47.7	14	12	63	0	3.4	6.6	120	10.6	0.38	0.92	29.9	316	0	1	7	164.9	64.5	61.175	95.6125	23.7202	0	1	1	0	1	1	0	0	0	0
	11	10.96	3.5	9.6	29.3	83.7	27.4	32.8	12.7	241	0	0	205	189	26	124	39	1.86	35.2	10	10	73	0	3.4	6.1	237	10.2	0.5	0.94	25.4	346	0.3	1	7	170	69.6	65	96.2971	24.083	0	1	1	1	1	0	0	0	3	0
	8	8.8	3.87	12.1	36.3	93.6	31.1	33.2	12.9	91	0	0	169	132	42	112	22	0.99	75.2	28	41	54	0	3.4	6.2	104	6.2	7.26	1.11	26.2	681	0	1	6	158	60.8	56	96.9203	24.3551	0	0	0	0	1	1	0	0	0	0
	10	8.6	3.27	10.9	32.2	98.5	33.2	33.7	15.9	186	89	0	173	220	20	111	85	8.94	6	36	18	91	0	3.4	7.1	169	6.8	21.28	0.98	27	666	0.3	1	6	158	58.2	56	94.9842	23.3136	0	1	1	0	1	0	0	0	2	2
	7	13.85	4.18	11.8	34.6	82.8	28.2	34.1	13.8	207	0	0	127	72	43	66	29	1.22	41.8	16	16	63	0	3.4	5.9	91	6.1	16	1.09	33.2	449	0.6	2	8	152	56	51	97.4342	24.2382	0	1	0	1	0	0	0	1	1	0
	5	12.03	3.47	12.9	39.9	115	37.2	32.3	19.1	597	0	0	229	80	63	129	56	6.01	9.1	37	20	94	0	3.4	5.9	62	0	0.03	1.01	33.2	375	0.4	1	7	164.3	58.7	60.725	91.9554	21.7452	0	0	0	0	0	0	0	0	5	2
	5	8.4	4.2	14.9	43.6	103.7	35.5	34.2	13.8	239	0	0	140	82	73	96	9	0.82	90.2	25	10	54	0	3.4	7.3	76	5.6	0.32	0.88	29	286	0	1	8	173	67.6	67.25	93.563	22.5868	0	0	0	0	1	0	0	0	2	1
	0	12.5	3.53	10.1	31	88	28.7	32.7	12.7	269	0	0	144	112	27	120	38	2.69	23.8	9	4	87	0	3.4	6.9	137	5.8	1.54	0.92	31	695	0.5	1	6	169	52	64.25	85.3954	18.2066	0	1	1	0	1	1	0	0	21	17
	18	12.37	4.96	15.6	45.3	91.3	31.5	34.4	13.7	239	0	0	147	86	37	81	15	0.54	153.8	13	10	62	16	3.4	6.2	98	0	7.5	1.23	32.1	536	1	1	6	178	70	71	92.7587	22.0932	0	0	0	0	1	1	0	0	2	1
	15	8.24	2.77	7.9	25.5	92.1	28.5	31	17.5	298	24	11.6	148	127	45	66	31	1.41	36.9	17	26	90	0	3.4	7	79	0	0.43	0.95	26.1	301	0.5	2	6	155	50.8	52.5	91.9957	21.1446	0	1	0	0	0	0	0	0	0
	8	7.05	4.11	12.7	38.5	93.7	30.9	33	13.5	160	0	0	205	52	87	88	17	0.71	78.8	26	27	106	0	3.5	6.4	69	6.4	0.01	0.89	25.6	298	0.9	2	8	152	44.6	51	89.6321	19.304	0	1	1	0	0	0	0	0	5	6
	7	6.43	4.47	15	41.2	92.2	33.6	36.4	12.9	196	0	0	162	116	42	106	19	0.9	0	22	16	70	0	3.5	6.7	110	0	0.3	1.06	27.7	263	0.6	1	7	170	58	65	90.3742	20.0692	0	1	0	0	0	0	0	0	4	4
	10	5.66	3.81	9.8	33.7	88.5	25.7	29.1	17.8	156	0	0	148	77	43	98	10	0.55	144.2	30	18	122	0	3.5	6.9	90	0	0.06	1.03	33.5	268	0.6	1	7	172	51	66.5	85.1455	17.239	0	0	0	0	1	0	1	0	9	3
	10	13.1	4.33	14.1	42.7	98.6	32.5	33	14.4	242	0	0	173	91	50	110	12	1.08	65.6	30	36	94	0	3.5	6.6	92	5.6	1.43	0.98	25.9	414	0	1	8	158	51.5	56	91.5141	20.6297	0	1	0	0	1	0	0	0	13	12
	11	6.2	3.6	11.7	35.8	99.6	32.4	32.5	15.2	165	18	0	142	86	44	99	27	1.4	49.3	21	10	82	0	3.5	6.3	71	6	0.33	0.98	28.9	277	0	1	7	158	56.6	56	95.3118	22.6726	0	1	0	1	1	0	0	1	3	3
	9	6.2	3.34	11.6	34.3	102.6	34.7	33.8	13.7	155	0	0	141	66	52	70	16	0.86	90.1	26	22	54	0	3.6	5.3	91	5.4	0.03	1.1	28.2	317	0.6	1	6	170	56.5	65	90.9309	19.5502	1	0	0	0	0	0	1	0	3	1
	6	9.1	4.73	13.7	40.9	86.5	29	33.5	12.8	220	0	0	174	58	52	116	14	0.87	98.7	20	17	55	0	3.6	6.5	82	5.2	0.05	1.04	35	345	0	1	3	175	61.1	68.75	91.7439	19.951	0	1	0	0	1	0	0	0	1	0
	9	11.03	4.06	11.8	35.8	88.2	29.1	33	15.3	113	19	0	126	75	41	62	61	7.62	7	44	74	70	69	3.6	6.3	139	5.8	0.19	1.09	34	352	0.6	1	7	157.5	53.8	55.625	95.0159	21.6881	1	1	1	1	0	0	1	1	0	1
	7	9.32	3.95	12.5	37.1	93.9	31.6	33.7	12.7	230	0	0	107	79	43	51	17	0.64	88.1	17	16	65	15	3.6	6.4	80	7.7	0.23	1.08	31.8	298	0.8	2	8	150	48.7	50	95.2998	21.6444	0	1	1	1	0	0	0	0	0	1
	5	7.74	4.94	16.3	47.9	97	33	34	13.5	252	0	0	228	76	63	144	18	1.19	58.7	28	21	70	0	3.6	7.3	65	6.4	0.16	0.89	34.3	312	0.9	1	8	171	65.6	65.75	96.2889	22.4343	0	1	0	0	0	0	1	0	3	1
	0	3.74	2.9	9.2	29.2	100.7	31.7	31.5	12.8	147	0	0	137	51	61	79	24	2.54	24.5	19	11	57	0	3.6	6.1	0	0	0.37	1.01	32.1	285	0.6	1	8	168	65	63.5	97.369	23.03	1	1	1	0	0	0	0	0	1
	8	5.27	3.53	11	31.8	90.1	31.2	34.6	13.8	212	0	0	139	59	60	78	10	1.17	59.8	22	14	118	0	3.7	6.1	98	0	0.85	1.03	35.3	355	0.9	1	8	170	51	65	88.9215	17.6471	0	1	0	0	1	0	0	0	2	2
	8	7.2	3.22	11	31.8	98.8	34.2	34.6	12.8	243	49	0	136	118	40	63	34	8.81	5.9	23	21	78	19	3.7	7	132	5.5	0.03	0.9	32.4	419	0.2	1	5	173	58.7	67.25	92.6014	19.6131	0	1	1	1	0	0	0	0	3	1
	5	6.58	2.31	9.7	27.8	120.3	42	34.9	13.4	243	0	0	182	88	43	113	6	0.48	126.5	27	15	88	0	3.7	6.3	79	0	0.03	1.01	33.5	320	1.1	2	7	150	37.5	50	87.478	16.6667	0	0	0	0	0	0	0	0	1	1
	7	5.7	4.15	12.3	37.9	91.4	29.7	32.5	12.8	332	0	0	240	94	58	164	20	0.84	68	14	16	105	0	3.7	6.9	92	9.1	0.46	1.04	26.5	459	0	2	6	160	53.7	55	96.9174	20.9766	1	0	1	1	0	0	0	0	2	1
	8	6.1	4.12	14.2	42.5	103.3	34.5	33.4	13.8	167	0	0	154	94	32	92	7	0.89	83.3	23	16	61	0	3.7	6.4	93	5.5	0.51	0.94	82.6	319	0	1	7	167	61	62.75	96.7401	21.8724	0	0	0	0	1	1	1	0	0	0
	11	8.4	3.87	13	38.8	100.2	33.6	33.5	14	111	0	0	146	67	40	90	12	0.68	118.9	18	14	59	0	3.7	6	116	6.4	0.06	0.98	29.6	233	0	1	6	172	57	66.5	91.9459	19.2672	0	0	0	0	1	1	1	0	4	3
	5	7.39	4.48	13.7	41.3	92.2	30.6	33.2	14.8	169	0	0	149	71	35	101	18	1.02	71.1	78	87	78	0	3.7	6.5	77	6.2	1.86	1.22	28.2	177	2	1	7	175	65.1	68.75	95.6891	21.2571	0	0	0	0	1	0	1	0	2	0
	7	7.19	3.74	10.6	32.3	86.4	28.3	32.8	13.8	271	0	0	199	132	30	129	8	0.67	86.3	14	8	66	0	3.7	7.3	100	5.9	1.01	1.08	31.3	459	0.5	2	7	151	46.7	50.5	94.7652	20.4816	0	0	0	0	0	0	0	0	2	2
	10	7.68	3.56	11.8	35	98.3	33.1	33.7	12.9	247	29	0	149	124	56	69	18	1.02	50.9	52	21	90	0	3.7	6.4	154	6.2	0.76	1.03	25.5	292	0.6	2	9	148	47.4	49	96.5414	21.6399	1	1	1	0	0	0	0	0	4	3
	8	7.96	4.56	14.5	42.3	92.8	31.8	34.3	13.4	328	40	0	173	93	43	105	11	0.7	111.8	54	101	140	0	3.7	7.1	94	5.9	0.16	1.06	31.2	401	0.5	1	6	164	58.3	60.5	96.3866	21.6761	0	1	0	0	0	0	0	0	0	2
	10	4.44	3.65	12	34.8	95.3	32.9	34.5	12	225	0	0	186	62	47	135	21	0.7	109.1	20	16	30	11	3.8	6.2	99	7.1	0.13	1.01	31.5	309	0.4	1	7	155	48.8	53.75	95.5817	20.3122	1	0	1	0	0	0	0	0	3	1
	6	5.8	3.94	12.8	38.8	98.6	32.4	32.8	15.1	188	0	0	216	97	77	91	19	0.77	94.9	19	13	63	0	3.8	6.3	96	6	0	0.95	29.8	367	0.6	1	9	163	50.5	59.75	92.9664	19.0071	0	0	0	0	0	0	0	0	2	0
	8	9.26	4.33	13.6	40.5	93.5	31.4	33.6	12.8	473	0	0	167	57	52	91	14	0.87	85.4	23	19	68	0	3.8	6.6	130	6.7	0.3	1.03	28.5	344	1.2	1	7	169.3	59.6	64.475	96.269	20.7937	0	0	1	0	0	0	0	0	0	0
	9	8.4	3.73	12.7	37	99.4	34	34.2	13.2	213	0	0	148	109	40	91	13	1.05	68.9	24	5	60	0	3.8	6.7	91	7.2	0.06	0.86	30.8	357	0	1	7	161	53.3	58.25	95.8784	20.5625	0	0	1	0	1	1	0	0	2	2
	5	7.38	4.01	10.9	35.5	88.5	27.2	30.7	13.6	315	0	0	196	77	57	125	12	0.66	91.1	20	14	82	0	3.8	7.8	87	0	0.31	1	28.5	350	0.4	2	7	152	46.7	51	95.9061	20.213	0	1	0	0	0	0	0	0	3	2
	4	5.94	4.53	13.8	40.7	89.8	30.5	33.9	12.7	155	0	0	172	102	44	104	21	1.08	66.8	24	22	56	0	3.8	6.6	117	7.4	0.64	0.91	28.7	376	0.7	1	7	173	61.3	67.25	95.7326	20.4818	0	1	1	0	1	0	0	0	0	1
	0	11.48	4.27	13.3	38.6	90.4	31.1	34.5	13.1	243	0	9.1	152	55	54	91	18	1.19	61.4	19	14	81	28	3.8	7.2	97	5.6	0.21	1.08	30	300	0.8	1	6	175	60.9	68.75	94.6606	19.8857	1	1	0	1	0	0	1	0	17	2
	8	4.7	4.57	14.7	45	98.6	32.1	32.6	13.1	159	0	0	209	79	69	115	20	0.62	96.9	20	13	91	0	3.8	6.3	108	5.5	0	0.9	26.8	267	0	2	6	157	49.9	53.5	96.616	20.2442	1	0	0	0	0	0	0	0	7	0
	13	9.5	3.81	12.1	35.8	94	31.7	33.7	13.3	272	0	0	151	48	42	99	15	0.89	88.4	14	12	59	0	3.8	6.4	103	6.1	0.21	1.14	29.7	392	0	1	5	171	61	65.75	96.4095	20.8611	0	0	1	1	1	1	0	0	4	2
	4	7.72	2.77	9.5	29	104.7	34.3	32.8	14.7	140	0	0	134	102	36	58	47	7.56	7	23	12	47	0	3.8	6.9	88	5.9	0.96	1.01	33.9	260	0.4	1	7	166	56	62	95.3865	20.3223	0	1	1	0	0	0	0	1	3	0
	0	6.04	3.96	12.6	36.8	92.9	31.8	34.2	12.9	195	0	0	178	91	51	110	14	1.05	68.6	20	11	76	0	3.8	6.9	82	5.9	0.3	0.96	34.8	412	0.5	1	7	167	56.19	62.75	95.0626	20.1477	0	0	0	0	1	1	0	0	3	0
	2	5.34	3.94	12.5	36.3	92.1	31.7	34.4	12.8	204	0	0	142	66	45	95	11	0.79	95.6	35	26	44	0	3.9	6.6	82	0	0.04	1.01	28	254	0.7	1	7	173	52.9	67.25	92.0429	17.6752	0	0	0	0	0	0	0	0	1	1
	8	5.8	3.77	11.6	35.4	94	30.9	32.8	14.1	227	0	0	219	195	54	90	14	0.42	142.7	26	16	67	0	3.9	6.3	84	5.8	0.08	0.89	31.2	302	0	2	8	144.2	35.8	47.1	90.9365	17.2168	0	0	0	0	1	1	0	0	4	3
	0	4.6	3.8	11.4	36.3	95.5	29.9	31.3	14.5	417	0	0	138	102	45	83	15	1	76.7	26	15	73	68	3.9	6.4	56	6.8	0.01	1	32	309	0.6	1	8	156.2	46.7	54.65	94.8749	19.1406	0	0	0	0	0	0	0	0	0	0
	7	5.5	4	12.5	38.3	95.7	31.1	32.6	13.3	228	0	0	160	63	61	91	15	0.66	118.3	32	19	67	0	3.9	6.9	82	5.7	0	1.08	37.8	272	0	1	7	172	55	66.5	93.7297	18.5911	0	1	0	0	0	0	0	0	3	1
	10	7.58	3.67	10.5	34	92.6	28.6	30.9	15.2	200	5	0	130	77	27	92	16	0.9	82.3	21	16	65	12	3.9	6.4	95	0	0.07	0.94	31.1	259	0.5	1	7	172	52.6	66.5	92.2248	17.7799	0	0	0	0	1	1	1	0	3	0
	7	6.29	5.75	16.8	50.1	87.1	29.2	33.5	13.2	267	0	0	204	77	45	139	30	0.99	73.8	15	11	143	0	3.9	7.5	0	5.7	0.46	1.01	34.6	510	0.5	1	7	169	57.8	64.25	96.7548	20.2374	0	0	0	0	1	1	0	0	5	4
	0	7.3	4.07	12.9	37.6	92.4	31.7	34.3	16.1	225	0	0	188	113	37	134	15	0.73	104.5	28	18	105	0	3.9	6.7	94	5.9	0.03	0.97	27.8	272	0	1	7	165	54.1	61.25	96.0732	19.8714	0	1	1	0	0	0	0	0	4	0
	6	8.97	4.87	15	44	90.3	30.8	34.1	13.2	323	0	0	195	175	28	123	12	1.24	57.5	15	11	105	0	3.9	7	84	5.7	0.16	0.93	33.5	348	0.5	1	7	172	60.9	66.5	97.4294	20.5855	0	1	1	1	1	1	0	0	5	1
	7	5.9	3.73	11.5	35.2	94.4	30.8	32.7	12.9	288	0	0	167	67	34	122	30	1.26	56.9	18	17	130	0	4	6.6	125	8.8	0.06	0.91	31.5	353	0	1	6	168.8	49.15	64.1	92.7343	17.2496	0	1	1	0	1	1	0	0	1	1
	15	7	4.33	14.8	43.7	101.1	34.1	33.8	14.2	142	0	0	169	96	60	99	18	0.95	78.6	54	61	157	0	4	6.8	0	0	0.12	1.08	35.6	254	1.1	1	6	165	52.3	61.25	96.3667	19.2103	0	0	0	0	0	0	1	0	5	0
	12	13	2.99	11	31.4	104.9	36.7	35	15.3	177	16	0	232	62	71	119	11	0.85	106.1	40	15	71	15	4	7.5	89	5	0.45	0.85	28.9	339	1.2	1	7	170	48	65	91.5538	16.609	0	1	0	0	1	0	0	0	1	1
	10	12	4.49	13.7	41.2	91.8	30.6	33.3	15.7	199	40	0	150	72	51	64	24	1.91	40.6	23	15	77	0	4	7	96	5.5	16.79	1.07	34.5	465	0.3	1	7	174.4	50.5	68.3	91.5924	16.6035	0	0	0	0	0	1	1	0	12	1
	8	6.36	4.51	15	41.6	92.2	33.3	36.1	12.2	224	0	0	124	71	34	62	15	0.88	83.3	21	13	51	0	4	6.7	105	5.6	0.05	1.06	31.9	290	0.7	1	8	169	52	64.25	94.5094	18.2066	0	1	0	0	1	1	0	1	0	0
	0	10.04	4.79	14.3	44.4	92.7	29.9	32.2	13.2	253	0	0	115	79	43	49	12	0.93	81	29	21	125	0	4	7	122	0	0.06	0.94	32.8	260	0.9	1	6	168	47.3	63.5	91.8216	16.7588	0	1	1	1	1	1	0	0	3	42
	0	5.7	3.91	11.9	35.7	91.3	30.4	33.3	12.7	172	0	0	176	41	63	98	18	0.76	99.3	14	15	65	0	4.1	6.8	77	0	0.01	1.04	31.6	274	0.7	1	7	160	48.2	57.5	97.2345	18.8281	0	1	0	0	0	0	0	0	1	1
	8	15.32	4.82	15.6	47.2	97.9	32.4	33.1	14.6	321	0	0	180	68	48	108	8	0.8	101.9	18	14	59	0	4.1	6.8	75	0	0.14	0.94	28.6	360	1	1	5	170	54.6	65	97.307	18.8927	0	0	0	0	1	1	0	0	0	0
	14	6.74	4.24	13.6	40.1	94.6	32.1	33.9	12.9	122	0	0	211	40	78	105	10	0.81	91.9	23	20	59	0	4.1	7.9	87	0	0.08	0.95	31.1	316	0.5	1	7	168	52.8	63.5	96.9524	18.7075	1	0	0	0	0	0	0	0	3	0
	13	8.58	4.5	11.8	38.8	86.2	26.2	30.4	14.3	213	0	0	185	68	55	94	15	1.09	64.8	14	8	82	15	4.2	6.1	88	5.9	0.14	0.96	29.5	249	0.3	1	8	172	53.2	66.5	97.158	17.9827	0	1	0	1	1	1	0	0	1	1
	9	13.8	3.59	11.9	36.1	100.7	33.2	32.9	14.3	86	55	6.9	111	91	36	61	39	2.18	33	11	15	74	0	2.9	5.6	116	7.8	13.64	0.94	23.2	465	0	1	7	160	58	57.5	86.1136	22.6562	1	0	1	0	1	0	0	0	2	0
	0	20.88	3.38	10.5	32.2	95.3	31.1	32.6	12	177	0	0	205	171	42	178	14	0.75	76.8	23	8	61	17	3	6	76	0	22.61	1.06	31.2	573	0.7	2	6	151.1	51.5	50.55	88.0537	22.5568	0	0	0	1	0	0	0	0	2	2
	0	2.65	3.07	8.7	26.6	86.6	28.3	32.7	16.1	54	91	9.7	146	67	21	104	18	1.06	50.8	28	11	96	0	3.1	6.5	107	6.3	0	1.14	28.4	445	0.6	2	7	148	50	49	89.64	22.8269	1	0	0	0	0	0	0	0	2	1
	11	12.35	3.4	11.1	33.9	99.7	32.6	32.7	13.5	125	0	0	150	67	46	81	23	0.72	105.9	35	25	171	124	3.1	6.1	93	5.3	7.65	1.24	25.4	345	1.2	1	7	170	69.1	65	91.4193	23.91	0	0	0	0	1	1	0	0	4	2
	6	4.8	3.6	12.2	36.1	100.3	34	33.9	13.5	82	19	0	190	92	49	109	14	0.88	58	12	16	48	20	3.2	5.3	142	6.6	6.38	0.93	27.6	407	0.8	2	7	160	51.6	55	87.7302	20.1562	0	1	1	0	0	0	0	0	3	1
	13	8	4.24	14.4	41.7	98.3	34	34.6	12.9	199	0	0	142	84	22	120	12	0.9	84.4	24	5	53	0	3.2	6	163	10.5	0.12	0.97	31.6	329	0	1	6	164.5	55.6	60.875	86.6946	20.5467	0	0	1	0	1	1	0	1	8	8
	0	10.29	3.53	11.5	34.7	98.3	32.6	33.1	12.6	239	0	0	173	128	45	158	9	0.84	128.8	75	91	141	0	3.3	6.1	145	6.3	5.53	0	0	0	0.9	1	4	174	69.5	68	92.7469	22.9555	1	1	0	1	0	1	0	1	8	5
	16	8.5	3.34	9.2	30.1	90	27.5	30.5	15.9	43	5	17.7	206	65	52	146	9	0.42	161	15	10	47	0	3.4	5.9	87	7	0.12	0.96	25.5	284	0.7	2	4	159	56	54.5	94.4937	22.151	0	0	0	1	0	0	0	0	9	2
	12	4.9	3.32	10.6	33.4	100.5	32	31.9	12.6	209	0	0	148	49	49	101	17	0.76	94.6	32	37	68	0	3.4	6	106	6.1	0.32	1.06	28.7	352	0	2	7	150	54.4	50	97.0156	24.1778	0	1	1	0	0	0	1	0	7	4
	14	4.6	3.47	11.5	34	97.9	33	33.7	16.2	376	0	0	114	63	37	75	19	0.89	84.5	19	13	95	0	3.4	6.2	104	6	0.51	0.98	22.1	419	0	1	7	171	67.6	65.75	94.5193	23.1182	0	0	0	0	0	0	0	0	1	0
	5	5.29	3.69	11.9	34.4	93.2	32.2	34.6	13.2	204	2	0	138	93	37	76	54	13.91	4	15	18	131	0	3.4	6.6	82	5.5	0.08	1.05	36.8	245	0.2	1	3	172	69	66.5	94.9137	23.3234	0	1	0	0	0	0	0	0	2	0
	7	6.6	4.8	14.9	44.7	93	31	33.3	13.3	174	0	0	179	106	36	130	8	0.8	104.1	17	23	59	0	3.4	5.6	95	5.8	0.08	0.95	32.2	263	0	1	4	169	67.8	64.25	95.65	23.7387	0	0	0	0	1	1	0	0	0	0
	13	3.3	3.06	9.1	26.6	86.8	29.7	34.3	14	264	0	0	162	133	34	97	18	1.62	45.5	18	10	65	18	3.4	5.5	88	5.8	0.15	1.02	29.1	287	0	1	4	163	61.1	59.75	94.2882	22.9967	0	0	0	0	0	0	0	0	1	0
	8	11.44	3.9	11.2	34.9	89.5	28.7	32.1	15.5	224	54	8.7	126	39	41	55	18	0.9	85.7	37	26	93	0	3.5	7.6	82	0	0.69	1.13	31.5	283	0.7	1	6	170	51.6	65	86.2684	17.8547	0	0	0	0	0	0	1	0	5	1
	9	7.1	3.72	12	36.9	99.2	32.3	32.6	14.3	154	0	0	110	71	30	70	18	1.17	60.4	25	13	76	0	3.5	6	88	5.9	0.23	0.97	18	349	0	1	7	153.7	54	52.775	95.8329	22.8584	0	0	0	0	0	0	0	0	3	3
	0	4.27	3.6	10.2	32.8	91.1	28.3	31.1	15.4	171	4	0	146	143	32	87	15	1.75	34.5	18	6	119	0	3.5	5.3	75	5.4	0.06	1.08	47.3	330	0.8	2	7	149	45	49.5	91.0741	20.2694	1	1	0	1	0	0	1	1	10	8
	0	5.73	3.12	9.5	28	89.7	30.4	33.9	12.4	155	0	0	191	191	44	88	39	2.36	20.4	45	27	149	0	3.5	5.7	94	7.5	0	0.93	27.6	381	0	2	6	148	48	49	94.014	21.9138	0	1	1	0	0	0	0	0	2	2
	15	7.9	4.29	13.9	40.2	93.6	32.3	34.5	13.9	290	0	0	238	87	49	176	19	0.94	76.3	18	11	80	0	3.5	6.4	76	5.6	0.21	0.84	26.4	431	0	1	8	160.5	49.4	57.875	88.7586	19.1768	0	1	0	1	1	0	0	0	4	3
	0	15.2	3.8	11.4	35.6	93.8	30.1	32.1	13.5	324	2	0	139	55	45	75	12	0.64	117.1	12	9	47	0	3.5	6.3	80	5.4	0.04	1.01	30.7	216	0	2	2	162.6	43	56.3	85.014	16.264	0	0	0	0	0	0	0	0	3	1
	12	8.71	3.52	10.7	32.2	91.5	30.4	33.2	12.8	404	53	0	165	79	31	114	23	1.45	46.9	49	11	183	325	3.5	7	76	6	11.59	1.11	32.5	496	0.9	1	7	170	58.4	65	90.6308	20.2076	0	1	0	0	1	0	0	0	4	2
	10	9.7	3.32	10.5	32.8	99	31.8	32.1	15.8	132	0	0	159	85	33	108	55	11.09	4.7	11	11	95	0	3.5	6.8	86	10.2	0.04	0.94	30.8	312	0	1	6	170	52	65	86.525	17.9931	0	0	1	0	0	0	1	0	3	1
	11	9.51	4.2	12.3	36.4	86.7	29.3	33.8	14	286	0	0	196	67	55	125	6	0.54	161.6	23	13	124	65	3.5	7.9	144	6.2	5.58	0.99	34	601	0.5	1	4	175	59.3	68.75	89.1331	19.3633	0	0	0	0	0	0	0	0	4	5
	16	6.82	3.29	10.7	31.3	95.1	32.5	34.2	14.6	234	0	0	128	74	43	49	79	8.1	4.8	17	11	86	0	3.6	7	70	6.2	0.45	1.07	42.4	365	0.3	2	7	159.7	50.8	54.85	93.305	19.9184	0	1	1	0	0	0	1	0	2	2
	18	5.4	3.21	10.6	32.5	101.2	33	32.6	15.4	186	0	3.4	183	84	62	106	18	0.87	75.2	26	23	84	0	3.6	6.5	55	5.7	3.05	1.09	29.3	402	0.7	1	7	165	59.7	61.25	95.3287	21.9284	0	1	0	1	0	0	1	0	15	3
	7	8.71	4.54	14	41.7	91.9	30.8	33.6	13.2	231	27	0	153	79	48	89	20	0.81	95.1	28	17	91	0	3.6	7.2	141	8	0	0.95	29.8	451	0	1	6	174	59	68	90.8649	19.4874	0	0	1	0	1	0	0	0	2	1
	13	10.2	4.2	14.2	40.5	96.4	33.8	35.1	13.4	168	0	0	103	72	33	64	17	0.97	64.7	21	13	84	0	3.6	6.7	81	5.6	3.04	1	31.9	385	1.2	1	8	165	57.9	61.25	94.1033	21.2672	0	0	0	0	1	0	1	0	16	5
	11	5.77	4.54	13.6	39.6	87.2	30	34.3	12.1	216	0	0	153	85	33	123	8	0.66	121.2	22	16	55	0	3.6	6	93	0	0.13	0.98	31.3	353	0.8	1	6	178	61.4	71	90.7457	19.3789	0	0	0	0	1	0	0	0	0	3
	5	11.06	4.03	12.7	38.7	96	31.5	32.8	13.2	268	0	0	152	41	81	45	18	0.94	77	28	84	88	0	3.7	6.6	74	0	2.63	0.98	31.7	545	0.6	1	8	166	46.6	62	87.5453	16.911	0	0	0	0	1	0	0	0	3	2
	16	5.47	4.05	13.3	39.7	98	32.8	33.5	13.9	157	2	0	155	59	70	75	13	0.99	74.3	23	13	75	0	3.7	6.4	96	6.2	0.27	1.03	30.8	218	1.2	1	7	177	65.1	70.25	94.846	20.7795	0	0	0	0	1	0	1	0	4	4
	5	9.9	4.42	15.3	44.2	99.9	34.6	34.7	13.5	233	0	0	214	131	81	121	21	0.85	87.9	31	22	59	0	3.7	6.7	55	5.5	0.02	0.89	24.3	252	0	1	7	166	60	62	96.5578	21.7738	0	0	0	0	1	0	0	0	3	0
	7	7.3	4.42	13.9	40.4	91.5	31.4	34.3	14.1	294	0	0	216	316	44	162	12	0.61	93.9	22	5	79	0	3.7	7.6	77	5.8	0.06	0.88	27	268	0	2	8	150	45.7	50	94.3168	20.3111	0	1	0	1	1	1	0	0	3	4
	8	6.5	3.98	12.4	37.7	94.7	31.1	32.8	13.9	167	0	0	188	102	42	130	25	0.9	59.8	15	5	56	0	3.7	6.7	0	5.8	0.76	0.97	26.3	332	0	2	8	147	38	48.5	88.8752	17.5853	0	1	0	0	0	0	0	0	0	2
	7	8.23	4.28	14.1	42	98.1	32.9	33.6	13.1	154	41	0	196	56	57	113	27	0.79	95.1	21	24	55	0	3.7	6.9	77	5.9	0.54	1.04	26.9	431	0.8	1	7	170	61.3	65	95.5293	21.2111	0	0	0	0	0	0	0	0	2	3
	7	4.6	3.17	10.3	29.9	94.4	32.4	34.4	13.7	198	0	0	174	104	51	136	21	1.04	49.9	17	9	95	0	3.8	6.5	84	5.9	0.02	0.9	27.8	325	0.3	2	9	140	34.1	45	89.3213	17.398	0	1	0	0	0	0	0	0	4	4
	9	14.3	3.03	10	30.4	100.3	33	32.9	12.3	281	120	0	211	107	33	128	33	1.08	48.2	18	17	68	0	3.8	7.4	78	5.8	9.43	0.99	23.4	585	1.1	2	8	143	39	46.5	92.6962	19.0718	0	0	0	0	0	0	0	0	4	2
	8	7.5	3.42	11	33.8	98.9	32.3	32.6	14.1	200	9	0	224	99	59	132	24	0.76	75.7	50	14	38	0	3.8	6.4	89	5.1	0.33	3.74	37.2	312	0	2	6	158	50	54	96.3331	20.0288	1	1	0	0	0	0	0	1	7	7
	4	5.81	3.56	12.2	36.5	102.5	34.3	33.4	12.2	215	0	0	172	41	63	74	28	0.59	100	18	15	62	0	3.8	6.7	88	0	0	1	29.7	268	0.4	2	7	150	42.5	50	93.167	18.8889	0	0	0	0	0	0	0	0	2	1
	8	4.9	4.59	15.3	45.2	98.5	33.3	33.8	13	194	0	0	255	110	58	160	14	0.8	97	16	13	58	0	3.8	6.2	96	6.5	0.15	0.93	28.2	316	0	1	6	174.9	65	68.675	97.1905	21.2488	0	1	1	1	1	1	0	0	1	1
	8	5.2	4.71	14	42.9	91.2	29.7	32.6	14.8	241	0	0	243	179	82	139	12	0.75	100.5	22	20	73	0	3.8	6.1	93	5.7	0.04	2.16	48.1	340	0	1	7	170.6	61	65.45	96.5868	20.9591	0	1	0	0	1	0	1	1	4	3
	13	6.8	3.75	11.8	36.1	96.1	31.5	32.8	13.7	195	0	0	164	62	57	114	18	0.83	66.1	22	26	50	0	3.8	6.4	215	6.9	0.04	0.97	23.2	272	0	2	8	149	43	49.5	93.9462	19.3685	1	0	1	0	0	0	1	0	15	1
	9	6.97	4.68	14.4	42.4	90.6	30.8	34	12.6	166	0	0	168	147	48	76	27	1.09	66.8	14	14	51	21	3.8	6.2	110	6.1	0.07	0.88	29.4	299	0.5	1	7	168	57.1	63.5	95.2192	20.231	0	1	1	1	1	0	0	0	15	3
	44	4.1	4.43	14.8	42.1	95.1	33.5	35.2	13.2	120	0	0	177	136	45	97	18	0.88	88.6	21	10	48	0	3.8	6.7	191	7.1	0.22	0.92	30.2	185	0	1	5	163	56	59.75	96.8048	21.0772	1	1	1	0	1	0	0	0	3	5
	13	10.2	4.06	13.7	42	103.4	33.6	32.5	12.8	201	0	0	120	73	51	52	17	1.36	53.2	28	13	65	0	3.8	7.5	128	5.5	0.56	0.89	25.7	370	0	1	8	161	52.5	58.25	95.3057	20.2538	0	1	0	0	1	0	1	1	11	3
	13	8.81	4.17	12.1	37.2	89.2	29	32.5	13.6	157	0	0	113	51	56	44	19	0.85	89.9	32	49	80	0	3.8	7.3	96	6.7	0.06	1.09	28.6	341	0.4	1	6	171	51.3	65.75	90.2575	17.5439	1	0	1	1	1	0	0	0	0	0
	5	9.24	3.5	10.1	32.3	92.3	28.9	31.3	14.2	299	0	0	156	129	33	116	15	0.96	55.8	17	14	57	0	3.9	7.3	81	0	0.53	2.56	40.6	324	0.4	2	8	148	43.9	49	96.6008	20.042	0	0	0	0	0	0	1	1	3	3
	19	5.8	4.72	14.6	44.6	94.5	31	32.8	14	190	0	0	233	299	57	113	14	0.71	105.4	30	18	77	0	3.9	7.7	80	6	0.09	0.92	29.6	254	0	1	8	160	51.6	57.5	96.6622	20.1562	0	1	0	1	1	0	0	0	10	1
	11	9.9	4.97	15	45.1	90.8	30.3	33.3	12.1	188	8	0	174	139	51	106	13	0.86	89	20	13	62	93	3.9	6.5	99	5.7	0.11	0.9	26.3	247	0.8	1	6	158	47.8	56	94.8349	19.1476	0	1	0	0	1	0	0	0	3	3
	10	5.57	4.72	13.3	40.5	85.8	28.2	32.8	13.6	169	0	0	176	95	45	102	13	0.62	89.3	28	14	82	0	3.9	7	90	6.2	0.17	0.94	23.2	247	0.4	2	9	150	44.7	50	96.5208	19.8667	0	1	1	0	0	0	1	0	2	2
	0	10.9	4.26	13.5	41.5	97.4	31.6	32.4	12.9	170	0	0	157	50	55	92	12	0.74	108.3	24	20	51	0	4	6.9	92	5.7	0.13	1.01	31.7	290	0	1	6	174.7	51	68.525	91.7954	16.7103	0	0	0	0	0	0	1	0	0	0
	5	7.28	4.86	12	37.6	77.4	24.7	31.9	17.2	272	0	0	135	107	42	64	17	1	72.8	24	20	92	0	4	7.6	74	6.2	0.23	1.01	30.3	452	0.4	1	7	152	44	51.5	96.3872	19.0443	1	0	0	0	1	1	0	0	3	2
	6	7.49	4.09	13.3	39.2	95.8	32.5	33.9	13	200	0	0	144	43	66	52	18	0.92	60.9	26	20	49	0	4.2	6.7	118	5.9	0.01	0.9	23.1	354	1.4	2	6	155.7	39.3	52.85	94.8067	16.2112	0	1	0	0	0	0	0	0	0	3
	0	5.8	3.56	11.2	34.9	98	31.5	32.1	13.2	186	0	0	94	0	0	0	21	1.11	48.5	50	39	69	0	4.2	7.1	0	0	0.85	0	0	0	0.5	2	7	145.9	35.9	47.95	95.0186	16.8649	0	1	1	1	0	0	0	0	11	14
	22	8.1	4.79	15.6	45.8	95.6	32.5	34	12.6	206	0	0	113	59	31	64	11	0.87	100.4	24	20	65	0	4.2	7.4	130	5.2	2.57	1.1	31.4	309	0	1	3	174	51.2	68	95.1956	16.9111	0	0	0	0	0	0	1	0	18	5
	9	12.91	4.56	13.6	42.1	92.3	29.8	32.3	13.2	279	7	0	155	58	62	93	18	0.75	104.5	14	8	67	19	4.3	6.6	115	0	0.22	1.01	26.9	336	0.5	1	6	168	48	63.5	96.8383	17.0068	0	0	0	0	1	1	0	0	2	0
	15	2	3.79	11.9	35.8	94.4	31.5	33.4	14	158	0	0	110	99	40	50	37	1.23	86.4	22	4	83	0	2.7	5.3	84	6.3	7.13	0.96	29.1	413	0	2	7	152	53.3	51	84.5936	23.0696	0	1	0	0	0	0	0	0	8	2
	14	14.7	2.94	9.2	28.3	96.3	31.3	32.5	13.1	200	0	14.8	121	123	16	59	59	5.6	7.7	26	16	79	63	3	6.7	0	0	24.21	1.34	25	545	0.7	2	6	154	56	52	90.4777	23.6128	1	0	0	0	0	0	1	0	14	7
	27	6.5	3.24	9.4	27.1	83.8	29.1	34.8	15.8	383	0	0	159	141	24	105	15	0.84	93.2	31	40	97	0	3	5.9	164	8.7	0	1.07	31	704	0	1	6	174	66.2	68	86.1662	21.8655	0	0	1	0	1	0	0	0	6	0
	49	4.52	2.83	8.5	26.3	92.9	30	32.3	17.2	138	0	0	93	43	35	45	33	1.55	31.3	28	9	82	0	3	6.7	83	5.6	0.37	1.39	37.9	261	2.5	2	9	155	53.5	52.5	88.0643	22.2685	0	0	0	0	0	0	1	0	8	5
	0	6.89	3.6	10.9	32.9	91.4	30.3	33.1	13.5	207	0	0	122	89	23	94	8	0.63	93.2	29	29	54	0	3.1	6	102	6.1	3.72	1.14	97.1	0	1.5	2	7	158	63	54	95.739	25.2363	0	1	0	1	1	0	1	1	11	10
	6	5.3	3.95	10.5	33.9	86	26.7	31.1	21.9	304	33	0	199	140	24	136	13	0.65	94.6	27	14	58	0	3.1	5.6	68	5.8	3.49	1.29	64.3	358	0	2	5	162	58.5	56	90.6506	22.2908	1	1	0	1	0	0	0	1	1	1
	9	5.5	4.22	12.5	38.1	90.3	29.6	32.8	14.3	180	0	0	182	91	51	97	26	2.43	27.3	38	43	89	0	3.1	5.3	193	7.1	0.03	1	22.8	343	0	1	4	174	68.5	68	89.0956	22.6252	0	1	1	0	1	1	1	0	1	1
	7	6.7	3.19	10.1	30.4	95.1	31.8	33.4	13.3	273	0	0	124	209	36	0	11	0.52	112.9	23	20	75	0	3.2	6.4	81	5.8	7.2	1.4	30.4	496	0	2	8	155	50.5	52.5	88.7194	21.0198	0	1	0	0	0	0	1	0	1	0
	5	6.56	3.89	11.9	36	92.5	30.6	33.1	15.5	270	0	0	186	84	45	119	13	0.65	126.2	80	102	321	0	3.2	6.2	88	5	0.67	1.04	30.1	269	0	1	5	170	72.9	65	95.3762	25.2249	0	1	0	1	1	1	0	0	1	0
	4	8	3.82	12.9	34.7	90.9	33.7	37.1	12.6	117	0	0	110	126	35	71	26	1.13	64.3	19	9	49	0	3.2	5.7	125	6.5	0.05	1.07	27.2	285	0	1	6	164	67	60.5	94.7882	24.9108	1	1	1	1	0	0	0	0	4	4
	8	7.11	4.26	13.5	39.4	92.5	31.7	34.3	13	243	0	0	112	137	22	71	15	1	73.2	13	8	58	0	3.2	5.8	93	5.8	1.18	1.02	34.6	396	0.3	1	7	166.6	58.35	62.45	87.5703	21.0228	0	1	1	0	1	1	0	0	0
	0	11.95	5.57	16.7	50.1	89.9	30	33.3	12.7	159	0	0	111	80	32	78	20	1.09	68.8	20	22	61	66	3.3	5.4	126	5.9	3.32	1.2	29.8	403	1.2	1	6	169	64.5	64.25	91.9893	22.5832	0	0	1	0	1	0	1	0	23	11
	6	2.85	2.96	8.8	27.5	92.9	29.7	32	16.6	136	53	14.3	139	53	40	89	11	0.53	158.1	38	44	215	0	3.3	6.5	77	0	1.36	0.96	31.4	409	0.5	1	6	160	56.1	57.5	90.8117	21.9141	0	0	0	0	1	0	0	0	1	1
	31	7.95	4.44	14	42.5	95.7	31.5	32.9	12.6	205	0	0	148	92	61	89	9	0.78	102.6	21	15	83	0	3.3	6.3	151	7.7	1.76	1.06	28.8	425	0	1	5	168	66.9	63.5	94.0598	23.7032	0	0	1	0	0	0	1	0	16	4
	19	6.92	2.87	9.5	28	97.6	33.1	33.9	12.4	225	0	0	133	110	46	69	51	4.17	13.9	33	30	72	0	3.3	6.4	209	5.9	1.57	1.03	33	432	0.3	1	7	168	70.5	63.5	96.4239	24.9787	0	1	1	0	1	0	0	0	1	1
	7	16.04	3.52	11	34.9	99.1	31.3	31.5	14.4	406	38	0	129	104	36	61	52	3.3	18.1	37	37	114	56	3.3	6.7	129	0	1.28	0.9	28.8	215	0.3	1	8	165	63.1	61.25	93.0865	23.1772	0	0	1	1	0	0	0	0	4	3
	10	12.9	4.73	14.4	42.5	89.9	30.4	33.8	14	287	0	0	195	257	43	119	37	2.32	29.9	12	26	83	0	3.4	5.8	72	10.2	1.7	0.87	28.3	356	0.6	1	5	167	68.5	62.75	97.1671	24.5617	1	1	1	1	1	1	0	1	3	2
	14	8.7	5.05	16.3	49	97	32.4	33.4	13.2	211	0	0	128	72	49	53	28	1.26	54	19	29	65	0	3.4	6.8	142	8.3	7.64	0.95	30.9	456	1.5	1	8	167	63	62.75	93.5121	22.5896	0	1	1	1	0	0	0	1	8	4
	17	13.77	4.42	13.2	40.6	91.9	29.9	32.5	12.2	290	0	0	192	73	33	134	16	0.82	91.6	15	10	82	0	3.4	6.6	97	0	4.12	1.08	29.3	435	1.1	1	7	156	57.9	54.5	95.9475	23.7919	0	1	0	0	0	0	1	0	5	1
	14	10.1	4.22	13.5	40.1	95.1	31.9	33.6	13.2	148	0	0	147	278	29	98	23	1.55	53.3	29	46	54	0	3.4	6.1	196	9	0.91	0.92	33.7	392	0	1	6	168	69	63.5	96.9578	24.4473	0	1	1	1	1	0	0	0	4	2
	11	10.02	3.61	9	28.5	78.9	24.9	31.6	17.1	357	0	0	188	86	45	143	4	0.51	127.6	14	7	59	0	3.4	5.9	132	6.4	0.05	0.98	30.8	312	0.5	2	5	150	48.2	50	91.8448	21.4222	0	1	1	1	0	1	0	0	10	4
	9	4.02	3.6	11.8	34.7	96.4	32.8	34	13.2	179	0	0	183	101	56	101	11	0.72	77.9	25	14	74	0	3.4	6.3	80	5.7	0.18	0.97	30.3	338	0.8	2	8	151	53.2	50.5	95.5755	23.3323	0	0	0	0	0	0	0	0	3	2
	5	8.43	3.73	11.9	37.2	99.7	31.9	32	14	327	57	0	179	76	47	130	11	0.62	129.1	27	30	60	0	3.4	6.5	202	7.8	0.28	1.05	26.8	472	0.9	1	6	172.4	63.75	66.8	91.442	21.4489	0	0	1	0	0	0	0	0	1
	11	3.76	3.04	10.4	31.3	103	34.2	33.2	14	154	0	0	154	73	54	82	12	0.88	61.8	12	6	43	0	3.5	6.2	79	0	5.47	1.03	31.2	386	0.5	2	8	168	44.5	59	84.6167	15.7667	1	1	0	1	0	0	1	0	4	1
	5	7.58	2.93	9.3	28.4	96.8	31.8	32.8	13.6	309	0	0	154	57	57	102	29	1.29	39.1	17	13	36	0	3.5	6.3	81	0	1.05	1.02	28.5	337	0.8	2	8	155.8	55	52.9	96.5204	22.6583	1	1	0	0	0	0	1	0	4	3
	16	10.5	3.93	11.9	36.1	91.7	30.3	33	13.3	263	0	0	154	0	0	0	11	0.81	68.9	36	18	101	22	3.5	6.4	0	0	3.9	7.47	41.3	531	0	2	7	155	45	52.5	88.9079	18.7305	1	1	0	0	0	0	0	0	1	1
	5	6.1	3.94	13.4	38.7	98.2	34	34.6	12.8	169	0	0	130	37	33	81	13	0.67	88.6	24	13	64	0	3.5	6.3	82	6.2	0.46	0.98	29.3	277	0	2	6	159	57	54.5	96.7778	22.5466	0	1	1	0	0	0	0	0	5	4
	8	5.22	4.01	13.4	40.8	101.7	33.4	32.8	12.9	227	0	0	179	50	60	104	11	0.65	121.4	21	23	38	0	3.5	6.2	94	0	0.03	1.08	32.9	232	0.5	1	7	167	57.7	62.75	91.5091	20.6892	0	0	0	0	1	0	0	0	5	1
	7	11.9	4.18	13.1	38.8	92.8	31.4	33.9	13.4	248	0	0	174	114	43	110	12	0.54	112.6	20	9	48	0	3.6	5.8	79	7.5	0	1.02	22.4	295	0	2	6	155	48.7	52.5	93.3657	20.2706	1	0	1	0	0	0	0	0	6	3
	8	9.7	4.46	14	40.5	90.8	31.4	34.6	14.6	212	0	0	202	131	50	131	18	1.07	73.7	27	12	79	0	3.6	6.6	89	5.4	0	0.88	31	380	0.8	1	7	159	44	56.75	87.0153	17.4044	0	0	0	0	1	1	0	0	3	2
	36	11.2	3.83	10.8	32.5	85	28.1	33.2	16.3	235	48	15.9	156	163	42	74	14	1.28	57.7	56	28	670	0	3.6	6.7	96	5.4	2.67	1.42	28.6	237	1	1	5	164	60.4	60.5	96.3151	22.4569	0	0	0	1	1	1	0	1	5	4
	0	7.35	3.82	11.6	32.7	85.6	30.4	35.5	13.4	142	0	0	160	0	0	0	10	0.87	90.4	21	15	137	0	3.6	7.4	0	0	2.14	1.87	33.1	382	0.5	1	5	158	54	56	94.8947	21.6311	1	1	0	0	0	0	0	0	2	1
	9	5.2	3.3	10.8	31.3	94.8	32.7	34.5	12.9	131	0	0	118	78	40	87	24	1	72.3	32	39	72	0	3.6	6.2	81	6.9	0	0.96	28.8	317	0	1	7	166	61.6	62	96.115	22.3545	0	1	1	1	0	0	0	0	4	0
	8	8.5	4.53	14.4	42.8	94.3	31.8	33.7	13.4	272	0	0	126	45	46	85	17	1.1	70.9	41	44	59	0	3.6	6.6	60	6	0.03	0.99	26.6	250	0	1	5	170	62.1	65	94.5235	21.4879	0	0	0	0	0	0	0	0	2	2
	30	12.76	3.35	9.2	29.7	88.7	27.5	31	13.2	273	43	0	109	78	25	61	16	1.79	37.1	25	22	68	20	3.6	6.6	100	0	2.31	1.03	36.6	479	0.4	1	7	165	60.1	61.25	95.6011	22.0753	1	1	0	1	1	1	0	1	4	3
	12	4.97	3.79	11	33.6	88.7	29	32.7	13.6	183	0	0	144	44	53	62	26	1.25	53.5	20	15	93	0	3.6	6	88	5.3	4.86	1.02	32.4	406	0.9	1	9	154	47	53	91.6632	19.8178	0	0	0	0	0	0	1	0	4	0
	0	16.82	3.98	13	34.9	87.7	32.7	37.2	13	108	0	0	136	132	36	88	23	1.15	60.8	42	10	38	28	3.7	7	68	0	1.15	1.09	25.6	208	1.3	1	8	169	56.7	64.25	93.0028	19.8522	0	1	0	0	0	0	1	0	11	7
	8	8.6	4.2	12.7	40.3	96	30.2	31.5	13.6	212	0	0	171	87	44	99	31	0.71	81.4	11	7	39	0	3.7	5.6	94	0	0.3	0.93	28.2	248	0.4	2	7	145	34.9	47.5	86.8415	16.5993	0	1	0	0	0	0	0	1	5	4
	0	14.5	3.77	11.8	34.5	91.5	31.3	34.2	13.8	164	0	0	96	0	0	0	16	0.9	82.3	47	20	47	0	3.7	5.8	0	0	4.9	1.41	28.1	387	0.8	1	7	175	55.6	68.75	89.9269	18.1551	1	1	0	0	0	1	1	0	11	11
	14	9.19	3.75	10.8	33.9	90.4	28.8	31.9	14.1	442	53	0	105	0	0	0	12	0.68	113.8	16	9	77	0	3.7	6.8	0	0	0.92	1.06	29.4	396	0.3	1	7	167	54.2	62.75	92.2212	19.4342	0	1	0	0	0	1	0	0	2	6
	13	5.38	4.39	13.5	41.7	95	30.8	32.4	13.2	188	0	0	206	0	0	0	17	0.89	62.9	26	24	94	0	3.7	7.5	0	0	0.05	1.3	35.4	288	0.4	2	6	143	45.2	46.5	96.7372	22.1038	0	0	0	0	0	0	1	0	13	1
	14	7.1	3.44	12	34.5	100.5	35	34.9	12.7	189	0	0	121	77	45	68	22	1.08	49.5	20	10	68	0	3.8	7.2	135	7.9	0.22	0.97	28	442	0	2	7	147.8	42.3	48.9	93.7938	19.3638	0	1	1	0	0	0	1	0	16	10
	5	2.9	3.18	10	30.9	97.2	31.4	32.4	17.3	67	0	14.2	150	105	22	96	10	0.58	106.8	27	13	90	0	3.8	7.2	0	0	0	1.13	25.3	337	0.6	2	5	153	47.4	51.5	96.1022	20.2486	0	1	1	0	0	0	0	0	2	2
	0	6	3.87	11.5	36.3	93.8	29.7	31.7	15.1	206	0	0	171	51	56	110	16	0.95	75.2	26	13	89	0	3.8	7	49	0	1.03	1.04	32.3	431	0.8	1	8	164	55.8	60.5	96.1825	20.7466	0	0	0	0	1	0	0	0	6	4
	7	6.3	4.38	13.9	41.9	95.8	31.7	33.1	13.6	116	0	0	129	95	44	80	21	1.18	62	18	14	50	19	3.8	6.2	81	5.7	0.14	1.01	32.2	306	0.5	1	8	170	59.6	65	95.9577	20.6228	0	0	0	1	0	0	0	0	1	0
	20	8.78	3.72	11.3	33.1	89	30.4	34.1	11.9	206	16	0	171	106	85	82	10	0.49	123.1	41	19	51	30	3.8	6.1	0	5.3	6.16	0.89	27.7	386	1.3	2	7	157	49.2	53.5	96.0704	19.9602	0	1	0	0	1	0	1	0	5	3
	17	8.77	3.69	11.7	36.4	98.6	31.7	32.1	13.5	148	15	0	146	62	59	63	15	0.95	56.8	27	13	39	0	3.8	6.3	73	6.2	0.13	1.03	30.2	252	1	2	7	147	41.4	48.5	93.3175	19.1587	0	0	0	0	0	0	1	1	10	4
	0	5.5	3.85	11.4	34	88.3	29.6	33.5	12.2	224	0	0	278	148	48	178	10	4.05	11.4	15	8	77	7	3.9	7.3	101	6.6	0.09	0.87	31.6	357	0.3	2	5	160	49.8	55	96.9985	19.4531	0	1	1	1	0	0	0	0	1	1
	7	13.01	4.9	15.7	46.3	94.5	32	33.9	13.6	259	6	0	203	84	35	128	15	0.9	81.5	22	13	59	0	3.9	6.9	64	5.6	0.06	0.97	29.2	281	0.6	1	7	168	57.7	63.5	97.1322	20.4436	1	0	0	0	1	0	0	0	10	2
	7	7.2	4.42	12.8	40.6	91.8	29	31.5	14.3	143	0	0	184	105	71	94	19	1.56	43.3	18	12	61	0	3.9	7	89	5.5	0	0.93	26.4	287	0	1	7	170	54.9	65	94.4615	18.9965	0	1	0	0	1	0	0	0	1	1
	9	11.1	4.79	15.2	44.2	92.3	31.7	34.4	13.5	234	0	0	225	95	55	164	24	0.76	74	28	12	99	0	3.9	6.7	69	5.8	1.45	1.16	30.1	335	0	2	7	155	44.7	52.5	94.7456	18.6056	0	0	0	1	0	0	1	0	6	3
	0	5.82	4.08	12.6	37.8	92.6	30.9	33.3	12.2	196	29	0	114	113	46	49	8	0.52	117.6	31	26	56	17	3.9	6.8	107	6.1	0.03	0.99	39.5	285	0.7	2	6	156	41.7	53	92.0502	17.1351	0	1	0	0	0	0	0	0	1	1
	14	5.97	4.73	14.3	42.6	90.1	30.2	33.6	13.7	163	6	0	163	82	83	89	13	1.2	58.1	31	17	65	56	3.9	6.9	101	6.2	0.01	1.62	31.5	272	1.5	1	8	168	49.6	63.5	91.813	17.5737	1	1	0	0	1	0	1	0	2	8
	12	7.3	3.85	12.8	37.8	98.3	33.3	33.9	12.5	186	0	0	179	60	52	116	15	0.79	73.3	20	12	70	0	3.9	6.2	89	5.8	0.04	0.99	28.3	209	0	2	6	155	42	52.5	92.601	17.4818	0	0	0	0	0	0	0	0	3	4
	7	5.74	3.92	13.5	38.8	99	34.4	34.8	11.2	142	0	0	155	81	56	76	21	1.1	64.3	27	14	45	0	3.9	6.6	77	5.8	0.1	1.06	35.5	288	1.2	1	8	160	50.15	57.5	95.6107	19.5898	1	0	1	0	1	0	0	0	5	1
	8	10.91	3.89	14.2	41.1	105.7	36.5	34.5	12.4	175	0	0	179	120	67	94	6	0.54	165	24	21	109	0	3.9	5.9	65	5	0.51	1.05	35	200	0.4	1	4	168	46.6	63.5	89.8429	16.5108	0	0	0	0	1	1	0	0	0
	36	8.3	3.93	12.2	37.1	94.5	31	32.8	13.8	263	0	0	174	66	68	113	15	0.87	61.4	29	11	78	0	4	7.5	82	5.5	0.23	0.94	26.6	337	1.3	2	8	154	38	52	91.2331	16.0229	0	0	0	0	0	0	0	0	7	2
	7	7	3.72	11.6	36.5	97.9	31.3	31.9	16	186	0	0	211	79	81	103	50	3.15	15.7	20	14	60	0	4	6.9	109	5.9	0.03	1.03	26.9	300	0	2	6	166	48.6	58	95.7017	17.6368	0	1	0	0	0	0	0	0	2	2
	9	8.14	4.02	13.2	38.1	94.8	32.8	34.6	12.7	257	0	0	219	72	40	134	13	0.77	72.4	20	13	80	0	4	7.4	112	0	0.01	0.98	28.6	376	0.9	2	7	160	46.6	55	96.0913	18.2031	0	1	0	0	0	0	0	0	3	1
	14	5.75	4.11	12.7	38	92.5	30.9	33.4	14.3	216	0	0	227	100	42	169	14	0.95	67.8	42	17	96	30	4	7.2	85	6	0.26	0.95	30	445	0.4	2	7	160	38.3	55	89.7984	14.9609	1	0	0	1	0	0	0	0	1	1
	20	12.19	4.19	12.2	37.8	90.2	29.1	32.3	14.3	276	0	0	216	180	41	126	11	0.72	80.6	42	23	98	0	4	8.5	86	6.4	0.2	0.96	35.5	376	0.4	2	6	152	40.2	51	93.6294	17.3996	0	1	1	0	0	0	0	0	7	0
	6	10.99	4.26	13.4	40.4	94.8	31.5	33.2	12.7	244	0	0	195	90	36	124	13	1.03	68.8	18	13	76	0	4	6.6	70	0	0.03	1.13	30	216	0.5	1	8	162	47.4	59	94.2614	18.0613	0	0	0	0	1	0	0	0	4	3
	7	7.89	3.69	11	34.4	93.2	29.8	32	12.9	342	0	0	253	159	33	167	20	1.4	35.6	16	4	49	0	4	6.8	84	6.1	0.29	0.95	33.1	536	0.4	2	8	150	38.1	50	92.5354	16.9333	1	1	0	0	0	0	0	1	3	9
	24	7.49	3.31	11.6	34.6	104.5	35	33.5	14.6	204	0	0	196	70	73	104	10	0.57	102.3	44	28	80	172	4.1	7.7	113	5.6	0.61	1.33	35.1	260	1.6	2	7	150	37.6	50	93.6374	16.7111	0	0	0	0	0	0	1	0	13	1
	10	10.7	4.72	14.3	43.7	92.5	30.2	32.6	13.1	351	0	0	172	129	40	97	15	0.66	126.7	22	22	86	0	4.5	7.6	97	5.7	0.11	1.03	31.3	403	0.4	1	5	167	43.2	62.75	97.0632	15.49	0	1	0	0	1	1	0	0	1	0
	0	5.5	3.64	10.8	34.1	93.8	29.7	31.7	20.8	101	0	0	93	40	40	30	21	3.12	14.5	58	42	123	0	2.7	4.9	67	6	0	0.8	29.4	300	0	2	7	154	63.9	52	92.2559	26.9438	1	1	0	0	0	0	0	0	8	6
	4	6.1	2.94	9.1	27	91.8	31	33.8	19.4	228	112	0	133	102	23	106	13	1.19	66.4	41	28	152	243	2.9	6.9	106	6.4	0.95	1.21	30.1	695	0.7	1	6	170	81.9	65	96.593	28.3391	0	1	1	0	1	0	1	0	0	0
	10	7.75	2.61	6.5	22.6	86.6	24.9	28.8	21.7	77	0	0	92	249	22	45	78	2.48	25.3	13	8	48	13	3	5.4	109	8.7	2.78	1.12	29.6	425	1.3	1	7	167	61.75	62.75	86.6055	22.1413	0	0	1	0	0	0	0	1	6
	12	12.7	4.13	12.8	37.9	91.8	30.9	33.7	15.5	257	31	0	149	165	24	84	10	0.61	108.6	25	10	106	60	3.2	6.3	67	6.3	10.7	0.93	28.2	431	0.2	2	8	157	47.8	53.5	85.8652	19.3923	1	1	1	0	0	0	0	0	1	1
	29	6.98	4.07	13.5	39.6	97.3	33.2	34.1	12.1	189	0	0	151	105	33	133	11	0.88	89.8	19	18	41	53	3.2	6.1	110	5.5	1.32	1.11	29.4	230	0.8	1	5	173	70	67.25	92.0132	23.3887	0	0	0	0	0	0	1	0	16	10
	16	9.82	4.2	12.1	36.1	86	28.8	33.5	12.6	180	0	0	109	108	25	67	11	0.81	91.7	21	18	55	0	3.2	6.3	66	7.4	20.18	1.02	32	600	0.8	1	8	165	59	61.25	88.7762	21.6713	0	0	1	0	1	0	0	0	6	4
	0	5.33	3.58	7	23.6	65.9	19.6	29.7	20.9	176	18	17.9	187	34	66	107	17	0.87	90.4	37	28	97	51	3.3	7.3	124	8.4	0.22	1.14	30.1	219	1	1	5	181	65	73.25	87.1304	19.8407	0	0	1	0	0	0	0	0	0	0
	36	10.53	4.45	14.1	39.3	88.3	31.7	35.9	11.7	192	50	0	124	114	52	59	11	0.62	141.2	35	28	56	0	3.4	6.2	0	0	0.4	0.96	27.4	471	0.7	1	4	170	70.9	65	97.1311	24.5329	0	0	0	0	1	1	0	0	21	20
	28	5.4	4.27	14.9	43.7	102.4	34.8	34	13.3	177	0	0	151	63	73	73	15	0.73	105.9	24	9	44	0	3.4	5.3	76	5.6	0.85	1.01	30.6	237	0	1	7	158	59.7	56	96.1012	23.9144	0	0	0	0	1	0	0	0	13	4
	15	6.13	4.78	15.5	43.5	91	32.4	35.6	13	156	0	0	140	146	24	99	38	1.45	48.2	18	26	60	0	3.4	6.3	110	6.7	0.35	1.32	51.2	208	0.6	1	6	162.5	51.6	59.375	87.8855	19.5408	1	1	1	0	1	1	1	0	10
	9	6.3	4.66	14.4	44.1	94.7	30.9	32.6	13.7	151	0	0	175	55	69	114	13	0.7	113.2	19	17	62	0	3.5	6.3	126	5.8	0	1	27.7	256	0	1	6	174	62.8	68	91.6762	20.7425	0	0	1	0	1	0	0	0	14	7
	41	8.54	4.02	12.6	37.7	93.8	31.3	33.4	12.1	159	0	0	159	91	34	112	7	0.66	87.4	22	11	67	0	3.6	6.3	103	5.7	0.18	0.96	31.7	268	0.7	2	7	149	40.6	49.5	88.8864	18.2875	1	1	0	0	0	0	1	0	16	7
	0	3.56	3.7	11.9	36.2	97.8	32.2	32.9	13.6	188	26	0	181	68	60	69	34	0.58	99.7	20	17	84	43	3.6	7.3	84	0	0.13	1.02	27.8	218	0.4	2	8	149	45	49.5	92.5931	20.2694	0	1	0	0	0	0	0	0	2	3
	18	20.43	3.02	9.8	29.6	98	32.5	33.1	12.6	181	0	0	214	87	52	121	24	1.71	37.9	17	14	51	0	3.7	6.7	225	7.6	0.39	0.99	26	301	0.8	1	8	170	55.4	65	91.7442	19.1696	0	1	1	1	1	1	0	0	0	0
	23	7.26	3.86	12.4	36.8	95.3	32.1	33.7	12.2	188	0	0	184	82	65	111	15	0.63	96.4	25	15	74	0	3.7	7	106	0	0.07	0.99	27.1	254	0.8	2	6	156	47	53	93.1822	19.313	0	1	0	0	0	0	0	0	10	6
	0	7.54	4.61	12.6	37.7	81.8	27.3	33.4	14.6	204	0	0	138	0	0	72	9	0.92	79.8	12	9	38	0	3.7	6.5	0	0	4.15	0.97	32.3	425	0.6	1	7	165	54.7	61.25	93.4437	20.0918	1	0	1	0	0	0	0	0	5	0
	13	10.6	4.16	12.4	37.3	89.7	30	33.4	13.5	247	0	0	179	86	57	123	22	0.58	146.6	14	16	58	0	3.8	6.5	130	9.1	3.33	1.06	22.4	466	0	1	5	176	60.8	69.5	94.202	19.6281	0	1	1	0	1	1	0	0	7	3
	7	3.63	3.71	11.2	36.8	99.2	30.2	30.4	15	76	11	0	138	73	40	87	13	0.57	98.6	20	15	43	0	3.8	6.4	82	0	0.06	1.06	33.8	258	0.5	2	9	152	39.7	51	90.1826	17.1832	0	0	0	0	0	0	0	0	3	0
	11	5.45	3.53	11.4	34.9	98.9	32.3	32.7	12.4	124	0	0	124	0	0	69	47	2.89	20.9	12	7	47	11	3.8	7.1	125	7	0.02	1.05	28.1	288	0.5	1	8	156	47.6	54.5	94.1426	19.5595	0	1	1	1	0	0	0	1	7	0
	7	6.5	3.93	13.2	39.9	101.5	33.6	33.1	12.8	226	0	0	200	194	36	129	12	1.1	96.3	24	18	78	117	3.9	6.6	113	6	0	0.98	22.5	300	0.7	1	7	175	57.2	68.75	93.9354	18.6776	0	0	0	0	1	1	0	0	10	5
	26	5.67	3.78	11.3	35.2	93.1	29.9	32.1	11.9	303	0	0	210	61	61	146	13	0.73	77.4	20	18	77	0	3.9	7	88	8.5	0.06	1.16	45.8	212	0.6	2	7	148	42.6	49	95.4945	19.4485	0	0	1	1	0	0	0	0	8	4
	20	8.06	3.58	11.7	33.5	93.6	32.7	34.9	12.3	239	0	0	204	92	47	143	21	0.77	72.7	16	14	75	0	3.9	6.8	81	6.8	0.47	0.98	26.2	294	0.5	2	7	155	45.4	52.5	95.3016	18.897	0	1	1	1	0	0	0	1	7	2
	34	7.5	4.22	13.2	38.9	92.3	31.2	33.8	13.5	264	0	0	198	58	76	69	14	0.86	63.5	21	13	144	0	4	6.4	110	6.3	0.41	0.88	28.7	436	1.1	2	8	131	32.4	40.5	94.12	18.88	0	1	1	1	0	0	1	1	19	5
	12	7.29	4.28	11.7	36.2	84.6	27.3	32.3	12.8	230	0	0	194	82	55	128	13	0.85	90.7	15	12	67	0	4.1	7.1	202	10.8	0.13	1.14	25.3	341	0.8	1	6	165	48.8	61.25	95.5028	17.9247	1	0	1	0	0	0	1	0	8	5
	40	5.8	4.55	14	43.1	94.8	30.8	32.4	13.5	209	0	0	211	50	74	136	9	0.45	156	28	19	77	0	4.1	6.9	118	6.3	0.05	1.07	29	300	0.7	2	7	148	34	49	91.2137	15.5223	0	0	0	0	0	0	0	0	4	8
	0	6.91	3.97	11.9	37.1	93.5	30	32.1	13.6	279	0	0	283	0	0	188	18	0.68	83.4	21	11	41	0	4.1	7	98	5.9	0.01	0.94	32.3	327	0.3	2	7	148	40.7	49	96.9155	18.5811	0	1	0	0	1	0	0	0	0	1
	12	7	3.83	11.5	35.1	91.6	30	32.8	13	426	37	0	160	65	69	86	18	0.63	91.1	17	2	114	10	4.1	7.1	85	0	0.26	1.02	36.2	438	0.3	2	7	148	39.6	49	95.9794	18.0789	1	1	0	0	0	0	0	0	6	1
	19	12.1	3.85	12.7	37.5	97.4	33.1	34	13.7	150	0	0	259	364	58	150	20	0.87	67.1	28	22	102	0	2.6	4.6	102	5.8	0	0.88	31.2	316	0	2	5	156.8	61.8	53.4	87.7536	25.136	1	1	1	1	0	0	0	1	12	6
	16	7.58	3.35	10.3	30.1	89.9	30.7	34.2	12.4	224	0	0	181	115	30	135	12	0.54	109.5	18	11	49	0	2.7	5.7	167	0	16.78	1.02	25.8	608	0.6	2	7	153	52.5	51.5	83.5227	22.4273	0	1	1	1	0	0	1	0	6	6
	57	5	2.33	6.4	19.7	84.7	27.4	32.3	15.4	188	0	11.2	113	131	27	60	16	0.78	100.5	21	15	78	0	2.9	5.3	226	6.4	0.18	0.94	27.4	349	0	1	6	168	69	63.5	89.3628	24.4473	0	1	1	1	1	1	0	0	14	7
	0	12.72	3.73	11.7	34.6	92.8	31.4	33.8	13	110	0	0	171	86	29	84	16	0.9	83.7	122	81	80	73	2.9	4.7	0	7.8	15.41	0.98	24.9	263	1.2	1	6	169	64	64.25	85.5887	22.4082	0	1	1	0	0	0	0	0	15	10
	14	4.09	3.66	7.9	26.4	72.1	21.6	29.9	21.3	101	0	0	148	49	45	105	14	0.84	88.4	33	25	93	0	3	6.4	92	0	2.53	1.2	25.8	286	0.9	1	7	145	44.1	46.25	85.3315	20.975	0	0	0	0	1	1	1	0	18	13
	15	13.5	3.03	9.4	29.3	96.9	31.2	32.2	14.9	336	51	9.1	104	119	39	44	41	2.56	16.8	41	2	63	17	3	6.1	90	6	19.6	0.94	19.4	593	0.5	2	7	156	53	53	87.27	21.7784	1	1	1	0	0	0	0	0	10	10
	22	7.12	3.97	11.4	34.6	87.2	28.7	32.9	13.4	362	0	0	258	140	29	137	34	4.18	15	13	10	55	0	3.1	6	89	6.8	0.38	0.96	35.8	471	0.7	1	5	177	75	70.25	91.6086	23.9395	0	1	1	1	1	1	0	0	3	3
	13	8.7	4.18	13	39.4	94.1	31.1	33.1	16.5	234	0	0	156	67	40	98	23	0.73	104.7	42	14	57	0	3.2	6.2	86	5.8	0.34	0.88	25.8	204	0	1	7	165	63.5	61.25	91.8398	23.3242	0	0	0	0	1	1	0	0	17	13
	49	5.1	3.55	12.2	38.5	108.5	34.3	31.6	15.8	183	0	0	192	101	54	99	37	5.23	8	26	11	59	0	3.3	6.2	87	5.9	0.18	0.91	28	425	0.8	2	7	152	52	51	92.6446	22.5069	0	1	0	0	0	0	1	1	10	6
	8	5.1	3.42	10.9	31.7	92.5	31.9	34.5	14.2	92	35	0	158	119	30	117	11	1.04	84.1	37	45	112	0	3.3	5.9	125	6.7	3.85	1.03	27.6	480	0.9	2	7	160	52	55	89.5525	20.3125	0	1	0	0	0	0	1	0	16	13
	15	9.26	2.92	9.4	29	99.3	32.2	32.4	12.9	211	38	8.9	153	91	36	74	26	1.47	33.8	11	6	47	0	3.4	7.9	109	0	4.92	1.09	31.7	585	0.5	2	8	152	50.5	51	92.9372	21.8577	0	1	0	0	0	0	0	0	17	13
	20	5.7	3.67	10.4	31.5	85.7	28.4	33.1	14.8	55	0	0	182	144	47	115	15	1.04	66.1	34	20	113	0	3.4	6.9	81	6.2	3.38	1.06	26.1	246	0.7	2	7	160	52	55	91.0715	20.3125	0	0	0	0	0	0	0	0	6	4
	0	6.7	2.79	9.2	27.9	99.9	32.9	33	15.9	141	0	0	134	91	45	71	36	1.11	53.8	34	11	105	0	3.4	6.3	126	5.5	1.33	1.11	27.5	235	0.8	2	8	161.8	50.2	55.9	89.0939	19.1755	1	1	0	0	0	0	1	0	17	13
	34	15.3	4.34	14.5	42.8	98.4	33.4	33.9	13.4	160	0	0	169	66	45	90	16	0.99	72.4	23	18	63	0	3.4	6.8	0	5.9	3.87	1	26.7	387	0	1	8	168	69	63.5	96.9578	24.4473	0	1	0	0	0	0	0	0	10	12
	0	9.01	4.59	14.6	42.5	92.6	31.8	34.4	12.7	226	0	0	138	0	0	0	14	0.76	105.3	57	26	105	0	3.5	6	0	0	2.12	1.04	28.8	396	1.1	1	5	165.2	60.8	61.4	94.4575	22.2784	0	1	0	0	1	0	0	0	8	8
	0	9.7	3.78	11.2	34.3	90.6	29.6	32.7	13.6	256	31	8.2	126	50	52	74	12	0.37	166.8	10	7	59	0	3.5	6.2	135	5.8	4.12	0	0	0	0.6	2	8	155	43.2	52.5	87.4781	17.9813	1	1	1	0	0	0	0	0	9	8
	9	8.25	3.66	10.6	31.6	86.3	29	33.5	17.7	239	0	0	172	67	48	75	14	0.69	114.8	15	19	73	0	3.5	6.4	106	0	2.17	0	0	0	0.3	1	6	168	56	63.5	89.9398	19.8413	1	1	0	1	0	1	0	1	7	1
	17	6.2	4.72	14.7	45.4	96.1	31.2	32.5	13.3	160	0	0	161	80	27	98	14	0.87	86	16	8	71	0	3.5	6.5	88	5.2	0	0.93	27.4	335	0	1	7	160	58	57.5	95.2276	22.6562	0	0	0	0	1	1	0	0	2	3
	0	6.4	4.37	13.8	40.7	93.2	31.6	33.9	13.3	220	0	0	216	68	53	173	17	0.86	86.7	22	11	56	0	3.6	6.1	82	5.3	0.06	1.05	30.2	283	0	1	7	167	58	62.75	93.2274	20.7967	0	1	0	1	1	0	0	0	3	0
	23	7.8	4.53	15.6	47.9	105.8	34.4	32.5	14	183	0	0	163	105	48	103	18	1	74.8	62	24	71	102	3.6	6.6	87	5.7	2.43	1.14	32.7	356	0	1	6	170	57	65	91.2517	19.7232	1	0	0	0	1	1	1	0	9	11
	12	8.9	3.53	11.3	33.7	95.5	32	33.5	12.6	158	28	0	139	59	67	68	33	0.74	74.6	64	37	89	0	3.6	6.3	86	5.7	1.13	0.95	24.5	262	0.3	2	8	150	46.2	50	93.2148	20.5333	1	1	0	1	0	0	0	0	7	7
	11	5.82	4.53	13.4	38.2	84.3	29.6	35.1	13.3	122	0	0	170	95	40	122	15	0.96	77	30	24	82	0	3.6	6.8	101	6.4	0.62	0.95	27.5	392	0	1	7	164	60.4	60.5	96.3151	22.4569	1	0	1	0	1	1	0	0	6	5
	20	12.39	3.87	11.6	34.7	89.7	30	33.4	13.1	422	0	0	157	47	54	91	16	0.5	119	20	9	58	0	3.6	7.6	74	0	0.65	0.97	28.3	355	0.6	2	7	158	40	54	85.5729	16.0231	0	1	0	0	0	0	0	0	15	11
	7	7.99	3.79	12.2	35.7	94.2	32.2	34.2	13	259	0	0	206	144	52	119	11	0.54	108.5	20	21	63	0	3.6	6.4	117	9.4	0	0.89	31	316	0.4	2	8	155	47.9	52.5	92.7303	19.9376	0	0	1	0	0	0	0	0	4	5
	14	7.97	3.46	10.9	32.5	93.9	31.5	33.5	14.6	112	0	0	173	75	56	107	41	4.88	11.7	31	29	90	0	3.7	6.5	162	5.6	0.58	1.08	36.2	269	0.8	1	7	167	59.5	62.75	95.7432	21.3346	1	1	1	1	1	0	1	0	21	4
	7	5.23	2.98	10.1	30.6	102.7	33.9	33	12.4	236	0	0	225	65	52	148	8	0.67	81.9	18	4	62	13	3.7	6.7	93	0	0.06	1	30.3	305	0.9	2	9	138	43.1	44	97.05	22.6318	0	1	0	1	0	0	0	0	3	2
	36	20.92	4.51	13.7	40.6	90	30.4	33.7	13.1	121	0	0	191	65	73	74	21	0.8	93.2	21	17	45	21	3.7	6.2	90	6.3	3.12	1.02	22.1	362	0.7	1	7	174	64.6	68	95.818	21.337	0	0	0	0	1	0	0	0	10	4
	95	7.08	3.69	11.6	34.7	94	31.4	33.4	13.6	308	23	0	158	83	41	85	29	0.76	74	20	12	73	0	3.8	6.6	98	5.4	0.34	0.94	22.7	401	0.8	2	7	148	43.9	49	95.0818	20.042	0	0	0	0	0	0	0	0	10	10
	8	4.88	4.64	13.9	42.5	91.6	30	32.7	13.2	196	0	0	193	74	46	115	19	0.72	76.5	19	9	88	0	3.8	6.8	99	0	0.25	1.02	30.3	353	0.7	2	8	150	43.9	50	94.3346	19.5111	0	0	0	0	1	0	0	0	5	0
	37	6.67	4.57	14.1	39.5	86.4	30.9	35.7	11.4	259	0	0	184	52	51	127	10	0.76	109.5	17	17	67	0	3.8	6.5	220	10.2	0.69	1.11	29.9	355	0.6	1	4	160	54	57.5	96.8837	21.0937	0	0	1	0	1	1	0	0	11	25
	20	14.93	4.66	15.9	48.1	103.2	34.1	33.1	13.1	226	0	0	242	83	72	138	25	0.97	80.6	34	14	85	26	3.8	6.6	0	0	1.01	1.05	31.4	425	1.1	1	5	169	57	64.25	94.7166	19.9573	0	0	1	0	1	1	0	0	12	6
	10	8.74	4.8	12.6	39.9	83.1	26.3	31.6	14	177	31	0	210	120	62	116	15	1.06	68.8	18	8	103	36	3.9	7.3	98	6.5	5.27	1.09	26.4	238	0.5	1	7	168	56.4	63.5	96.2785	19.983	1	0	1	1	0	1	0	0	11	9
	20	8.2	4.55	14.2	43.4	95.4	31.3	32.8	14.7	247	0	0	179	62	44	105	9	0.97	80.3	43	29	71	20	3.9	7.1	179	9	0.08	0.97	28.8	335	1.4	1	7	160.1	49.8	57.575	95.3098	19.4288	1	0	1	0	1	1	0	0	14	14
	65	12.31	4.5	15.1	42.2	93.8	33.6	35.8	12.1	192	0	0	244	92	50	0	20	1.14	63.6	17	17	71	0	3.9	7.1	0	0	0.07	0.96	28.8	280	0.5	1	6	170	56.6	65	95.5521	19.5848	0	0	1	1	1	0	0	0	8	11
	25	10.32	4.47	13.2	39.4	88.1	29.5	33.5	12.5	274	0	0	178	42	66	103	9	0.56	104.1	19	6	79	0	4	7.6	85	0	0.26	0.97	27.7	337	0.5	2	8	150	38.3	50	92.7022	17.0222	0	0	0	0	0	0	1	0	14	9
	16	8.84	4.13	12.1	36.5	88.4	29.3	33.2	13.8	348	0	4.2	264	108	56	179	9	0.69	80.5	31	19	71	10	4	5.4	75	6.1	0.16	0.97	26.3	352	0	2	8	150	37	50	91.618	16.4444	0	0	0	1	0	0	0	0	11	12
	52	3.73	2.85	9.7	27.7	97.2	34	35	13.2	188	0	0	186	106	70	90	39	1.51	33.6	21	12	46	0	4	7.3	137	6.3	0	0.88	25.1	323	0.5	2	7	142	34.7	46	92.2163	17.2089	0	1	0	0	0	0	0	0	14	13
	16	5.6	3.09	10.1	30.4	98.3	32.8	33.3	14.1	134	0	0	164	89	59	104	30	2.17	22.6	29	9	60	0	4	6.9	86	4.9	0.01	0.92	28.4	267	0	2	6	160	43	55	93.3618	16.7969	0	1	0	0	0	0	1	0	22	6
	9	7.1	3.84	11.9	36.2	94.4	31	32.8	14	224	0	0	117	73	70	41	11	0.71	80.5	41	52	66	0	4	6.4	104	5.4	0.1	0.95	28.5	327	0	2	7	155	41.7	52.5	93.8817	17.3569	1	1	1	1	0	0	0	0	2	2
	57	6.34	4.98	15.8	46.4	93.2	31.7	34.1	12.9	199	0	0	143	53	46	93	15	0.84	91.7	24	17	94	13	4	7.4	82	0	0.25	1.01	33.1	419	0.8	1	6	165	53.1	61.25	96.9113	19.5041	1	1	0	1	1	0	0	1	20	20
	135	12.1	4.75	15.4	47.1	99.2	32.4	32.7	14.2	201	0	0	188	65	40	121	38	1.34	51.7	43	43	174	406	4.3	8.2	213	6.3	0.17	1.28	37.8	367	0	1	7	175	45.1	68.75	92.6722	14.7265	1	1	1	1	0	1	1	0	18	16
	18	4.7	2.66	10	27.5	103.4	37.4	36.2	13	135	74	0	165	0	0	92	42	1.66	34.1	17	9	49	0	4.3	7.6	102	5.9	0.23	0.92	25.7	298	0.6	2	7	145	36.1	47.5	97.009	17.17	1	1	0	0	0	0	0	0	11	11
	33	6.7	3.42	11	31.5	92.3	32.2	34.9	14.5	174	0	0	150	85	22	90	50	2.66	23.4	26	31	99	0	2.5	5.1	126	6.7	6.99	1.04	29.7	407	0	1	7	160.4	64.6	57.8	84.5809	25.1087	1	1	1	0	0	0	0	1	10	1
	0	13.11	3.77	11.6	33.9	89.9	30.8	34.2	13.6	356	0	0	115	69	33	58	9	1.15	46.7	66	23	469	263	2.7	5.4	95	0	1.44	1.06	26.2	479	0.5	2	6	141.5	56.2	45.75	92.2379	28.0688	0	1	0	0	0	0	0	0	10	3
	49	10.41	3.73	11.7	36.6	98.1	31.4	32	13.2	142	0	0	176	72	36	122	10	0.53	109.6	41	14	79	18	2.9	6.2	131	5.6	8.31	1.12	31.2	344	1	2	8	152	50.5	51	85.3422	21.8577	0	1	0	0	0	0	0	0	15	16
	14	4.5	3.7	11.5	35.7	96.5	31	32.1	14.4	177	0	0	220	99	48	141	17	0.71	79.8	16	2	69	0	3	6.8	80	5.7	0	1.08	28.4	383	0	2	7	150	45.7	50	83.6838	20.3111	0	1	0	1	0	0	1	1	5	5
	24	12.08	2.35	7.9	24.4	103.8	33.6	32.4	13.3	274	0	18	126	108	28	72	37	1.92	25.2	27	22	72	0	3	5.1	167	6.6	7.85	1.07	24.9	348	1	2	7	155	54.2	52.5	88.6203	22.5598	0	1	1	0	0	0	0	0	14	13
	35	5.1	4.33	14.1	41.6	96	32.6	33.9	15.2	216	0	0	162	120	31	107	6	0.54	127.5	16	8	101	41	3	6.6	102	5.4	3.36	1.06	29.1	372	1.1	2	8	156	51.9	53	86.4045	21.3264	0	1	0	0	0	0	1	0	22	15
	28	10.96	3.79	10.9	34.3	90.5	28.8	31.8	14.6	456	0	0	161	277	31	105	23	0.57	109.8	20	15	133	0	3.1	5.8	106	6.3	0.77	1.12	34.5	321	0.5	2	5	156	49.2	53	85.7992	20.217	0	1	1	0	0	0	0	0	28	0
	35	7.9	4.83	16.3	47.8	99.1	33.9	34.2	12.9	119	40	0	142	93	25	92	17	0.99	105	31	22	53	0	3.2	5.9	149	6.1	26.68	1.57	48.1	387	1	1	7	173	63	67.25	87.6727	21.0498	0	0	0	0	0	1	1	0	18	18
	16	7.56	3.35	10	31.3	93.4	29.9	31.9	13	227	0	12.5	129	54	46	74	14	0.74	75	10	6	49	0	3.2	6.5	132	6.6	1.58	1.11	30	466	0.6	2	8	155	58.4	52.5	94.9943	24.308	1	1	1	1	0	0	0	0	15	11
	7	7.7	4.14	13.6	38.4	92.6	32.9	35.5	12.3	209	24	0	151	207	27	105	11	0.76	88.1	27	25	64	0	3.3	6	125	6.1	0.63	0.99	29.8	402	1.2	1	6	173	67.6	67.25	92.044	22.5868	0	1	0	0	1	1	0	0	10	10
	23	4.41	4.26	13.2	38.6	90.6	31	34.2	12.9	193	0	0	184	85	40	134	24	1.28	53	14	6	77	8	3.3	6	87	5.5	13.67	1	30.7	316	0.6	1	8	174	70.3	68	93.2374	23.2197	0	1	1	0	0	0	0	0	11	8
	0	6.9	4.89	14	41.3	84.4	28.6	33.9	15.7	160	0	0	264	149	61	170	14	0.9	92.5	30	71	197	0	3.4	6.8	92	5.9	6.61	0.98	31.1	815	0	1	4	174.9	66.9	68.675	92.2682	21.8699	0	0	0	1	0	0	0	0	3	0
	9	8.6	2.49	8.6	29	116.4	34.7	29.9	28.4	131	2	0	108	98	32	54	21	0.92	59	26	18	55	71	3.4	5.9	94	5.7	0.27	1.29	27.2	125	0.6	2	7	155	51.9	52.5	92.8694	21.6025	0	0	0	0	0	0	0	0	12	1
	0	2.75	4.6	15.3	45	97.8	33.3	34	11.9	127	0	0	160	0	0	0	17	0.77	100.1	41	18	76	0	3.4	6	0	0	16.39	1.13	33	597	2.5	1	6	175	62.9	68.75	89.7977	20.5388	0	1	0	0	0	0	1	0	13	0
	24	13.83	5.43	17.1	52.2	96.1	31.5	32.8	16.9	230	30	0	237	67	53	136	22	1.3	53.2	45	26	91	88	3.4	6.9	0	0	1.9	0.97	27.3	425	1.4	1	7	161.2	63.2	58.4	96.7734	24.3213	0	0	0	0	0	0	1	1	10	0
	13	7.1	3.24	11	32.3	99.7	34	34.1	13.4	313	0	0	259	72	40	0	11	0.68	81.4	27	15	62	0	3.4	7.5	71	5.5	6.22	1.02	32.5	621	0.5	2	8	141	45.9	45.5	93.7126	23.0874	0	0	0	0	0	0	0	0	5
[truncated: 1,582 more rows]
[truncated: 5 more columns]
